# Supplementary material for: Global genetic diversity of human apolipoproteins and effects on cardiovascular disease risk
Source: J Lipid Res. 2018 Aug 3;59(10):1987–2000. doi: 10.1194/jlr.P086710 (PMC6168301; doi:10.1194/jlr.P086710)
Supplement: Supplemental Data [file 10.1194_P086710_jlr.P086710-1.xlsx]

## Sheet: Sheet1
Gene	LoF (pLI score)	Missense (z score)	Synonymous (z score)	CNV (z score)
APOA1	0.05	2.01	1.38	-1.21
APOA2	0.01	0.31	-0.08	0.34
APOA4	0	-1.15	0.55	-1.02
APOA5	0	1.81	2.02	-0.54
APOB	0	-4.12	-2.24	-1.06
APOC1	0.05	-0.03	1.16	-1.77
APOC2	0.02	0.07	0.22	0.4
APOC3	0	-0.31	-0.08	-1.05
APOE	0.03	2.02	1.17	0.41
APOH	0	-0.04	-0.34	0.52
APOM	0.01	0.33	0.11	0.99
For details regarding the calculation of these conservation values see:
Lek et al. Exome Aggregation Consortium Analysis of protein-coding genetic variation in 60,706 humans. Nature 2016, 536, 285–291. PMID 27535533
