# Supplementary material for: Global genetic diversity of human apolipoproteins and effects on cardiovascular disease risk
Source: J Lipid Res. 2018 Aug 3;59(10):1987–2000. doi: 10.1194/jlr.P086710 (PMC6168301; doi:10.1194/jlr.P086710)
Supplement: Supplemental Data [file 10.1194_P086710_jlr.P086710-2.xlsx]

## Sheet: GLGC
Gene	Chrom	Start	End	Reference	Alternate	RSID	Protein Consequence	Transcript Consequence	Annotation	SIFT_score	Prediction	Polyphen2_HDIV_score	Prediction	MutationAssessor_score	Prediction	PROVEAN_score	Prediction	DANN_score	Prediction	Allele Count	Allele Number	Number of Homozygotes	Allele Frequency	Allele Count African	Allele Number African	Homozygote Count African	Allele Count Ashkenazi Jewish	Allele Number Ashkenazi Jewish	Homozygote Count Ashkenazi Jewish	Allele Count East Asian	Allele Number East Asian	Homozygote Count East Asian	Allele Count European (Finnish)	Allele Number European (Finnish)	Homozygote Count European (Finnish)	Allele Count European (Non-Finnish)	Allele Number European (Non-Finnish)	Homozygote Count European (Non-Finnish)	Allele Count Latino	Allele Number Latino	Homozygote Count Latino	Allele Count Other	Allele Number Other	Homozygote Count Other	Allele Count South Asian	Allele Number South Asian	Homozygote Count South Asian	beta (TC)	se (TC)
APOA5	11	116660768	116660768	G	A	rs34089864	NA	c.*76C>T	3' UTR	.	.	.	.	.	.	.	.	.	.	1210	30954	29	0.03909	390	8728	11	10	302	0	199	1620	12	154	3494	3	379	14996	3	36	836	0	42	978	0	0	0	0	0.0361	0.0163
APOA5	11	116660450	116660450	A	G	rs33984246	NA	c.*394T>C	3' UTR	.	.	.	.	.	.	.	.	.	.	1761	30918	65	0.05696	896	8712	46	12	302	0	200	1620	12	154	3492	3	405	14976	3	46	838	0	48	978	1	0	0	0	0.0262	0.0178
APOA5	11	116660686	116660686	G	A	rs2266788	NA	c.*158C>T	3' UTR	.	.	.	.	.	.	.	.	.	.	28823	30934	13474	0.9318	8581	8722	4220	269	302	120	1280	1620	516	3208	3492	1472	13879	14982	6434	722	836	311	884	980	401	0	0	0	0.1138	0.0071
APOA5	11	116660813	116660813	G	A	rs619054	NA	c.*31C>T	3' UTR	.	.	.	.	.	.	.	.	.	.	50885	267884	5534	0.19	2679	23216	154	2602	9958	346	32	18338	0	5489	24986	597	30163	121668	3614	4299	33584	320	1328	6292	136	4293	29842	367	0.0151	0.0043
APOH	17	64208230	64208230	G	A	rs6933	NA	c.*21C>T	3' UTR	.	.	.	.	.	.	.	.	.	.	173193	276002	56567	0.6275	19995	24006	8357	4594	10124	1061	17511	18832	8139	14118	25758	3814	69514	126196	19194	23214	34232	7936	3701	6444	1080	20546	30410	6986	0.0191	0.0052
APOC2	19	45452812	45452812	C	T	rs1130742	NA	c.*306C>T	3' UTR	.	.	.	.	.	.	.	.	.	.	9016	30872	1368	0.292	2232	8706	292	91	300	14	759	1608	171	1191	3490	194	4096	14954	578	362	836	83	285	978	36	0	0	0	0.0158	0.0054
APOB	2	21247211	21247211	C	T	rs12720838	NA	c.*455G>A	3' UTR	.	.	.	.	.	.	.	.	.	.	4538	30942	359	0.1467	688	8720	28	44	302	1	290	1616	32	700	3490	68	2534	15002	204	123	834	7	159	978	19	0	0	0	0.0354	0.0067
APOC2	19	45452694	45452695	G	GT	rs150448996	NA	c.*188_*189insT	3' UTR	.	.	.	.	.	.	.	.	.	.	9000	30876	1357	0.2915	2230	8710	290	91	302	14	754	1608	168	1193	3490	195	4084	14952	571	365	838	84	283	976	35	0	0	0	0.0158	0.0059
APOA5	11	116662579	116662579	C	T	rs651821	NA	c.-3G>A	5' UTR	.	.	.	.	.	.	.	.	.	.	243522	276472	108061	0.8808	20340	23946	8641	9127	10144	4114	13410	18814	4828	23602	25692	10852	117879	126312	55032	28222	34340	11647	5772	6458	2588	25170	30766	10359	0.0978	0.0089
APOH	17	64225529	64225529	G	T	rs8178822	NA	c.-32C>A	5' UTR	.	.	.	.	.	.	.	.	.	.	17285	272090	609	0.06353	1774	23748	54	663	10040	24	1166	18642	33	2491	25718	112	8305	124350	292	919	33602	19	453	6338	19	1514	29652	56	0.0073	0.0067
APOC2	19	45451656	45451656	T	G	rs10422603	NA	c.-80T>G	5' UTR	.	.	.	.	.	.	.	.	.	.	6454	30648	717	0.2106	2470	8634	356	44	302	4	153	1606	11	552	3490	42	2868	14816	268	176	838	17	191	962	19	0	0	0	0.0129	0.0069
APOC2	19	45451620	45451620	T	A	rs5120	NA	c.-116T>A	5' UTR	.	.	.	.	.	.	.	.	.	.	18512	30752	5818	0.602	6735	8686	2628	147	300	41	995	1600	305	1865	3478	495	7625	14874	1983	617	836	223	528	978	143	0	0	0	0.0017	0.0045
APOC2	19	45449284	45449284	T	G	rs2288911	NA	c.-62T>G	5' UTR	.	.	.	.	.	.	.	.	.	.	18273	30770	5643	0.5939	6505	8706	2448	149	302	42	1042	1608	331	1853	3486	489	7590	14860	1973	612	836	219	522	972	141	0	0	0	0.0014	0.0037
APOB	2	21266932	21266932	G	A	rs1800480	NA	c.-115C>T	5' UTR	.	.	.	.	.	.	.	.	.	.	1	30836	0	3.24e-05	0	8694	0	0	302	0	0	1620	0	0	3456	0	1	14964	0	0	824	0	0	976	0	0	0	0	0.1287	0.0303
APOA4	11	116691634	116691634	C	A	rs5110	p.Gln380His	c.1140G>T	missense	0.449	N	0.105	N	0.69	N	-0.17	N	0.579	N	14402	276876	524	0.05202	352	24006	4	684	10144	23	6	18864	0	1313	25778	35	9845	126472	401	1244	34384	30	378	6456	17	580	30772	14	0.0857	0.0138
APOA5	11	116662407	116662407	G	C	rs3135506	p.Ser19Trp	c.56C>G	missense	0.002	D	0.993	D	2.075	D	-1.34	N	0.99	N	17829	263432	760	0.06768	1417	22796	41	673	9892	22	5	17958	0	1516	24658	47	7588	119416	234	5053	33040	374	471	6234	18	1106	29438	24	0.0986	0.0101
APOE	19	45412079	45412079	C	T	rs7412	p.Arg176Cys	c.526C>T	missense	0.023	D	1	D	2.555	D	-3.94	D	0.999	D	10634	162654	455	0.06538	1621	15008	100	643	8196	25	908	12068	40	476	10608	16	4965	64742	230	787	24784	18	279	4560	6	955	22688	20	0.3736	0.0096
APOH	17	64210757	64210757	C	A	rs4581	p.Val266Leu	c.796G>T	missense	0.668	N	0	N	-0.2	N	-0.5	N	0.84	N	102477	275632	23668	0.3718	12423	23964	3258	2492	10116	312	14434	18762	5551	6427	25730	790	29187	126250	3400	18717	33856	5350	2064	6434	351	16733	30520	4656	0.016	0.0051
APOH	17	64210580	64210580	A	C	rs1801689	p.Cys325Gly	c.973T>G	missense	0	D	1	D	2.425	D	-7.79	D	0.981	N	6582	276602	125	0.0238	130	24018	0	592	10136	21	1	18862	0	197	25786	2	4105	126318	75	833	34294	12	228	6454	8	496	30734	7	0.067	0.0137
APOH	17	64208285	64208285	C	G	rs1801690	p.Trp335Ser	c.1004G>C	missense	0.022	D	0.999	D	2.3	D	-3.7	D	0.988	N	13213	276876	404	0.04772	201	24012	1	330	10146	3	1274	18850	43	1934	25764	68	7032	126498	219	633	34394	6	358	6462	9	1451	30750	55	0.0044	0.0075
APOH	17	64216815	64216815	C	T	rs8178847	p.Arg154His	c.461G>A	missense	0.234	N	0.728	D	0	N	-0.61	N	0.567	N	18149	277006	687	0.06552	2347	24014	117	677	10148	26	1179	18860	34	2498	25780	112	8436	126562	300	987	34410	21	459	6458	19	1566	30774	58	0.0084	0.007
APOH	17	64216854	64216854	A	G	rs52797880	p.Ile141Thr	c.422T>C	missense	1	N	0	N	-1.815	N	2.68	N	0.587	N	18069	275096	684	0.06568	2347	24010	117	676	10050	26	1180	18844	34	2492	25738	112	8374	125598	296	984	34082	21	458	6426	20	1558	30348	58	0.0044	0.0092
APOH	17	64222164	64222164	C	T	rs1801692	p.Ser107Asn	c.320G>A	missense	1	N	0	N	0.6	N	0.07	N	0.509	N	10645	275910	265	0.03858	316	24002	3	532	10120	23	459	18814	4	960	25752	19	5827	126322	144	600	34224	9	254	6450	5	1697	30226	58	0.0097	0.0087
APOA5	11	116661488	116661488	C	T	rs3135507	p.Val153Met	c.457G>A	missense	0.183	N	0.443	N	0.98	N	-0.09	N	0.962	N	14070	276466	540	0.05089	2200	23974	110	403	10146	5	2281	18856	172	1231	25384	31	3728	126468	66	1606	34404	51	319	6456	4	2302	30778	101	0.0325	0.0142
APOB	2	21263900	21263900	G	A	rs1367117	p.Thr98Ile	c.293C>T	missense	0.102	N	0.125	N	2.125	D	-2.22	N	0.998	D	70868	276142	10012	0.2566	2669	23944	147	1891	10128	187	2393	18852	147	7066	25674	984	40292	126138	6424	9921	34354	1444	1730	6442	231	4906	30610	448	0.0995	0.0038
APOB	2	21225753	21225753	C	T	rs1042031	p.Glu4181Lys	c.12541G>A	missense	0.259	N	0.012	N	0.895	N	-1.45	N	0.916	N	42831	275650	3567	0.1554	3696	23978	242	1495	10088	112	905	18846	24	5404	25738	531	22939	125684	2077	4207	34258	298	1045	6438	101	3140	30620	182	0.0454	0.0047
APOB	2	21238413	21238413	C	G	rs12713844	p.Asp1113His	c.3337G>C	missense	0.006	D	0.933	D	1.995	D	-3.17	D	0.993	D	1907	275348	22	0.006926	37	24020	0	111	10148	0	0	18846	0	91	24254	1	1353	126444	17	156	34404	0	50	6458	2	109	30774	2	0.0209	0.0295
APOB	2	21225354	21225354	T	C	rs72654423	p.Ile4314Val	c.12940A>G	missense	0.281	N	0.01	N	1.195	N	-0.57	N	0.576	N	1456	276092	13	0.005274	35	24006	0	0	10112	0	0	18854	0	65	25746	1	1146	126154	10	68	34264	1	34	6430	1	108	30526	0	0.087	0.0283
APOB	2	21224853	21224853	C	T	rs1801695	p.Ala4481Thr	c.13441G>A	missense	0.148	N	0.024	N	0.52	N	-1.3	N	0.984	N	6821	276224	132	0.02469	132	23998	0	369	10124	7	5	18864	0	518	25788	6	4355	125826	91	664	34398	9	188	6446	5	590	30780	14	0.0003	0.0132
APOB	2	21225485	21225485	C	G	rs1801702	p.Arg4270Thr	c.12809G>C	missense	0.104	N	0.167	N	1.04	N	-1.67	N	0.496	N	13742	276870	763	0.04963	2568	24012	130	629	10146	22	548	18858	6	957	25774	15	2564	126464	32	5754	34386	543	300	6454	8	422	30776	7	0.0673	0.0128
APOB	2	21238367	21238367	C	T	rs12713843	p.Arg1128His	c.3383G>A	missense	0.096	N	0.399	N	2.125	D	-1.68	N	0.999	D	1099	277068	9	0.003967	19	24028	0	3	10150	0	2	18870	0	50	25726	0	635	126636	3	136	34416	0	32	6462	0	222	30780	6	0.2163	0.04
APOB	2	21249716	21249716	C	T	rs12691202	p.Val730Ile	c.2188G>A	missense	0.318	N	0.568	D	2.52	D	-0.42	N	0.995	D	7445	277070	122	0.02687	131	24026	0	517	10146	13	1	18868	0	1215	25790	24	4438	126576	72	830	34418	13	193	6464	0	120	30782	0	0.1031	0.0109
APOB	2	21231524	21231524	G	A	rs676210	p.Pro2739Leu	c.8216C>T	missense	0	D	1	D	2.24	D	-7.04	D	0.999	D	79205	276536	14789	0.2864	3540	24008	273	1968	10136	204	13674	18854	5002	6773	25780	904	27195	126120	2946	8834	34402	1208	1758	6460	261	15463	30776	3991	0.0451	0.0042
APOB	2	21225500	21225500	A	G	rs61743502	p.Val4265Ala	c.12794T>C	missense	0.244	N	0	N	1.04	N	-1.66	N	0.747	N	1390	276784	7	0.005022	43	24018	0	31	10148	0	0	18858	0	51	25770	0	1028	126420	5	98	34390	1	36	6450	0	103	30730	1	0.0401	0.0292
APOB	2	21231278	21231278	G	A	rs72653095	p.Pro2821Leu	c.8462C>T	missense	0.051	N	0.968	D	2.14	D	-4.02	D	0.992	D	1080	276940	6	0.0039	14	24028	0	98	10146	0	1	18860	0	56	25790	0	537	126468	3	73	34406	0	34	6460	0	267	30782	3	0.0374	0.0447
APOB	2	21250914	21250914	G	A	rs679899	p.Ala618Val	c.1853C>T	missense	0.187	N	1	D	2.205	D	-1.96	N	0.999	D	133580	276968	35491	0.4823	3997	24004	350	3825	10146	722	16043	18864	6827	14569	25782	4114	59579	126524	14129	13595	34412	2746	3074	6460	743	18898	30776	5860	0.0416	0.0042
APOB	2	21238323	21238323	G	A	rs72653077	p.Pro1143Ser	c.3427C>T	missense	0.383	N	0.11	N	1.245	N	-2.22	N	0.983	N	464	277174	1	0.001674	11	24024	0	0	10152	0	0	18868	0	8	25792	0	353	126672	0	44	34418	0	9	6466	0	39	30782	1	0.015	0.0454
APOB	2	21225281	21225281	T	C	rs1042034	p.Ser4338Asn	c.13013G>A	missense	.	.	.	.	.	.	.	.	.	.	191151	268338	71457	0.2876	20245	23766	8634	7755	9630	3138	5040	18494	725	18659	25334	6882	96474	123124	37774	24487	33016	9141	4512	6218	1658	13979	28756	3505	0.0448	0.0042
APOB	2	21228827	21228827	C	T	rs1801701	p.Arg3638Gln	c.10913G>A	missense	1	N	0.004	N	-1.5	N	1.45	N	0.611	N	19149	276188	870	0.06933	541	23996	6	525	10132	17	7	18818	0	1855	25740	70	11544	126050	563	3363	34254	179	499	6436	12	815	30762	23	0.0497	0.0062
APOB	2	21233972	21233972	T	C	rs533617	p.His1923Arg	c.5768A>G	missense	0.005	D	0.997	D	2.32	D	-4.98	D	0.994	D	8838	277064	207	0.0319	157	24022	0	246	10152	3	6	18866	0	1732	25776	62	5030	126592	103	298	34416	3	221	6462	6	1148	30778	30	0.1111	0.0095
APOM	6	31625507	31625507	G	T	rs707922	p.Gly111Val	c.332G>T	missense	0	D	.	D	.	D	0.82	N	0.665	N	26048	272688	2285	0.09552	7349	23058	1155	1890	9998	201	2988	18790	275	172	25766	2	6459	123668	209	4320	34370	267	649	6400	56	2221	30638	120	0.0292	0.0127
APOB	2	21225912	21225912	C	T	rs1801703	p.Val4128Met	c.12382G>A	missense	0.618	N	0.004	N	-0.6	N	0.16	N	0.57	N	1446	242898	8	0.005953	23	23586	0	6	6794	0	0	18060	0	114	23576	0	1032	114518	7	124	29402	1	50	5532	0	97	21430	0	0.0521	0.0301
APOB	2	21233999	21233999	T	C	rs1801699	p.Asn1914Ser	c.5741A>G	missense	0.013	D	0.799	D	1.59	N	-2.56	D	0.994	D	5952	277102	135	0.02148	110	24032	0	165	10152	1	2	18868	0	700	25790	12	2400	126600	31	2240	34416	86	156	6462	1	179	30782	4	0.0425	0.0166
APOA4	11	116691675	116691675	T	A	rs675	p.Thr367Ser	c.1099A>T	missense	0.501	N	0.003	N	0.41	N	-0.03	N	0.399	N	41785	276958	3543	0.1509	2765	23994	144	2185	10148	235	14	18862	0	3618	25774	234	24884	126532	2358	3232	34410	173	1116	6462	98	3971	30776	301	0.0309	0.0071
APOE	19	45410444	45410444	G	A	rs769450	NA	n.632G>A	non coding transcript exon	.	.	.	.	.	.	.	.	.	.	12128	30828	2445	0.3934	3305	8690	639	134	300	33	323	1608	29	1682	3490	412	6036	14928	1211	244	836	33	404	976	88	0	0	0	0.0267	0.0049
APOE	19	45410002	45410002	G	A	rs769449	NA	n.190G>A	non coding transcript exon	.	.	.	.	.	.	.	.	.	.	2834	30876	145	0.09179	167	8698	0	24	302	0	145	1616	5	581	3490	41	1712	14956	90	86	838	4	119	976	5	0	0	0	0.1589	0.0072
APOA5	11	116662331	116662331	G	T	rs12287066	p.Ile44Ile	c.132C>A	synonymous	.	.	.	.	.	.	.	.	.	.	20972	265460	1128	0.079	4019	23102	349	732	9950	25	5	18194	0	1494	24328	46	7798	120744	257	5270	33458	401	508	6246	22	1146	29438	28	0.1026	0.01
APOB	2	21245813	21245813	G	A	rs1801700	p.Asn902Asn	c.2706C>T	synonymous	.	.	.	.	.	.	.	.	.	.	9957	277138	223	0.03593	197	24036	2	277	10148	4	2	18870	0	1586	25784	52	6265	126638	135	647	34416	9	221	6464	6	762	30782	15	0.0103	0.0081
APOB	2	21232195	21232195	G	A	rs693	p.Thr2515Thr	c.7545C>T	synonymous	.	.	.	.	.	.	.	.	.	.	107454	276790	23496	0.3882	5316	24014	555	3542	10148	624	1062	18858	39	10427	25762	2124	63182	126408	15885	13072	34372	2526	2637	6454	541	8216	30774	1202	0.0816	0.0037
APOM	6	31625541	31625541	C	A	rs707921	p.Thr122Thr	c.366C>A	synonymous	.	.	.	.	.	.	.	.	.	.	16036	273256	959	0.05868	4645	23186	457	481	9994	22	2742	18808	234	101	25720	0	3626	124048	70	2409	34382	83	328	6400	16	1704	30718	77	0.0072	0.0159
APOB	2	21231592	21231592	G	A	rs6413458	p.Ile2716Ile	c.8148C>T	synonymous	.	.	.	.	.	.	.	.	.	.	5224	276866	80	0.01887	757	24018	16	599	10142	19	2	18862	0	595	25786	6	2432	126404	28	357	34412	4	131	6460	2	351	30782	5	0.0802	0.0134
Notes:
In the prediction columns "D" denotes variants that are predicted to be deleterious by the respective algorithm, whereas "N" indicates putatively neutral variants
[truncated: 14 more columns]

## Sheet: CARDIoGRAM
Gene	Chrom	Start	End	Reference	Alternate	RSID	Protein Consequence	Transcript Consequence	Annotation	SIFT_score	Prediction	Polyphen2_HDIV_score	Prediction	MutationAssessor_score	Prediction	PROVEAN_score	Prediction	DANN_score	Prediction	Allele Count	Allele Number	Number of Homozygotes	Allele Frequency	Allele Count African	Allele Number African	Homozygote Count African	Allele Count Ashkenazi Jewish	Allele Number Ashkenazi Jewish	Homozygote Count Ashkenazi Jewish	Allele Count East Asian	Allele Number East Asian	Homozygote Count East Asian	Allele Count European (Finnish)	Allele Number European (Finnish)	Homozygote Count European (Finnish)	Allele Count European (Non-Finnish)	Allele Number European (Non-Finnish)	Homozygote Count European (Non-Finnish)	Allele Count Latino	Allele Number Latino	Homozygote Count Latino	Allele Count Other	Allele Number Other	Homozygote Count Other	Allele Count South Asian	Allele Number South Asian	Homozygote Count South Asian	pvalue	het_pvalue
APOA5	11	116660686	116660686	G	A	rs2266788	NA	c.*158C>T	3' UTR	.	.	.	.	.	.	.	.	.	.	28823	30934	13474	0.9318	8581	8722	4220	269	302	120	1280	1620	516	3208	3492	1472	13879	14982	6434	722	836	311	884	980	401	0	0	0	8.38e-07	0.216671
APOA5	11	116660813	116660813	G	A	rs619054	NA	c.*31C>T	3' UTR	.	.	.	.	.	.	.	.	.	.	50885	267884	5534	0.19	2679	23216	154	2602	9958	346	32	18338	0	5489	24986	597	30163	121668	3614	4299	33584	320	1328	6292	136	4293	29842	367	0.0219552	0.269294
APOH	17	64208230	64208230	G	A	rs6933	NA	c.*21C>T	3' UTR	.	.	.	.	.	.	.	.	.	.	173193	276002	56567	0.6275	19995	24006	8357	4594	10124	1061	17511	18832	8139	14118	25758	3814	69514	126196	19194	23214	34232	7936	3701	6444	1080	20546	30410	6986	0.145553	0.0454977
APOA5	11	116662579	116662579	C	T	rs651821	NA	c.-3G>A	5' UTR	.	.	.	.	.	.	.	.	.	.	243522	276472	108061	0.8808	20340	23946	8641	9127	10144	4114	13410	18814	4828	23602	25692	10852	117879	126312	55032	28222	34340	11647	5772	6458	2588	25170	30766	10359	1.74e-05	0.0477841
APOH	17	64225529	64225529	G	T	rs8178822	NA	c.-32C>A	5' UTR	.	.	.	.	.	.	.	.	.	.	17285	272090	609	0.06353	1774	23748	54	663	10040	24	1166	18642	33	2491	25718	112	8305	124350	292	919	33602	19	453	6338	19	1514	29652	56	0.330719	0.860696
APOC2	19	45449284	45449284	T	G	rs2288911	NA	c.-62T>G	5' UTR	.	.	.	.	.	.	.	.	.	.	18273	30770	5643	0.5939	6505	8706	2448	149	302	42	1042	1608	331	1853	3486	489	7590	14860	1973	612	836	219	522	972	141	0	0	0	0.242123	0.638995
APOC2	19	45451620	45451620	T	A	rs5120	NA	c.-116T>A	5' UTR	.	.	.	.	.	.	.	.	.	.	18512	30752	5818	0.602	6735	8686	2628	147	300	41	995	1600	305	1865	3478	495	7625	14874	1983	617	836	223	528	978	143	0	0	0	0.512358	0.492116
APOB	2	21224853	21224853	C	T	rs1801695	p.Ala4481Thr	c.13441G>A	missense	0.148	N	0.024	N	0.52	N	-1.3	N	0.984	N	6821	276224	132	0.02469	132	23998	0	369	10124	7	5	18864	0	518	25788	6	4355	125826	91	664	34398	9	188	6446	5	590	30780	14	0.927395	0.810752
APOB	2	21225281	21225281	T	C	rs1042034	p.Ser4338Asn	c.13013G>A	missense	.	.	.	.	.	.	.	.	.	.	191151	268338	71457	0.2876	20245	23766	8634	7755	9630	3138	5040	18494	725	18659	25334	6882	96474	123124	37774	24487	33016	9141	4512	6218	1658	13979	28756	3505	0.0633006	0.439607
APOB	2	21225485	21225485	C	G	rs1801702	p.Arg4270Thr	c.12809G>C	missense	0.104	N	0.167	N	1.04	N	-1.67	N	0.496	N	13742	276870	763	0.04963	2568	24012	130	629	10146	22	548	18858	6	957	25774	15	2564	126464	32	5754	34386	543	300	6454	8	422	30776	7	0.30765	0.223263
APOB	2	21225753	21225753	C	T	rs1042031	p.Glu4181Lys	c.12541G>A	missense	0.259	N	0.012	N	0.895	N	-1.45	N	0.916	N	42831	275650	3567	0.1554	3696	23978	242	1495	10088	112	905	18846	24	5404	25738	531	22939	125684	2077	4207	34258	298	1045	6438	101	3140	30620	182	0.271151	0.75173
APOB	2	21228827	21228827	C	T	rs1801701	p.Arg3638Gln	c.10913G>A	missense	1	N	0.004	N	-1.5	N	1.45	N	0.611	N	19149	276188	870	0.06933	541	23996	6	525	10132	17	7	18818	0	1855	25740	70	11544	126050	563	3363	34254	179	499	6436	12	815	30762	23	0.0570237	0.876145
APOB	2	21231524	21231524	G	A	rs676210	p.Pro2739Leu	c.8216C>T	missense	0	D	1	D	2.24	D	-7.04	D	0.999	D	79205	276536	14789	0.2864	3540	24008	273	1968	10136	204	13674	18854	5002	6773	25780	904	27195	126120	2946	8834	34402	1208	1758	6460	261	15463	30776	3991	0.076811	0.397719
APOB	2	21233972	21233972	T	C	rs533617	p.His1923Arg	c.5768A>G	missense	0.005	D	0.997	D	2.32	D	-4.98	D	0.994	D	8838	277064	207	0.0319	157	24022	0	246	10152	3	6	18866	0	1732	25776	62	5030	126592	103	298	34416	3	221	6462	6	1148	30778	30	0.0337963	0.402376
APOB	2	21238413	21238413	C	G	rs12713844	p.Asp1113His	c.3337G>C	missense	0.006	D	0.933	D	1.995	D	-3.17	D	0.993	D	1907	275348	22	0.006926	37	24020	0	111	10148	0	0	18846	0	91	24254	1	1353	126444	17	156	34404	0	50	6458	2	109	30774	2	0.201813	0.826969
APOB	2	21245813	21245813	G	T	rs1801700	p.Asn902Lys	c.2706C>A	missense	0.006	D	0.946	D	1.555	N	-3.51	D	0.996	D	1	246172	0	4.06e-06	0	15304	0	0	9846	0	0	17248	0	0	22290	0	0	111642	0	0	33578	0	0	5482	0	1	30782	0	0.0068768	0.964137
APOB	2	21249716	21249716	C	T	rs12691202	p.Val730Ile	c.2188G>A	missense	0.318	N	0.568	D	2.52	D	-0.42	N	0.995	D	7445	277070	122	0.02687	131	24026	0	517	10146	13	1	18868	0	1215	25790	24	4438	126576	72	830	34418	13	193	6464	0	120	30782	0	0.0979659	0.959265
APOB	2	21250914	21250914	G	A	rs679899	p.Ala618Val	c.1853C>T	missense	0.187	N	1	D	2.205	D	-1.96	N	0.999	D	133580	276968	35491	0.4823	3997	24004	350	3825	10146	722	16043	18864	6827	14569	25782	4114	59579	126524	14129	13595	34412	2746	3074	6460	743	18898	30776	5860	0.208061	0.475358
APOB	2	21263900	21263900	G	A	rs1367117	p.Thr98Ile	c.293C>T	missense	0.102	N	0.125	N	2.125	D	-2.22	N	0.998	D	70868	276142	10012	0.2566	2669	23944	147	1891	10128	187	2393	18852	147	7066	25674	984	40292	126138	6424	9921	34354	1444	1730	6442	231	4906	30610	448	0.0230266	0.0618439
APOA4	11	116691634	116691634	C	A	rs5110	p.Gln380His	c.1140G>T	missense	0.449	N	0.105	N	0.69	N	-0.17	N	0.579	N	14402	276876	524	0.05202	352	24006	4	684	10144	23	6	18864	0	1313	25778	35	9845	126472	401	1244	34384	30	378	6456	17	580	30772	14	0.127784	0.775024
APOA4	11	116691675	116691675	T	A	rs675	p.Thr367Ser	c.1099A>T	missense	0.501	N	0.003	N	0.41	N	-0.03	N	0.399	N	41785	276958	3543	0.1509	2765	23994	144	2185	10148	235	14	18862	0	3618	25774	234	24884	126532	2358	3232	34410	173	1116	6462	98	3971	30776	301	0.0819842	0.12284
APOH	17	64208285	64208285	C	G	rs1801690	p.Trp335Ser	c.1004G>C	missense	0.022	D	0.999	D	2.3	D	-3.7	D	0.988	N	13213	276876	404	0.04772	201	24012	1	330	10146	3	1274	18850	43	1934	25764	68	7032	126498	219	633	34394	6	358	6462	9	1451	30750	55	0.362807	0.742688
APOH	17	64216815	64216815	C	T	rs8178847	p.Arg154His	c.461G>A	missense	0.234	N	0.728	D	0	N	-0.61	N	0.567	N	18149	277006	687	0.06552	2347	24014	117	677	10148	26	1179	18860	34	2498	25780	112	8436	126562	300	987	34410	21	459	6458	19	1566	30774	58	0.244969	0.827726
APOH	17	64222164	64222164	C	T	rs1801692	p.Ser107Asn	c.320G>A	missense	1	N	0	N	0.6	N	0.07	N	0.509	N	10645	275910	265	0.03858	316	24002	3	532	10120	23	459	18814	4	960	25752	19	5827	126322	144	600	34224	9	254	6450	5	1697	30226	58	0.4687	0.803714
APOB	2	21231592	21231592	G	A	rs6413458	p.Ile2716Ile	c.8148C>T	synonymous	.	.	.	.	.	.	.	.	.	.	5224	276866	80	0.01887	757	24018	16	599	10142	19	2	18862	0	595	25786	6	2432	126404	28	357	34412	4	131	6460	2	351	30782	5	0.306486	0.221841
APOB	2	21232195	21232195	G	A	rs693	p.Thr2515Thr	c.7545C>T	synonymous	.	.	.	.	.	.	.	.	.	.	107454	276790	23496	0.3882	5316	24014	555	3542	10148	624	1062	18858	39	10427	25762	2124	63182	126408	15885	13072	34372	2526	2637	6454	541	8216	30774	1202	0.200681	0.3062
APOM	6	31625541	31625541	C	A	rs707921	p.Thr122Thr	c.366C>A	synonymous	.	.	.	.	.	.	.	.	.	.	16036	273256	959	0.05868	4645	23186	457	481	9994	22	2742	18808	234	101	25720	0	3626	124048	70	2409	34382	83	328	6400	16	1704	30718	77	0.581215	0.684242
Notes:
In the prediction columns "D" denotes variants that are predicted to be deleterious by the respective algorithm, whereas "N" indicates putatively neutral variants
[truncated: 4 more columns]
