# Supplementary material for: Global genetic diversity of human apolipoproteins and effects on cardiovascular disease risk
Source: J Lipid Res. 2018 Aug 3;59(10):1987–2000. doi: 10.1194/jlr.P086710 (PMC6168301; doi:10.1194/jlr.P086710)
Supplement: Supplemental Data [file 10.1194_P086710_jlr.P086710-3.xlsx]

## Sheet: Sheet1
Gene	Transcript consequence	Protein consequence	HGVS	APOB truncation	RSID	Variant type	Source of implication in Hypobetalipoproteinemia	Population frequencies
								EUR	AFR	EAS	SAS	AMR	AJ
APOB	c.18_25delCGCGCTGC	p.Ala7GlyfsTer48	NC_000002.11:g.21266793_21266800delGCAGCGCG	APOB-0.1	.	Frameshift	Novel	<0.1	<0.1	0	0	0	0
APOB	c.28delG	p.Ala10ArgfsTer83	NC_000002.11:g.21266789delC	APOB-0.2	.	Frameshift	Novel	<0.1	<0.1	0	0	0	0
APOB	c.48_49delGC	p.Leu17AlafsTer40	NC_000002.11:g.21266769_21266770delGC	APOB-0.3	.	Frameshift	Novel	<0.1	0	0	0	0	0
APOB	c.47_48insT	p.Leu17AlafsTer41	NC_000002.11:g.21266770insA	APOB-0.3	.	Frameshift	Novel	0	0	0	0	<0.1	0
APOB	c.44delC	p.Pro15LeufsTer78	NC_000002.11:g.21266773delG	APOB-0.3	.	Frameshift	Novel	<0.1	0	0	0	<0.1	0
APOB	c.409G>T	p.E137X	NC_000002.11:g.21260958C>A	APOB-3	rs766243954	Stop-gain	ClinVar	N.A.	N.A.	N.A.	N.A.	N.A.	N.A.
APOB	c.527dupT	p.Leu177ValfsTer30	NC_000002.11:g.21260839_21260840insA	APOB-3.8	rs780123326	Frameshift	Novel	0	0	<0.1	0	0	0
APOB	c.850C>T	p.Q284X	NC_000002.11:g.21257742G>A	APOB-6.2	rs752940851	Stop-gain	Novel	0	0	0	<0.1	0	0
APOB	c.905-1_905dupGG	NA	NC_000002.11:g.21256390_21256391dupCC	APOB-6.6	rs606231236	Splice acceptor	ClinVar	N.A.	N.A.	N.A.	N.A.	N.A.	N.A.
APOB	c.986_987delTC	p.Leu329ProfsTer10	NC_000002.11:g.21256308_21256309delGA	APOB-7.2	rs750610718	Frameshift	Novel	<0.1	0	0	0	0	0
APOB	c.1138C>T	p.Q380X	NC_000002.11:g.21255440G>A	APOB-8.3	.	Stop-gain	Novel	0	<0.1	0	N.A.	0	0
APOB	c.1249delC	p.Leu417Terfs	NC_000002.11:g.21255328delG	APOB-9.1	.	Frameshift	Novel	<0.1	0	0	N.A.	0	0
APOB	c.1315C>T	p.R439X	NC_000002.11:g.21255263G>A	APOB-9.6	rs142066904	Stop-gain	PMID: 12124991	<0.1	0	0	0	0	0
APOB	c.1669A>T	p.K557X	NC_000002.11:g.21251359T>A	APOB-12.2	rs751223868	Stop-gain	Novel	<0.1	0	0	0	0	0
APOB	c.1672C>T	p.R558X	NC_000002.11:g.21251356G>A	APOB-12.2	rs878853970	Stop-gain	ClinVar	N.A.	N.A.	N.A.	N.A.	N.A.	N.A.
APOB	c.1830-1G>A	NA	NC_000002.11:g.21250938C>T	APOB-13.4	.	Splice acceptor	ClinVar	<0.1	0	0		0	0
APOB	c.2173C>T	p.Q725X	NC_000002.11:g.21249731G>A	APOB-15.9	rs374473614	Stop-gain	PMID: 27135400	<0.1	0	0	0	0	0
APOB	c.2368delC	p.His790MetfsTer11	NC_000002.11:g.21247873delG	APOB-17.3	rs775776251	Frameshift	Novel	0	0	<0.1	0	0	0
APOB	c.2437C>T	p.Q813X	NC_000002.11:g.21247716G>A	APOB-17.8	.	Stop-gain	Novel	<0.1	0	0	0	0	0
APOB	c.2439delT	p.Ile813MetfsTer50	NC_000002.11:g.21246562delA	APOB-17.8	rs748850160	Frameshift	Novel	<0.1	0	0	0	0	0
APOB	c.2443C>T	p.R815X	NC_000002.11:g.21247710G>A	APOB-17.9	rs775726966	Stop-gain	Novel	<0.1	<0.1	0	<0.1	<0.1	0
APOB	c.2533C>T	p.Q845X	NC_000002.11:g.21246468G>A	APOB-18.5	.	Stop-gain	ClinVar	<0.1	0	0	0	0	0
APOB	c.2786delC	p.Pro929Glnfs24	NG_011793.1:g.26213delC	APOB-20.4	.	Frameshift	ClinVar	N.A.	N.A.	N.A.	N.A.	N.A.	N.A.
APOB	c.2988_2994delCGGGGAC	p.Gly997Profs	NG_011793.1:g.29340_29346delCGGGGAC	APOB-21.8	rs1057518647	Frameshift	ClinVar	N.A.	N.A.	N.A.	N.A.	N.A.	N.A.
APOB	c.3112C>T	p.Q1038X	NC_000002.11:g.21241873G>A	APOB-22.7	.	Stop-gain	Novel	<0.1	0	0	0	0	0
APOB	c.3388C>T	p.Q1130X	NC_000002.11:g.21238362G>A	APOB-24.8	.	Stop-gain	Novel	0	0	0	0	<0.1	0
APOB	c.3600T>A	p.Y1200X	NC_000002.11:g.21238041A>T	APOB-26.3	rs121918391	Stop-gain	ClinVar	N.A.	N.A.	N.A.	N.A.	N.A.	N.A.
APOB	c.3614_3625delATATGTATGCTAinsCTTAGG	p.His1205_Ser1543delinsProTer	NG_011793.1:g.33919_33930delATATGTATGCTAinsCTTAGG	APOB-26.4	.	Frameshift	ClinVar	N.A.	N.A.	N.A.	N.A.	N.A.	N.A.
APOB	c.3745C>T	p.Q1249X	NC_000002.11:g.21237417G>A	APOB-27.4	rs750771775	Stop-gain	Novel	<0.1	0	0	0	0	0
APOB	c.3997C>T	p.R1333X	NC_000002.11:g.21236251G>A	APOB-29.2	rs121918383	Stop-gain	ClinVar	N.A.	N.A.	N.A.	N.A.	N.A.	N.A.
APOB	c.4089C>G	p.Y1363X	NC_000002.11:g.21236159G>C	APOB-29.8	.	Stop-gain	ClinVar	N.A.	N.A.	N.A.	N.A.	N.A.	N.A.
APOB	c.4352delG	p.Gly1451Valfs	NC_000002.11:g.21235388delC	APOB-31.8	rs397514256	Frameshift	ClinVar	N.A.	N.A.	N.A.	N.A.	N.A.	N.A.
APOB	c.4412T>A	p.L1471X	NC_000002.11:g.21235328A>T	APOB-32.2	rs775231207	Stop-gain	Novel	0	0	0	<0.1	0	0
APOB	c.4429C>T	p.Q1477X	NC_000002.11:g.21235311G>A	APOB-32.4	rs121918389	Stop-gain	ClinVar	N.A.	N.A.	N.A.	N.A.	N.A.	N.A.
APOB	c.4503T>G	p.Y1501X	NC_000002.11:g.21235237A>C	APOB-32.9	rs368825685	Stop-gain	PMID: 24507775	<0.1	0	0	0	0	0
APOB	c.5033_5043delCTGGGGCATCT	p.Ser1678TyrfsTer56	NC_000002.11:g.21234696T>C	APOB-36.8	rs140858817	Frameshift	Novel	<0.1	<0.1	0	0	0	0
APOB	c.5116dupA	p.Thr1706Asnfs	NC_000002.11:g.21234624dupT	APOB-37.4	.	Frameshift	ClinVar	N.A.	N.A.	N.A.	N.A.	N.A.	N.A.
APOB	c.5150_5151dupTG	p.Ile1718Ter	NC_000002.11:g.21234588_21234589insCA	APOB-37.6	rs751198040	Frameshift	Novel	<0.1	0	0	0	0	0
APOB	c.5174dupA	p.Asn1725LysfsTer13	NC_000002.11:g.21234565insT	APOB-37.8	.	Frameshift	Novel	<0.1	0	0	0	0	0
APOB	c.5238T>G	p.Y1746X	NC_000002.11:g.21234502A>C	APOB-38.3	.	Stop-gain	ClinVar	N.A.	N.A.	N.A.	N.A.	N.A.	N.A.
APOB	c.5263_5266delAACA	p.Asn1755Valfs	NG_011793.1:g.37469_37472delAACA	APOB-38.4	rs281865425	Frameshift	ClinVar	N.A.	N.A.	N.A.	N.A.	N.A.	N.A.
APOB	c.5344C>T	p.Q1782X	NC_000002.11:g.21234396G>A	APOB-39.1	.	Stop-gain	PMID: 21862702	<0.1	0	0	N.A.	0	0
APOB	c.5463delG	p.His1822MetfsTer6	NG_011793.1:g.37669delG	APOB-39.9	rs397514255	Frameshift	ClinVar	<0.1	0	0	0	0	0
APOB	c.5551_5558delTATAAAGC	p.Tyr1851ArgfsTer5	NC_000002.11:g.21234182_21234189delGCTTTATA	APOB-40.5	.	Frameshift	Novel	<0.1	0	0	0	0	0
APOB	c.5566_5567delGT	p.Val1856CysfsTer2	NC_000002.11:g.21234173_21234174delAC	APOB-40.6	rs121918384	Frameshift	ClinVar	0	<0.1	0	0	0	0
APOB	c.5644delA	p.Ser1882AlafsTer18	NC_000002.11:g.21234095delT	APOB-41.2	.	Frameshift	Novel	<0.1	0	0	0	0	0
APOB	c.5838C>A	p.Y1946X	NC_000002.11:g.21233902G>T	APOB-42.6	.	Stop-gain	Novel	<0.1	0	0	N.A.	0	0
APOB	c.5926G>T	p.E1976X	NC_000002.11:g.21233814C>A	APOB-43.3	rs267599184	Stop-gain	Novel	<0.1	0	0	0	0	0
APOB	c.5929delC	p.Gln1977ArgfsTer41	NC_000002.11:g.21233811delG	APOB-43.3	rs772786000	Frameshift	Novel	<0.1	0	0	0	0	0
APOB	c.6022G>T	p.E2008X	NC_000002.11:g.21233718C>A	APOB-44	rs745755712	Stop-gain	Novel	0	0	0	0	<0.1	0
APOB	c.6034C>T	p.R2012X	NC_000002.11:g.21233706G>A	APOB-44.1	rs147863759	Stop-gain	PMID: 24507775	0	<0.1	0	<0.1	0	0
APOB	c.6222dupT	p.Glu2075Ter	NC_000002.11:g.21233517C>T	APOB-45.5	rs377429190	Frameshift	Novel	<0.1	0	0	0	0	0
APOB	c.6240T>A	p.Y2080X	NC_000002.11:g.21233500A>T	APOB-45.6	rs142389799	Stop-gain	PMID: 24507775	<0.1	0	0	0	0	0
APOB	c.6253C>T	p.R2085X	NC_000002.11:g.21233487G>A	APOB-45.7	rs121918386	Stop-gain	ClinVar	<0.1	0	0	0	0	0
APOB	c.6333C>A	p.Y2111X	NC_000002.11:g.21233407G>T	APOB-46.3	.	Stop-gain	Novel	<0.1	0	0	0	0	0
APOB	c.6469C>T	p.Q2157X	NC_000002.11:g.21233271G>A	APOB-47.3	rs776467440	Stop-gain	PMID: 22095935	<0.1	0	0	0	0	0
APOB	c.6505G>T	p.E2169X	NC_000002.11:g.21233235C>A	APOB-47.5	.	Stop-gain	Novel	0	0	0	<0.1	0	0
APOB	c.6547C>T	p.Q2183X	NC_000002.11:g.21233193G>A	APOB-47.8	.	Stop-gain	Novel	0	<0.1	0	0	0	0
APOB	c.6543delT	p.Phe2181LeufsTer14	NC_000002.11:g.21233196delA	APOB-47.8	.	Frameshift	Novel	<0.1	0	0	0	0	0
APOB	c.6630_6631delAA	p.Leu2212Ter	NC_000002.11:g.21233109_21233110delTT	APOB-48.4	.	Frameshift	Novel	<0.1	0	0	0	0	0
APOB	c.6722delG	p.Ser2241MetfsTer36	NC_000002.11:g.21233017delC	APOB-49.1	.	Frameshift	Novel	<0.1	0	0	0	0	0
APOB	c.6835C>T	p.Q2279X	NC_000002.11:g.21232905G>A	APOB-49.9	rs121918388	Stop-gain	ClinVar	N.A.	N.A.	N.A.	N.A.	N.A.	N.A.
APOB	c.6889delC	p.Leu2297PhefsTer2	NC_000002.11:g.21232851delG	APOB-50.3	rs776455104	Frameshift	Novel	<0.1	0	0	0	0	0
APOB	c.7227dupT	p.Lys2410Ter	NC_000002.11:g.21232512insA	APOB-52.8	.	Frameshift	Novel	<0.1	0	0	0	0	0
APOB	c.7298delA	p.His2433ProfsTer4	NC_000002.11:g.21232442delT	APOB-53.3	rs768473226	Frameshift	Novel	<0.1	0	0	0	0	0
APOB	c.7414G>T	p.E2472X	NC_000002.11:g.21232326C>A	APOB-54.2	rs780700057	Stop-gain	Novel	0	0	0	<0.1	0	0
APOB	c.7437_7438delGT	p.Tyr2480SerfsTer64	NC_000002.11:g.21232302_21232303delAC	APOB-54.3	.	Frameshift	Novel	<0.1	0	0	N.A.	0	0
APOB	c.7459_7460delAC	p.Thr2487GlnfsTer57	NC_000002.11:g.21232280_21232281delGT	APOB-54.5	.	Frameshift	Novel	0	0	0	0	0	<0.1
APOB	c.7489C>T	p.Q2497X	NC_000002.11:g.21232251G>A	APOB-54.7	.	Stop-gain	Novel	<0.1	0	0	N.A.	0	0
APOB	c.7537C>T	p.R2513X	NC_000002.11:g.21232203G>A	APOB-55.1	rs146538280	Stop-gain	PMID: 29572815	<0.1	0	0	0	0	0
APOB	c.7558C>T	p.R2520X	NC_000002.11:g.21232182G>A	APOB-55.2	rs746483297	Stop-gain	Novel	0	0	0	<0.1	0	0
APOB	c.7564C>T	p.R2522X	NC_000002.11:g.21232176G>A	APOB-55.2	rs121918390	Stop-gain	ClinVar	<0.1	0	0	0	0	0
APOB	c.7600C>T	p.R2534X	NC_000002.11:g.21232140G>A	APOB-55.5	rs145143533	Stop-gain	PMID: 15805152	<0.1	0	0	0	0	0
APOB	c.7607_7608insATAAAATCAG	p.S2537X	NC_000002.11:g.21232133_21232142insCTGATTTTAT	APOB-55.6	.	Stop-gain	Novel	<0.1	0	0	0	0	0
APOB	c.7605C>A	p.Y2535X	NC_000002.11:g.21232135G>T	APOB-55.6	.	Stop-gain	ClinVar	N.A.	N.A.	N.A.	N.A.	N.A.	N.A.
APOB	c.7851delT	p.Phe2617LeufsTer2	NC_000002.11:g.21231888delA	APOB-57.4	.	Frameshift	Novel	<0.1	0	0	0	0	0
APOB	c.7861dupC	p.Leu2621ProfsTer34	NC_000002.11:g.21231878_21231879insG	APOB-57.4	rs779190356	Frameshift	Novel	0	0	0	<0.1	0	0
APOB	c.8251G>T	p.E2751X	NC_000002.11:g.21231489C>A	APOB-60.3	rs201985284	Stop-gain	Novel	<0.1	0	0	0	0	0
APOB	c.8429delC	p.Ala2810GlufsTer15	NC_000002.11:g.21231311delG	APOB-61.6	rs771085028	Frameshift	Novel	0	<0.1	0	0	0	0
APOB	c.8538dupT	p.Gly2847TrpfsTer5	NC_000002.11:g.21231201insA	APOB-62.4	.	Frameshift	Novel	0	<0.1	0	0	0	0
APOB	c.8564delA	p.Asn2855ThrfsTer19	NC_000002.11:g.21231175delT	APOB-62.6	.	Frameshift	Novel	0	0	0	<0.1	0	0
APOB	c.8594dupA	p.Asn2865LysfsTer6	NC_000002.11:g.21231145insT	APOB-62.7	.	Frameshift	Novel	<0.1	0	0	0	0	0
APOB	c.8638C>T	p.Q2880X	NC_000002.11:g.21231102G>A	APOB-63.1	rs760198312	Stop-gain	Novel	<0.1	0	0	0	0	0
APOB	c.8787G>A	p.W2929X	NC_000002.11:g.21230953C>T	APOB-64.1	.	Stop-gain	Novel	<0.1	0	0	0	0	0
APOB	c.8778_8779delAG	p.Gly2927ValfsTer12	NC_000002.11:g.21230961_21230962delCT	APOB-64.1	rs749516102	Frameshift	Novel	<0.1	0	0	0	0	0
APOB	c.8969dupC	p.Gln2991ThrfsTer15	NC_000002.11:g.21230771insG	APOB-65.5	.	Frameshift	Novel	<0.1	0	0	N.A.	0	0
APOB	c.9095delC	p.Thr3032IlefsTer2	NC_000002.11:g.21230645delG	APOB-66.4	.	Frameshift	Novel	<0.1	0	0	0	0	0
APOB	c.9115_9119delTTTTC	p.Phe3039SerfsTer5	NG_011793.1:g.41321_41325del	APOB-66.6	.	Frameshift	ClinVar	N.A.	N.A.	N.A.	N.A.	N.A.	N.A.
APOB	c.9152_9155delACAA	p.Asn3051MetfsTer5	NC_000002.11:g.21230585_21230588delTTGT	APOB-66.9	.	Frameshift	PMID: 15984016	<0.1	0	0	0	0	0
APOB	c.9199delA	p.Lys3067Argfs	NC_000002.11:g.21230541delT	APOB-67.2	rs121918387	Frameshift	ClinVar	N.A.	N.A.	N.A.	N.A.	N.A.	N.A.
APOB	c.9254_9257delCAAG	p.Ala3085ValfsTer4	NC_000002.11:g.21230482A>G	APOB-67.6	rs771793170	Frameshift	Novel	0	0	0	<0.1	0	0
APOB	c.9260G>A	p.W3087X	NC_000002.11:g.21230480C>T	APOB-67.7	rs745457003	Stop-gain	PMID: 15984016	<0.1	0	0	0	0	0
APOB	c.9417C>A	p.Y3139X	NC_000002.11:g.21230323G>T	APOB-68.8	.	Stop-gain	Novel	0	0	<0.1	0	0	0
APOB	c.9454_9455delCT	p.Leu3152MetfsTer18	NC_000002.11:g.21230285_21230286delAG	APOB-69.1	.	Frameshift	Novel	<0.1	0	0	0	0	0
APOB	c.9466dupA	p.Thr3156AsnfsTer15	NC_000002.11:g.21230273G>A	APOB-69.1	rs747569141	Frameshift	PMID: 17570373	0	0	<0.1	0	0	0
APOB	c.9523delG	p.Ala3175Leufs	NC_000002.11:g.21230217delC	APOB-69.6	rs878853973	Frameshift	ClinVar	N.A.	N.A.	N.A.	N.A.	N.A.	N.A.
APOB	c.9587_9588delTT	p.Phe3196TyrfsTer9	NC_000002.11:g.21230151T>C	APOB-70	rs756815276	Frameshift	Novel	<0.1	0	0	0	0	0
APOB	c.9803C>A	p.S3268X	NC_000002.11:g.21229937G>T	APOB-71.6	rs755753053	Stop-gain	Novel	0	0	0	0	<0.1	0
APOB	c.9857delT	p.Leu3286GlnfsTer12	NC_000002.11:g.21229883delA	APOB-72	rs777792925	Frameshift	Novel	0	0	<0.1	0	0	0
APOB	c.10201_10202delCT	p.Leu3401GlufsTer8	NC_000002.11:g.21229538_21229539delAG	APOB-74.5	.	Frameshift	Novel	0	0	0	<0.1	0	0
APOB	c.10195_10196delCT	p.Leu3399ValfsTer10	NC_000002.11:g.21229544_21229545delAG	APOB-74.5	.	Frameshift	Novel	<0.1	0	0	0	0	0
APOB	c.10238delC	p.Thr3413MetfsTer2	NG_011793.1:g.42444delC	APOB-74.8	rs756209187	Frameshift	ClinVar	<0.1	0	0	0	0	0
APOB	c.10537delA	p.Ile3513LeufsTer9	NC_000002.11:g.21229203delT	APOB-77	rs753228015	Frameshift	Novel	<0.1	0	0	0	0	0
APOB	c.10633G>T	p.E3545X	NC_000002.11:g.21229107C>T	APOB-77.6	rs759934326	Stop-gain	ClinVar	N.A.	N.A.	N.A.	N.A.	N.A.	N.A.
APOB	c.10630delC	p.Glu3545LysfsTer2	NC_000002.11:g.21229110delG	APOB-77.7	.	Frameshift	Novel	<0.1	0	0	0	0	0
APOB	c.10848delT	p.Gly3617AlafsTer6	NC_000002.11:g.21228892delA	APOB-79.2	.	Frameshift	Novel	<0.1	0	0	0	0	0
APOB	c.10885C>T	p.Q3629X	NC_000002.11:g.21228855G>A	APOB-79.5	.	Stop-gain	Novel	<0.1	0	0	0	0	0
APOB	c.10886_10887insAGATCACTAAGAACACTAA	p.Lys3630AspfsTer3	NC_000002.11:g.21228853C>T	APOB-79.5	rs780620223	Stop-gain	Novel	<0.1	0	0	0	0	0
APOB	c.10898G>A	p.W3633X	NC_000002.11:g.21228842C>T	APOB-79.6	.	Stop-gain	Novel	<0.1	0	0	N.A.	0	0
APOB	c.10960_10985dupCAAGAAAAGGCACACCTTGACATTGC	p.Gly3663LysfsTer12	NC_000002.11:g.21228755_21228780insGCAATGTCAAGGTGTGCCTTTTCTTG	APOB-80.1	.	Frameshift	Novel	0	0	0	0	<0.1	0
APOB	c.11151T>A	p.Y3717X	NC_000002.11:g.21228589A>T	APOB-81.5	.	Stop-gain	Novel	0	0	0	<0.1	0	0
APOB	c.11171_11172delAA	p.Lys3724SerfsTer4	NC_000002.11:g.21228568_21228569delTT	APOB-81.6	.	Frameshift	Novel	<0.1	0	0	0	0	0
APOB	c.11283C>A	p.C3761X	NC_000002.11:g.21228457G>T	APOB-82.4	rs757204163	Stop-gain	PMID: 8468533	<0.1	<0.1	0	0	0	0
APOB	c.11330C>A	p.S3777X	NC_000002.11:g.21228410G>T	APOB-82.8	rs748311841	Stop-gain	PMID: 1527480	<0.1	0	0	0	0	0
APOB	c.11470C>T	p.Q3824X	NC_000002.11:g.21228270G>A	APOB-83.8	.	Stop-gain	Novel	<0.1	0	0	0	0	0
APOB	c.11641C>T	p.Q3881X	NC_000002.11:g.21228099G>A	APOB-85.1	rs368893377	Stop-gain	PMID: 24507775	<0.1	0	0	0	0	0
APOB	c.11650_11651delAC	p.Thr3884CysfsTer4	NC_000002.11:g.21228089_21228090delGT	APOB-85.1	rs755370297	Frameshift	Novel	0	0	<0.1	0	0	0
APOB	c.11712delC	p.Asn3904LysfsTer21	NC_000002.11:g.21228028delG	APOB-85.6	rs587776852	Frameshift	PMID: 15805152	N.A.	N.A.	N.A.	N.A.	N.A.	N.A.
APOB	c.11712delC	p.Asn3904LysfsTer21	NC_000002.11:g.21228027delG	APOB-85.6	.	Frameshift	Novel	<0.1	0	0	0	0	0
APOB	c.11737delC	p.Leu3913TrpfsTer12	NC_000002.11:g.21228003delG	APOB-85.7	rs751929549	Frameshift	Novel	0	0	0	<0.1	0	0
APOB	c.11905delG	p.Glu3969Asnfs	NG_011793.1:g.44623delG	APOB-87	rs387906569	Frameshift	ClinVar	N.A.	N.A.	N.A.	N.A.	N.A.	N.A.
APOB	c.11987delG	p.Gly3996AlafsTer11	NC_000002.11:g.21227241delC	APOB-87.6	rs750129545	Frameshift	Novel	<0.1	0	0	0	0	0
APOB	c.12037_12038delAT	p.Met4013GlyfsTer2	NC_000002.11:g.21227190_21227191delAT	APOB-87.9	.	Frameshift	Novel	<0.1	0	0	0	0	0
APOB	c.12065G>A	p.W4022X	NC_000002.11:g.21227163C>T	APOB-88.1	rs753413428	Stop-gain	Novel	<0.1	0	0	0	0	0
APOB	c.12105dupA	p.Leu4036ThrfsTer7	NC_000002.11:g.21226189insT	APOB-88.4	.	Frameshift	Novel	<0.1	0	0	0	0	0
APOB	c.12181delG	p.Glu4061Argfs	NC_000002.11:g.21226113delC	APOB-89	rs121918385	Frameshift	ClinVar	N.A.	N.A.	N.A.	N.A.	N.A.	N.A.
APOB	c.12271G>T	p.E4091X	NC_000002.11:g.21226023C>A	APOB-89.7	.	Stop-gain	Novel	0	0	0	<0.1	0	0
APOB	c.12351delA	p.Ala4119ProfsTer10	NC_000002.11:g.21225943delT	APOB-90.2	rs749464808	Frameshift	Novel	<0.1	0	0	0	0	0
APOB	c.12460G>T	p.E4154X	NC_000002.11:g.21225834C>A	APOB-91	rs767587977	Stop-gain	Novel	0	0	0	0	<0.1	0
APOB	c.12529C>T	p.R4177X	NC_000002.11:g.21225765G>A	APOB-91.5	rs375275230	Stop-gain	Novel	<0.1	<0.1	0	0	0	0
APOB	c.12541G>T	p.E4181X	NC_000002.11:g.21225753C>T	APOB-91.6	rs1042031	Stop-gain	Novel	0	0	0	<0.1	0	0
APOB	c.12578dupT	p.Ile4194HisfsTer2	NC_000002.11:g.21225715_21225716insA	APOB-91.9	rs773475226	Frameshift	Novel	0	0	0	<0.1	0	0
APOB	c.12663_12664dupAA	p.Arg4222LysfsTer4	NC_000002.11:g.21225630_21225631insTT	APOB-92.5	.	Frameshift	Novel	<0.1	0	0	0	0	0
APOB	c.12696T>A	p.Y4232X	NC_000002.11:g.21225598A>T	APOB-92.7	.	Stop-gain	Novel	<0.1	0	0	0	0	0
APOB	c.12739C>T	p.Q4247X	NC_000002.11:g.21225555G>A	APOB-93.1	.	Stop-gain	Novel	<0.1	0	0	0	0	<0.1
APOB	c.12797dupT	p.Ser4267LeufsTer4	NC_000002.11:g.21225496_21225497insA	APOB-93.5	rs769836306	Frameshift	Novel	<0.1	0	0	0	0	0
APOB	c.12876_12877insTGAATT	p.Thr4292_Thr4293insTer	NC_000002.11:g.21225417_21225418insAATTCA	APOB-94	rs781717585	Stop-gain	Novel	<0.1	0	0	0	0	0
APOB	c.12994G>T	p.E4332X	NC_000002.11:g.21225300C>A	APOB-94.9	.	Stop-gain	Novel	0	<0.1	0	N.A.	0	0
APOB	c.13024_13031dupCCATATGT	p.Phe4345HisfsTer7	NC_000002.11:g.21225263_21225270insACATATGG	APOB-95.1	.	Frameshift	Novel	0	0	0	<0.1	0	0
APOB	c.13028_13029delAT	p.Tyr4343CysfsTer3	NC_000002.11:g.21225265_21225266delAT	APOB-95.2	rs760832994	Frameshift	Novel	0	0	<0.1	0	<0.1	0
APOB	c.13059C>A	p.C4353X	NC_000002.11:g.21225235G>T	APOB-95.4	.	Stop-gain	Novel	0	0	<0.1	0	0	0
APOB	c.13073delA	p.Lys4358SerfsTer36	NC_000002.11:g.21225221delT	APOB-95.5	.	Frameshift	Novel	0	0	<0.1	N.A.	0	0
APOB	c.13101delT	p.Gln4368ArgfsTer26	NC_000002.11:g.21225192G>A	APOB-95.7	rs72654424	Frameshift	Novel	0	0	0	0	<0.1	0
APOB	c.13203T>C	p.Y4401X	NC_000002.11:g.21225091A>T	APOB-96.4	rs765647343	Stop-gain	Novel	<0.1	0	0	0	0	0
APOB	c.13204G>T	p.E4402X	NC_000002.11:g.21225090C>A	APOB-96.5	rs762017041	Stop-gain	Novel	<0.1	0	0	0	<0.1	0
APOB	c.13221dupA	p.Val4408SerfsTer12	NC_000002.11:g.21225072_21225073insT	APOB-96.6	rs747550861	Frameshift	Novel	0	<0.1	0	0	0	0
APOB	c.13238delA	p.Asn4413ThrfsTer3	NC_000002.11:g.21225055G>C	APOB-96.7	rs72654425	Frameshift	Novel	0	0	0	0	<0.1	0
APOB	c.13303C>T	p.Q4435X	NC_000002.11:g.21224991G>A	APOB-97.2	.	Stop-gain	Novel	0	<0.1	0	N.A.	0	0
APOB	c.13315_13319delCAAGT	p.Gln4439Ter	NC_000002.11:g.21224975_21224979delACTTG	APOB-97.3	.	Frameshift	Novel	<0.1	0	0	0	0	0
APOB	c.13320delT	p.Glu4441SerfsTer36	NC_000002.11:g.21224974delA	APOB-97.3	rs750076573	Frameshift	Novel	<0.1	0	0	0	0	0
APOB	c.13520_13521delCT	p.Ser4507Ter	NC_000002.11:g.21224773_21224774delAG	APOB-98.8	rs756787301	Frameshift	Novel	0	0	0	<0.1	0	0
APOB	c.13576C>T	p.Q4526X	NC_000002.11:g.21224718G>A	APOB-99.2	rs763341676	Stop-gain	Novel	0	<0.1	0	N.A.	0	0
APOB	c.13631_13643delCAACCACAGTCAT	p.Ser4544Ter	NC_000002.11:g.21224651_21224663delATGACTGTGGTTG	APOB-99.6	.	Frameshift	Novel	0	0	0	<0.1	0	0
APOB	c.6895G>C	p.D2299H	NC_000002.11:g.21232845C>G	No truncation	rs12713681	Missense	PMID: 29540175	<0.1	2.3	0	0	<0.1	0
APOB	c.7242A>C	p.E2414D	NC_000002.11:g.21232498T>A	No truncation	rs72653091	Missense	PMID: 29540175	<0.1	0.8	0	<0.1	<0.1	0
APOB	c.1223T>C	p.I408T	NC_000002.11:g.21255355A>G	No truncation	rs12714225	Missense	PMID: 29540175	<0.1	2.5	0	0	<0.1	0
APOB	c.12803T>C	p.M4268T	NC_000002.11:g.21225491A>G	No truncation	rs72654422	Missense	PMID: 29540175	<0.1	0.8	0	0	<0.1	0
APOB	c.1468C>T	p.R490W	NC_000002.11:g.21252772G>A	No truncation	rs771541567	Missense	PMID: 12551903	<0.1	0	0	0	0	0
