# Supplementary material for: Global genetic diversity of human apolipoproteins and effects on cardiovascular disease risk
Source: J Lipid Res. 2018 Aug 3;59(10):1987–2000. doi: 10.1194/jlr.P086710 (PMC6168301; doi:10.1194/jlr.P086710)
Supplement: Supplemental Data [file 10.1194_P086710_jlr.P086710-4.xlsx]

## Sheet: APOB
Chrom	Position	Reference	Alternate	RSID	Protein Consequence	Transcript Consequence	Annotation	Allele Count	Allele Number	Number of Homozygotes	Global Allele Frequency	Allele Count African	Allele Number African	Homozygote Count African	Allele Count Ashkenazi Jewish	Allele Number Ashkenazi Jewish	Homozygote Count Ashkenazi Jewish	Allele Count East Asian	Allele Number East Asian	Homozygote Count East Asian	Allele Count European (Finnish)	Allele Number European (Finnish)	Homozygote Count European (Finnish)	Allele Count European (Non-Finnish)	Allele Number European (Non-Finnish)	Homozygote Count European (Non-Finnish)	Allele Count Latino	Allele Number Latino	Homozygote Count Latino	Allele Count Other	Allele Number Other	Homozygote Count Other	Allele Count South Asian	Allele Number South Asian	Homozygote Count South Asian		SIFT_score	SIFT_Prediction	Polyphen2_HDIV_score	Polyphen2_Prediction	MutationAssessor_score	MutationAssessor_Prediction	PROVEAN_score	PROVEAN_Prediction	DANN_score	DANN_Prediction	Putative effect
2	21224624	C	G	rs146687572	p.Gly4557Ala	c.13670G>C	missense	24	276944	0	8.67e-05	24	24026	0	0	10144	0	0	18864	0	0	25788	0	0	126522	0	0	34390	0	0	6450	0	0	30760	0		0.005	D	0.99	D	1.495	N	-3.69	D	0.987	N	D
2	21224642	T	C	.	p.Tyr4551Cys	c.13652A>G	missense	1	246040	0	4.06e-06	0	15298	0	0	9844	0	0	17248	0	0	22288	0	0	111554	0	1	33562	0	0	5474	0	0	30772	0		0.001	D	0.983	D	2.075	D	-5.11	D	0.791	N	D
2	21224645	G	A	.	p.Pro4550Leu	c.13649C>T	missense	1	246062	0	4.06e-06	0	15298	0	0	9846	0	0	17248	0	0	22294	0	1	111564	0	0	33564	0	0	5476	0	0	30772	0		0.002	D	0.059	N	1.935	D	-4.25	D	0.942	N	D
2	21224676	T	C	.	p.Lys4540Glu	c.13618A>G	missense	1	246018	0	4.07e-06	0	15300	0	0	9846	0	0	17248	0	0	22300	0	0	111488	0	1	33578	0	0	5480	0	0	30778	0		0.012	D	0.002	N	1.79	N	-1.41	N	0.996	D	D
2	21224678	A	G	rs747300780	p.Leu4539Pro	c.13616T>C	missense	2	246002	0	8.13e-06	0	15300	0	0	9848	0	0	17248	0	1	22294	0	1	111480	0	0	33572	0	0	5478	0	0	30782	0		0.001	D	1	D	2.125	D	-4.13	D	0.998	D	D
2	21224693	T	C	.	p.Tyr4534Cys	c.13601A>G	missense	2	245948	0	8.13e-06	0	15298	0	0	9844	0	0	17248	0	0	22298	0	0	111428	0	2	33570	0	0	5480	0	0	30782	0		0.002	D	0.421	N	2.075	D	-4.87	D	0.987	N	D
2	21224694	A	C	.	p.Tyr4534Asp	c.13600T>G	missense	1	245942	0	4.07e-06	0	15298	0	0	9842	0	0	17248	0	0	22296	0	1	111430	0	0	33570	0	0	5476	0	0	30782	0		0.1	N	0.757	D	2.075	D	-5.05	D	0.904	N	D
2	21224708	T	C	.	p.His4529Arg	c.13586A>G	missense	8	276828	0	2.89e-05	3	24024	0	0	10148	0	0	18866	0	0	25792	0	5	126352	0	0	34404	0	0	6460	0	0	30782	0		0.084	N	0.006	N	1.95	D	-3.28	D	0.984	N	D
2	21224714	T	A	rs773822083	p.Asn4527Ile	c.13580A>T	missense	1	245800	0	4.07e-06	0	15298	0	0	9844	0	0	17246	0	1	22296	0	0	111292	0	0	33566	0	0	5476	0	0	30782	0		0.046	D	0.063	N	0.895	N	-3.77	D	0.942	N	D
2	21224718	G	T	rs763341676	p.Gln4526Lys	c.13576C>A	missense	4	245748	0	1.63e-05	0	15296	0	0	9840	0	0	17246	0	3	22298	0	1	111242	0	0	33570	0	0	5474	0	0	30782	0		0.005	D	0.338	N	2.015	D	-1.84	N	0.941	N	D
2	21224720	A	T	.	p.Ile4525Asn	c.13574T>A	missense	1	245762	0	4.07e-06	0	15294	0	0	9840	0	0	17246	0	0	22300	0	0	111252	0	0	33572	0	0	5476	0	1	30782	0		0.001	D	0.994	D	1.87	N	-3.95	D	0.991	D	D
2	21224730	C	A	rs767091894	p.Asp4522Tyr	c.13564G>T	missense	1	245694	0	4.07e-06	0	15296	0	0	9842	0	0	17248	0	0	22296	0	1	111196	0	0	33564	0	0	5470	0	0	30782	0		0.001	D	1	D	2.125	D	-5.13	D	0.995	D	D
2	21224730	C	T	rs767091894	p.Asp4522Asn	c.13564G>A	missense	1	245694	0	4.07e-06	0	15296	0	0	9842	0	0	17248	0	0	22296	0	1	111196	0	0	33564	0	0	5470	0	0	30782	0		0.006	D	0.413	N	2.125	D	-2.64	D	0.999	D	D
2	21224744	G	A	rs763773989	p.Ser4517Phe	c.13550C>T	missense	14	245658	1	5.7e-05	0	15294	0	0	9842	0	0	17246	0	0	22298	0	2	111158	0	0	33570	0	0	5468	0	12	30782	1		0.07	N	0.063	N	1.79	N	-2.52	D	0.998	D	D
2	21224771	T	C	.	p.Asp4508Gly	c.13523A>G	missense	1	245520	0	4.07e-06	0	15284	0	0	9842	0	0	17246	0	0	22298	0	0	111038	0	1	33568	0	0	5466	0	0	30778	0		0.134	N	0.012	N	1.01	N	-2.94	D	0.995	D	D
2	21224808	T	C	rs781520074	p.Arg4496Gly	c.13486A>G	missense	1	245408	0	4.08e-06	0	15274	0	0	9832	0	1	17244	0	0	22298	0	0	110950	0	0	33566	0	0	5464	0	0	30780	0		0.09	N	0.642	D	0	N	-1.81	N	0.996	D	D
2	21224813	T	C	.	p.Gln4494Arg	c.13481A>G	missense	1	245406	0	4.08e-06	0	15276	0	0	9830	0	0	17248	0	0	22298	0	0	110940	0	1	33564	0	0	5468	0	0	30782	0		0.038	D	0.964	D	1.245	N	-2.02	N	0.994	D	D
2	21224814	G	T	.	p.Gln4494Lys	c.13480C>A	missense	1	245356	0	4.08e-06	0	15276	0	0	9832	0	0	17246	0	0	22294	0	1	110894	0	0	33568	0	0	5468	0	0	30778	0		0.033	D	0.322	N	1.935	D	-2.14	N	0.958	N	D
2	21224840	T	G	rs771286073	p.Lys4485Thr	c.13454A>C	missense	9	245276	0	3.67e-05	0	15272	0	0	9830	0	0	17248	0	0	22296	0	9	110816	0	0	33570	0	0	5462	0	0	30782	0		0.005	D	0.961	D	2.38	D	-3.22	D	0.959	N	D
2	21224846	G	T	rs147416761	p.Ala4483Glu	c.13448C>A	missense	2	245166	0	8.16e-06	0	15270	0	0	9826	0	0	17244	0	0	22290	0	2	110738	0	0	33562	0	0	5456	0	0	30780	0		0.005	D	0.128	N	2.16	D	-2.01	N	0.917	N	D
2	21224891	T	G	.	p.Glu4468Ala	c.13403A>C	missense	1	245234	0	4.08e-06	0	15272	0	0	9824	0	0	17242	0	0	22288	0	1	110822	0	0	33552	0	0	5462	0	0	30772	0		0.003	D	1	D	2.38	D	-3.17	D	0.988	N	D
2	21224897	A	G	.	p.Ile4466Thr	c.13397T>C	missense	1	245246	0	4.08e-06	0	15270	0	0	9826	0	0	17246	0	0	22284	0	1	110836	0	0	33548	0	0	5458	0	0	30778	0		0.001	D	0.051	N	1.96	D	-2.97	D	0.99	N	D
2	21224899	C	G	.	p.Lys4465Asn	c.13395G>C	missense	1	245254	0	4.08e-06	0	15268	0	0	9826	0	0	17246	0	0	22282	0	1	110850	0	0	33548	0	0	5456	0	0	30778	0		0.009	D	0.028	N	2.41	D	-2.66	D	0.997	D	D
2	21224907	T	C	.	p.Lys4463Glu	c.13387A>G	missense	1	30972	0	3.23e-05	0	8732	0	0	302	0	0	1616	0	1	3494	0	0	15010	0	0	836	0	0	982	0	0	0	0		0.007	D	0.666	D	1.975	D	-1.95	N	0.996	D	D
2	21224915	C	T	.	p.Gly4460Glu	c.13379G>A	missense	1	245252	0	4.08e-06	0	15276	0	0	9826	0	0	17244	0	0	22280	0	0	110866	0	1	33532	0	0	5452	0	0	30776	0		0.002	D	0.99	D	2.395	D	-4.39	D	0.997	D	D
2	21224933	A	G	rs746732981	p.Ile4454Thr	c.13361T>C	missense	1	245150	0	4.08e-06	0	15270	0	0	9828	0	0	17240	0	0	22278	0	0	110778	0	0	33532	0	0	5450	0	1	30774	0		0.002	D	0.933	D	1.755	N	-2.68	D	0.994	D	D
2	21224939	A	T	.	p.Leu4452His	c.13355T>A	missense	1	245166	0	4.08e-06	0	15268	0	0	9828	0	0	17242	0	0	22282	0	1	110790	0	0	33534	0	0	5452	0	0	30770	0		0.09	N	0.995	D	2.395	D	-3.11	D	0.966	N	D
2	21224951	A	T	rs776485634	p.Ile4448Asn	c.13343T>A	missense	8	276056	0	2.9e-05	8	23998	0	0	10124	0	0	18850	0	0	25766	0	0	125762	0	0	34354	0	0	6434	0	0	30768	0		0.072	N	0.244	N	2.2	D	-2.73	D	0.941	N	D
2	21224963	A	G	rs752665378	p.Leu4444Pro	c.13331T>C	missense	1	245048	0	4.08e-06	0	15266	0	0	9814	0	0	17242	0	0	22268	0	0	110728	0	0	33516	0	0	5452	0	1	30762	0		0.076	N	0.837	D	0.69	N	-1.87	N	0.994	D	D
2	21224984	G	A	rs764183555	p.Ser4437Leu	c.13310C>T	missense	1	244996	0	4.08e-06	0	15258	0	0	9818	0	0	17244	0	0	22282	0	1	110678	0	0	33494	0	0	5454	0	0	30768	0		0.004	D	0.016	N	2.36	D	-2.72	D	0.987	N	D
2	21224987	A	T	rs374044926	p.Leu4436His	c.13307T>A	missense	3	275958	0	1.09e-05	0	23988	0	0	10118	0	0	18854	0	0	25782	0	3	125682	0	0	34330	0	0	6436	0	0	30768	0		0	D	0.998	D	2.285	D	-3.73	D	0.927	N	D
2	21224987	A	G	rs374044926	p.Leu4436Pro	c.13307T>C	missense	2	244992	0	8.16e-06	0	15258	0	0	9816	0	0	17242	0	0	22288	0	2	110672	0	0	33494	0	0	5454	0	0	30768	0		0.001	D	0.994	D	2.285	D	-3.82	D	0.994	D	D
2	21224999	A	C	.	p.Phe4432Cys	c.13295T>G	missense	1	245008	0	4.08e-06	0	15260	0	0	9818	0	0	17240	0	0	22288	0	1	110664	0	0	33514	0	0	5452	0	0	30772	0		0.004	D	0.985	D	1.975	D	-3	D	0.934	N	D
2	21225026	G	C	rs149182045	p.Ser4423Cys	c.13268C>G	missense	4	275980	0	1.45e-05	3	23982	0	0	10120	0	0	18852	0	0	25780	0	1	125688	0	0	34348	0	0	6434	0	0	30776	0		0.002	D	0.993	D	2.395	D	-2.86	D	0.976	N	D
2	21225029	T	G	rs747811532	p.His4422Pro	c.13265A>C	missense	1	245016	0	4.08e-06	0	15266	0	0	9814	0	0	17234	0	0	22288	0	1	110682	0	0	33510	0	0	5448	0	0	30774	0		0.064	N	0.006	N	1.975	D	-3.48	D	0.781	N	D
2	21225092	T	C	rs750727165	p.Tyr4401Cys	c.13202A>G	missense	1	245394	0	4.08e-06	0	15272	0	0	9830	0	0	17244	0	0	22288	0	1	110976	0	0	33544	0	0	5462	0	0	30778	0		0.001	D	0.999	D	2.015	D	-5.59	D	0.998	D	D
2	21225107	C	G	.	p.Trp4396Ser	c.13187G>C	missense	1	245430	0	4.07e-06	0	15272	0	0	9826	0	0	17246	0	0	22294	0	1	111010	0	0	33542	0	0	5460	0	0	30780	0		0	D	0.986	D	2.015	D	-8.76	D	0.982	N	D
2	21225111	C	T	rs151333262	p.Gly4395Ser	c.13183G>A	missense	15	276356	0	5.43e-05	15	24002	0	0	10130	0	0	18862	0	0	25780	0	0	125984	0	0	34376	0	0	6440	0	0	30782	0		0.084	N	0.379	N	0.99	N	-3.37	D	0.994	D	D
2	21225125	T	C	rs749052425	p.Asp4390Gly	c.13169A>G	missense	2	245386	0	8.15e-06	0	15276	0	0	9826	0	0	17246	0	0	22294	0	2	110966	0	0	33542	0	0	5462	0	0	30774	0		0.048	D	0.379	N	2.015	D	-4.02	D	0.997	D	D
2	21225126	C	A	rs771015234	p.Asp4390Tyr	c.13168G>T	missense	2	245370	0	8.15e-06	0	15278	0	0	9822	0	0	17246	0	0	22292	0	0	110956	0	1	33540	0	0	5460	0	1	30776	0		0.001	D	0.441	N	2.015	D	-5.36	D	0.996	D	D
2	21225126	C	G	rs771015234	p.Asp4390His	c.13168G>C	missense	2	245370	0	8.15e-06	0	15278	0	0	9822	0	0	17246	0	0	22292	0	0	110956	0	0	33540	0	0	5460	0	2	30776	0		0.001	D	0.996	D	2.015	D	-4.14	D	0.993	D	D
2	21225134	T	A	rs150412734	p.Glu4387Val	c.13160A>T	missense	1	245358	0	4.08e-06	0	15280	0	0	9826	0	0	17246	0	0	22292	0	1	110944	0	0	33534	0	0	5460	0	0	30776	0		0	D	0.994	D	1.975	D	-4.53	D	0.992	D	D
2	21225140	C	G	rs533755016	p.Arg4385Pro	c.13154G>C	missense	1	245318	0	4.08e-06	0	15278	0	0	9822	0	1	17246	0	0	22292	0	0	110912	0	0	33530	0	0	5460	0	0	30778	0		0.006	D	0.995	D	1.65	N	-3.66	D	0.995	D	D
2	21225143	A	G	.	p.Leu4384Pro	c.13151T>C	missense	1	245330	0	4.08e-06	0	15278	0	0	9824	0	0	17246	0	0	22292	0	1	110922	0	0	33532	0	0	5458	0	0	30778	0		0.001	D	0.994	D	1.935	D	-4.23	D	0.998	D	D
2	21225183	A	G	.	p.Ser4371Pro	c.13111T>C	missense	1	30968	0	3.23e-05	0	8728	0	0	302	0	0	1618	0	0	3494	0	1	15008	0	0	838	0	0	980	0	0	0	0		0.003	D	0.105	N	2.015	D	-3.1	D	0.989	N	D
2	21225195	G	A	rs755865341	p.Leu4367Phe	c.13099C>T	missense	1	243922	0	4.1e-06	0	15250	0	0	9752	0	0	17222	0	0	22240	0	0	110600	0	0	33328	0	0	5428	0	1	30102	0		0.02	D	0.022	N	1.975	D	-1.72	N	0.844	N	D
2	21225260	A	G	.	p.Phe4345Ser	c.13034T>C	missense	1	236028	0	4.24e-06	0	14994	0	0	9198	0	0	16804	0	0	21800	0	0	108086	0	0	31888	0	0	5188	0	1	28070	0		0.006	D	0.055	N	1.935	D	-3.22	D	0.907	N	D
2	21225269	G	A	.	p.Pro4342Leu	c.13025C>T	missense	4	237690	0	1.68e-05	0	15032	0	0	9316	0	0	16904	0	0	21824	0	0	108506	0	4	32238	0	0	5230	0	0	28640	0		0.008	D	0.001	N	1.7	N	-3.91	D	0.937	N	D
2	21225272	A	T	rs144018015	p.Ile4341Asn	c.13022T>A	missense	11	269704	0	4.08e-05	0	23792	0	0	9668	0	0	18602	0	7	25356	0	3	123792	0	0	33328	0	1	6252	0	0	28914	0		0.002	D	0.744	D	1.65	N	-3.4	D	0.907	N	D
2	21225315	T	A	rs755734023	p.Asn4327Tyr	c.12979A>T	missense	1	241262	0	4.15e-06	0	15154	0	0	9588	0	0	17074	0	0	22080	0	1	109490	0	0	32916	0	0	5334	0	0	29626	0		0.007	D	0.868	D	1.67	N	-3.44	D	0.98	N	D
2	21225329	A	C	rs533551460	p.Phe4322Cys	c.12965T>G	missense	1	242914	0	4.12e-06	0	15212	0	0	9678	0	0	17140	0	0	22142	0	0	110244	0	1	33138	0	0	5392	0	0	29968	0		0.005	D	0.876	D	1.04	N	-2.36	N	0.677	N	D
2	21225345	G	C	rs769899544	p.Leu4317Val	c.12949C>G	missense	2	243694	0	8.21e-06	0	15238	0	0	9744	0	0	17194	0	0	22206	0	0	110652	0	2	33224	0	0	5432	0	0	30004	0		0.003	D	0.583	D	1.83	N	-2.1	N	0.885	N	D
2	21225374	A	G	.	p.Phe4307Ser	c.12920T>C	missense	1	245588	0	4.07e-06	0	15274	0	0	9828	0	0	17244	0	0	22264	0	0	111358	0	1	33500	0	0	5470	0	0	30650	0		0.099	N	0.933	D	1.32	N	-3.38	D	0.902	N	D
2	21225395	T	G	rs772302023	p.Gln4300Pro	c.12899A>C	missense	2	245928	0	8.13e-06	0	15290	0	0	9840	0	0	17246	0	0	22280	0	2	111482	0	0	33540	0	0	5474	0	0	30776	0		0.004	D	0.855	D	1.845	N	-3.28	D	0.848	N	D
2	21225398	A	C	rs776181718	p.Leu4299Arg	c.12896T>G	missense	1	245958	0	4.07e-06	0	15290	0	0	9842	0	0	17246	0	0	22280	0	0	111508	0	1	33540	0	0	5474	0	0	30778	0		0	D	0.999	D	1.895	N	-3.93	D	0.991	D	D
2	21225405	G	A	rs761260344	p.Arg4297Cys	c.12889C>T	missense	4	276918	0	1.44e-05	0	24022	0	0	10144	0	1	18856	0	0	25774	0	2	126506	0	1	34380	0	0	6456	0	0	30780	0		0.02	D	0.767	D	0.345	N	-1.57	N	0.853	N	D
2	21225410	A	C	.	p.Val4295Gly	c.12884T>G	missense	1	30956	0	3.23e-05	0	8732	0	0	302	0	0	1612	0	0	3494	0	1	14998	0	0	838	0	0	980	0	0	0	0		0.003	D	0.255	N	0.895	N	-2.99	D	0.972	N	D
2	21225443	A	G	rs750204106	p.Phe4284Ser	c.12851T>C	missense	6	246038	0	2.44e-05	0	15288	0	0	9844	0	0	17244	0	0	22294	0	4	111538	0	0	33568	0	2	5480	0	0	30782	0		0.005	D	0.483	D	1.24	N	-2.69	D	0.94	N	D
2	21225533	G	A	rs758637006	p.Pro4254Leu	c.12761C>T	missense	2	276594	0	7.23e-06	1	24016	0	0	10136	0	0	18858	0	0	25734	0	1	126350	0	0	34366	0	0	6440	0	0	30694	0		0.003	D	0.335	N	1.495	N	-3.88	D	0.94	N	D
2	21225552	C	T	.	p.Asp4248Asn	c.12742G>A	missense	1	245670	0	4.07e-06	0	15290	0	0	9828	0	0	17244	0	0	22238	0	1	111354	0	0	33524	0	0	5466	0	0	30726	0		0.022	D	0.006	N	1.095	N	-2.27	N	0.999	D	D
2	21225560	T	G	rs777243467	p.Tyr4245Ser	c.12734A>C	missense	3	245628	0	1.22e-05	0	15288	0	0	9828	0	0	17242	0	0	22222	0	0	111360	0	0	33518	0	0	5462	0	3	30708	0		0.134	N	0.675	D	1.545	N	-3.91	D	0.978	N	D
2	21225563	G	C	.	p.Ser4244Cys	c.12731C>G	missense	3	245628	0	1.22e-05	0	15288	0	0	9826	0	0	17242	0	0	22216	0	0	111362	0	2	33518	0	1	5464	0	0	30712	0		0.006	D	0.03	N	1.495	N	-2.72	D	0.982	N	D
2	21225570	G	T	rs748569334	p.Leu4242Met	c.12724C>A	missense	27	245620	0	0.0001099	0	15288	0	0	9822	0	0	17242	0	0	22220	0	0	111362	0	0	33514	0	0	5460	0	27	30712	0		0.012	D	0.981	D	1.15	N	-0.92	N	0.964	N	D
2	21225611	A	T	rs750400586	p.Leu4228Gln	c.12683T>A	missense	2	244246	0	8.19e-06	0	15286	0	0	9704	0	0	17234	0	0	22070	0	2	110858	0	0	33364	0	0	5430	0	0	30300	0		0.002	D	0.983	D	1.495	N	-3.66	D	0.982	N	D
2	21225638	A	G	rs755429390	p.Met4219Thr	c.12656T>C	missense	1	242070	0	4.13e-06	0	15264	0	0	9454	0	0	17224	0	0	21876	0	1	109942	0	0	33216	0	0	5366	0	0	29728	0		0.01	D	0.454	D	1.32	N	-2.57	D	0.724	N	D
2	21225648	G	T	.	p.Leu4216Ile	c.12646C>A	missense	1	242064	0	4.13e-06	0	15262	0	0	9466	0	0	17222	0	0	21864	0	0	109836	0	1	33276	0	0	5390	0	0	29748	0		0.004	D	0.603	D	1.495	N	-1.24	N	0.98	N	D
2	21225650	T	C	rs781402806	p.Glu4215Gly	c.12644A>G	missense	1	241800	0	4.14e-06	0	15258	0	0	9440	0	1	17220	0	0	21836	0	0	109734	0	0	33226	0	0	5384	0	0	29702	0		0.001	D	1	D	1.585	N	-4.96	D	0.996	D	D
2	21225654	C	T	rs748744377	p.Glu4214Lys	c.12640G>A	missense	2	242184	0	8.26e-06	0	15258	0	0	9462	0	0	17230	0	0	21840	0	0	109906	0	2	33310	0	0	5392	0	0	29786	0		0.017	D	0.181	N	0.55	N	-2.14	N	0.996	D	D
2	21225680	G	A	rs375471570	p.Pro4205Leu	c.12614C>T	missense	13	242870	0	5.35e-05	1	15244	0	0	9556	0	3	17218	0	0	22002	0	5	110146	0	2	33272	0	1	5384	0	1	30048	0		0	D	0.999	D	1.585	N	-7.27	D	0.998	D	D
2	21225681	G	A	.	p.Pro4205Ser	c.12613C>T	missense	1	243172	0	4.11e-06	0	15248	0	0	9596	0	0	17220	0	0	22022	0	0	110274	0	0	33282	0	0	5398	0	1	30132	0		0	D	0.997	D	1.585	N	-5.85	D	0.997	D	D
2	21225689	A	G	rs763896891	p.Phe4202Ser	c.12605T>C	missense	1	243432	0	4.11e-06	1	15256	0	0	9588	0	0	17210	0	0	22078	0	0	110370	0	0	33294	0	0	5410	0	0	30226	0		0.001	D	0.993	D	1.495	N	-5.04	D	0.992	D	D
2	21225830	A	T	.	p.Leu4155Gln	c.12464T>A	missense	1	241686	0	4.14e-06	0	15262	0	1	9400	0	0	17200	0	0	21912	0	0	109694	0	0	33254	0	0	5372	0	0	29592	0		0.007	D	0.93	D	1.385	N	-2.22	N	0.978	N	D
2	21225833	T	C	rs759807745	p.Glu4154Gly	c.12461A>G	missense	2	240654	0	8.31e-06	0	15248	0	0	9318	0	0	17176	0	0	21842	0	2	109362	0	0	33066	0	0	5336	0	0	29306	0		0.006	D	0.651	D	1.385	N	-3.04	D	0.996	D	D
2	21225851	G	T	rs756476242	p.Ala4148Asp	c.12443C>A	missense	6	263336	0	2.28e-05	0	23836	0	0	8788	0	0	18612	0	0	24946	0	5	121310	0	1	32686	0	0	6074	0	0	27084	0		0.004	D	0.981	D	1.445	N	-3.4	D	0.983	N	D
2	21225864	A	G	rs754404747	p.Trp4144Arg	c.12430T>C	missense	1	227022	0	4.41e-06	0	15032	0	0	7988	0	0	16866	0	0	21100	0	1	104502	0	0	30992	0	0	4944	0	0	25598	0		0.01	D	0.991	D	1.385	N	-5.68	D	0.986	N	D
2	21225884	G	A	.	p.Thr4137Ile	c.12410C>T	missense	1	30950	0	3.23e-05	0	8724	0	0	302	0	0	1612	0	0	3488	0	1	15006	0	0	836	0	0	982	0	0	0	0		0.003	D	0.666	D	1.385	N	-2.3	N	0.995	D	D
2	21225897	C	A	rs757706868	p.Ala4133Ser	c.12397G>T	missense	1	208908	0	4.79e-06	0	14312	0	0	6416	0	0	16358	0	0	19676	0	0	97856	0	1	28152	0	0	4420	0	0	21718	0		0.041	D	0.483	D	1.04	N	-1.36	N	0.985	N	D
2	21225923	T	C	.	p.Asp4124Gly	c.12371A>G	missense	1	212500	0	4.71e-06	0	14874	0	0	6562	0	0	16320	0	0	20136	0	0	100038	0	1	28102	0	0	4558	0	0	21910	0		0.006	D	0.799	D	1.545	N	-3.5	D	0.996	D	D
2	21225926	A	G	rs372018753	p.Ile4123Thr	c.12368T>C	missense	5	244336	0	2.05e-05	4	23604	0	0	6958	0	0	17964	0	0	23674	0	1	115414	0	0	29092	0	0	5558	0	0	22072	0		0.001	D	0.051	N	1.445	N	-2.71	D	0.983	N	D
2	21225947	T	C	.	p.Tyr4116Cys	c.12347A>G	missense	1	221934	0	4.51e-06	0	14958	0	0	7400	0	0	16562	0	0	20848	0	1	103770	0	0	29348	0	0	4794	0	0	24254	0		0.001	D	0.105	N	1.445	N	-4.8	D	0.996	D	D
2	21225985	C	G	rs574791609	p.Lys4103Asn	c.12309G>C	missense	3	271690	0	1.1e-05	0	23946	0	0	9574	0	0	18680	0	0	25490	0	2	124718	0	1	33468	0	0	6314	0	0	29500	0		0.006	D	0.961	D	1.385	N	-2.68	D	0.97	N	D
2	21226014	C	T	rs372357954	p.Gly4094Arg	c.12280G>A	missense	4	276590	0	1.45e-05	4	24022	0	0	10104	0	0	18854	0	0	25732	0	0	126360	0	0	34376	0	0	6436	0	0	30706	0		0.001	D	1	D	1.495	N	-4.85	D	0.999	D	D
2	21226033	C	A	rs760815617	p.Lys4087Asn	c.12261G>T	missense	1	245906	0	4.07e-06	0	15296	0	0	9830	0	1	17246	0	0	22266	0	0	111486	0	0	33552	0	0	5472	0	0	30758	0		0.002	D	0.117	N	2.3	D	-2.84	D	0.994	D	D
2	21226033	C	G	rs760815617	p.Lys4087Asn	c.12261G>C	missense	1	245906	0	4.07e-06	0	15296	0	1	9830	0	0	17246	0	0	22266	0	0	111486	0	0	33552	0	0	5472	0	0	30758	0		0.002	D	0.117	N	2.3	D	-2.84	D	0.993	D	D
2	21226045	A	C	.	p.Asp4083Glu	c.12249T>G	missense	2	245950	0	8.13e-06	0	15298	0	0	9836	0	0	17246	0	0	22260	0	0	111502	0	2	33558	0	0	5474	0	0	30776	0		0.022	D	0.651	D	2.25	D	-1.53	N	0.988	N	D
2	21226049	T	C	.	p.Tyr4082Cys	c.12245A>G	missense	4	245976	0	1.63e-05	0	15298	0	0	9842	0	0	17246	0	0	22262	0	4	111526	0	0	33548	0	0	5480	0	0	30774	0		0.004	D	0.998	D	2.3	D	-5.52	D	0.997	D	D
2	21226050	A	G	.	p.Tyr4082His	c.12244T>C	missense	1	245972	0	4.07e-06	1	15298	0	0	9838	0	0	17248	0	0	22264	0	0	111520	0	0	33554	0	0	5476	0	0	30774	0		0.11	N	0.049	N	1.95	D	-2.71	D	0.994	D	D
2	21226064	G	A	rs758921822	p.Ala4077Val	c.12230C>T	missense	1	246040	0	4.06e-06	0	15300	0	0	9842	0	0	17248	0	0	22288	0	1	111536	0	0	33566	0	0	5478	0	0	30782	0		0.588	N	0.051	N	2.2	D	-1.17	N	0.992	D	D
2	21226065	C	T	.	p.Ala4077Thr	c.12229G>A	missense	2	246050	0	8.13e-06	0	15300	0	0	9842	0	0	17248	0	0	22294	0	0	111534	0	2	33568	0	0	5482	0	0	30782	0		0.191	N	0.799	D	2.2	D	-1.78	N	0.996	D	D
2	21226070	G	C	rs765820416	p.Pro4075Arg	c.12224C>G	missense	2	246066	0	8.13e-06	0	15298	0	0	9844	0	0	17248	0	0	22294	0	1	111554	0	0	33564	0	0	5482	0	1	30782	0		0.001	D	1	D	2.38	D	-6.22	D	0.997	D	D
2	21226071	G	T	.	p.Pro4075Thr	c.12223C>A	missense	1	30950	0	3.23e-05	1	8732	0	0	302	0	0	1612	0	0	3492	0	0	14998	0	0	838	0	0	976	0	0	0	0		0.001	D	1	D	2.38	D	-5.52	D	0.995	D	D
2	21226071	G	A	.	p.Pro4075Ser	c.12223C>T	missense	1	246064	0	4.06e-06	0	15298	0	0	9844	0	0	17248	0	0	22290	0	0	111560	0	0	33560	0	0	5484	0	1	30780	0		0.002	D	1	D	2.38	D	-5.51	D	0.998	D	D
2	21226074	C	T	.	p.Val4074Met	c.12220G>A	missense	3	246064	0	1.22e-05	0	15298	0	0	9844	0	1	17248	0	0	22294	0	2	111560	0	0	33556	0	0	5482	0	0	30782	0		0.059	N	0.822	D	2.19	D	-1.27	N	0.995	D	D
2	21226112	T	A	rs747772556	p.Glu4061Val	c.12182A>T	missense	1	246108	0	4.06e-06	0	15298	0	0	9846	0	0	17248	0	0	22278	0	1	111592	0	0	33580	0	0	5484	0	0	30782	0		0.003	D	0.933	D	2.14	D	-4	D	0.987	N	D
2	21226119	C	T	rs756040945	p.Glu4059Lys	c.12175G>A	missense	1	246114	0	4.06e-06	0	15298	0	0	9846	0	1	17248	0	0	22276	0	0	111602	0	0	33580	0	0	5482	0	0	30782	0		0.155	N	0.506	D	1.85	N	-1.77	N	0.997	D	D
2	21226124	T	A	rs777698446	p.Asn4057Ile	c.12170A>T	missense	2	277070	0	7.22e-06	0	24022	0	0	10148	0	0	18856	0	0	25766	0	2	126618	0	0	34418	0	0	6460	0	0	30782	0		0.001	D	0.961	D	2.075	D	-4.81	D	0.986	N	D
2	21226158	G	A	rs200222843	p.Arg4046Trp	c.12136C>T	missense	12	276902	0	4.33e-05	3	24004	0	0	10150	0	0	18860	0	1	25708	0	8	126524	0	0	34416	0	0	6460	0	0	30780	0		0.013	D	0.978	D	0.895	N	-2.25	N	0.98	N	D
2	21226175	T	C	rs762014899	p.Lys4040Arg	c.12119A>G	missense	1	245938	0	4.07e-06	0	15282	0	0	9848	0	0	17248	0	0	22172	0	1	111548	0	0	33580	0	0	5482	0	0	30778	0		0.012	D	0.076	N	2.3	D	-1.64	N	0.994	D	D
2	21226178	A	C	rs765643246	p.Phe4039Cys	c.12116T>G	missense	2	245918	0	8.13e-06	0	15282	0	0	9848	0	0	17248	0	0	22156	0	2	111546	0	0	33576	0	0	5482	0	0	30780	0		0.002	D	0.947	D	2.2	D	-3.36	D	0.985	N	D
2	21226182	T	C	.	p.Ile4038Val	c.12112A>G	missense	2	245824	0	8.14e-06	0	15278	0	0	9848	0	1	17248	0	0	22096	0	0	111516	0	1	33578	0	0	5482	0	0	30778	0		0.24	N	0.816	D	2.34	D	-0.46	N	0.987	N	D
2	21226187	A	T	.	p.Leu4036His	c.12107T>A	missense	1	245718	0	4.07e-06	0	15278	0	0	9844	0	1	17248	0	0	22038	0	0	111476	0	0	33576	0	0	5480	0	0	30778	0		0	D	0.997	D	2.2	D	-3.81	D	0.969	N	D
2	21226196	T	G	rs766867944	p.Asp4033Ala	c.12098A>C	missense	1	245544	0	4.07e-06	0	15272	0	0	9842	0	1	17246	0	0	21916	0	0	111438	0	0	33572	0	0	5480	0	0	30778	0		0.01	D	0.003	N	2.14	D	-3.47	D	0.989	N	D
2	21226200	G	C	.	p.Pro4032Ala	c.12094C>G	missense	1	30634	0	3.26e-05	0	8686	0	0	302	0	0	1606	0	0	3430	0	1	14810	0	0	836	0	0	964	0	0	0	0		0.078	N	0.379	N	2.125	D	-3.83	D	0.993	D	D
2	21227152	A	C	rs763756090	p.Tyr4026Asp	c.12076T>G	missense	2	245674	0	8.14e-06	0	15296	0	0	9836	0	0	17244	0	0	22294	0	0	111226	0	2	33526	0	0	5470	0	0	30782	0		0.014	D	0.966	D	2.015	D	-4.71	D	0.976	N	D
2	21227199	C	T	rs769929654	p.Gly4010Asp	c.12029G>A	missense	1	245926	0	4.07e-06	0	15300	0	0	9842	0	0	17246	0	0	22278	0	1	111490	0	0	33512	0	0	5478	0	0	30780	0		0.002	D	0.062	N	1.525	N	-3.73	D	0.975	N	D
2	21227218	G	T	.	p.Pro4004Thr	c.12010C>A	missense	1	245858	0	4.07e-06	0	15298	0	0	9838	0	0	17236	0	0	22264	0	1	111454	0	0	33520	0	0	5466	0	0	30782	0		0.002	D	0.972	D	2.24	D	-4.73	D	0.988	N	D
2	21227220	G	T	.	p.Ser4003Tyr	c.12008C>A	missense	1	245928	0	4.07e-06	0	15298	0	0	9842	0	0	17242	0	0	22272	0	1	111498	0	0	33526	0	0	5470	0	0	30780	0		0.001	D	0.583	D	2.28	D	-3.84	D	0.99	N	D
2	21227223	G	T	rs369364335	p.Ala4002Asp	c.12005C>A	missense	3	245892	0	1.22e-05	0	15298	0	0	9840	0	0	17242	0	0	22254	0	3	111490	0	0	33524	0	0	5466	0	0	30778	0		0.001	D	0.055	N	2.25	D	-2.86	D	0.994	D	D
2	21227223	G	A	rs369364335	p.Ala4002Val	c.12005C>T	missense	6	276866	0	2.17e-05	0	24032	0	0	10142	0	0	18860	0	0	25748	0	6	126498	0	0	34360	0	0	6448	0	0	30778	0		0.003	D	0.055	N	2.25	D	-2.52	D	0.999	D	D
2	21227259	T	C	.	p.Tyr3990Cys	c.11969A>G	missense	1	30968	0	3.23e-05	1	8728	0	0	302	0	0	1618	0	0	3490	0	0	15010	0	0	838	0	0	982	0	0	0	0		0.001	D	0.693	D	2.24	D	-6.02	D	0.997	D	D
2	21227260	A	G	rs373288467	p.Tyr3990His	c.11968T>C	missense	4	246104	0	1.63e-05	0	15300	0	0	9848	0	0	17248	0	0	22298	0	4	111616	0	0	33540	0	0	5474	0	0	30780	0		0.047	D	1	D	1.545	N	-3.27	D	0.993	D	D
2	21227263	G	A	rs150713761	p.Arg3989Cys	c.11965C>T	missense	10	277082	0	3.61e-05	5	24032	0	0	10150	0	0	18864	0	0	25790	0	3	126618	0	0	34386	0	1	6462	0	1	30780	0		0.002	D	0.99	D	1.445	N	-3.92	D	0.973	N	D
2	21227275	C	G	rs772544842	p.Asp3985His	c.11953G>C	missense	2	277052	0	7.22e-06	0	24028	0	0	10148	0	1	18866	0	0	25792	0	1	126586	0	0	34392	0	0	6460	0	0	30780	0		0.001	D	0.999	D	2.34	D	-4.33	D	0.974	N	D
2	21227275	C	T	rs772544842	p.Asp3985Asn	c.11953G>A	missense	13	246096	0	5.28e-05	0	15300	0	0	9846	0	1	17246	0	0	22300	0	3	111590	0	0	33556	0	0	5478	0	9	30780	0		0.052	N	0.887	D	1.995	D	-2.94	D	0.997	D	D
2	21227286	G	A	.	p.Pro3981Leu	c.11942C>T	missense	2	246150	0	8.13e-06	0	15300	0	0	9846	0	0	17248	0	0	22300	0	2	111626	0	0	33570	0	0	5480	0	0	30780	0		0.006	D	0.997	D	2.34	D	-6.27	D	0.998	D	D
2	21227295	A	G	.	p.Ile3978Thr	c.11933T>C	missense	1	246146	0	4.06e-06	0	15300	0	0	9846	0	0	17248	0	0	22300	0	1	111620	0	0	33568	0	0	5482	0	0	30782	0		0.001	D	0.961	D	2.34	D	-3.31	D	0.963	N	D
2	21227299	T	G	rs761528809	p.Asn3977His	c.11929A>C	missense	9	246130	0	3.66e-05	0	15300	0	0	9848	0	0	17248	0	0	22298	0	8	111606	0	0	33568	0	1	5480	0	0	30782	0		0.002	D	0.681	D	1.39	N	-1.84	N	0.928	N	D
2	21227436	A	G	.	p.Leu3967Pro	c.11900T>C	missense	1	246060	0	4.06e-06	0	15298	0	0	9850	0	0	17244	0	0	22296	0	1	111578	0	0	33536	0	0	5476	0	0	30782	0		0.002	D	0.999	D	2.3	D	-3.87	D	0.995	D	D
2	21227440	C	T	rs781598847	p.Gly3966Arg	c.11896G>A	missense	6	246060	0	2.44e-05	0	15298	0	0	9850	0	0	17244	0	0	22296	0	0	111580	0	6	33534	0	0	5476	0	0	30782	0		0.001	D	0.972	D	2.34	D	-4.32	D	0.994	D	D
2	21227440	C	G	rs781598847	p.Gly3966Arg	c.11896G>C	missense	1	246060	0	4.06e-06	0	15298	0	0	9850	0	0	17244	0	0	22296	0	1	111580	0	0	33534	0	0	5476	0	0	30782	0		0.001	D	0.972	D	2.34	D	-4.32	D	0.995	D	D
2	21227458	C	T	.	p.Glu3960Lys	c.11878G>A	missense	1	30976	0	3.23e-05	1	8734	0	0	302	0	0	1620	0	0	3494	0	0	15008	0	0	836	0	0	982	0	0	0	0		0.043	D	0.999	D	1.5	N	-2.33	N	0.996	D	D
2	21227463	T	G	rs777208936	p.Tyr3958Ser	c.11873A>C	missense	1	246130	0	4.06e-06	0	15298	0	0	9850	0	0	17248	0	0	22300	0	0	111628	0	0	33550	0	0	5474	0	1	30782	0		0.001	D	1	D	2.3	D	-5.87	D	0.929	N	D
2	21227463	T	C	rs777208936	p.Tyr3958Cys	c.11873A>G	missense	11	246130	0	4.47e-05	0	15298	0	0	9850	0	1	17248	0	0	22300	0	1	111628	0	8	33550	0	1	5474	0	0	30782	0		0.001	D	1	D	2.3	D	-5.76	D	0.997	D	D
2	21227481	C	A	.	p.Arg3952Leu	c.11855G>T	missense	1	246150	0	4.06e-06	0	15300	0	1	9850	0	0	17248	0	0	22300	0	0	111632	0	0	33558	0	0	5480	0	0	30782	0		0.018	D	0.826	D	2.125	D	-3.6	D	0.956	N	D
2	21227485	G	A	.	p.His3951Tyr	c.11851C>T	missense	1	246158	0	4.06e-06	0	15300	0	0	9850	0	0	17248	0	0	22298	0	0	111634	0	1	33564	0	0	5482	0	0	30782	0		0	D	1	D	2.38	D	-4.15	D	0.994	D	D
2	21227493	G	A	rs748945309	p.Thr3948Ile	c.11843C>T	missense	10	246160	0	4.06e-05	0	15298	0	0	9850	0	0	17248	0	0	22300	0	10	111638	0	0	33562	0	0	5482	0	0	30782	0		0.002	D	0.926	D	2.125	D	-3.64	D	0.998	D	D
2	21227496	C	T	rs770531319	p.Gly3947Glu	c.11840G>A	missense	8	277134	0	2.89e-05	2	24032	0	0	10152	0	0	18866	0	1	25792	0	5	126648	0	0	34400	0	0	6462	0	0	30782	0		0.001	D	0.997	D	2.24	D	-4.86	D	0.995	D	D
2	21227505	T	G	rs771873370	p.Lys3944Thr	c.11831A>C	missense	1	246150	0	4.06e-06	0	15298	0	0	9850	0	1	17248	0	0	22298	0	0	111638	0	0	33558	0	0	5478	0	0	30782	0		0.205	N	0.961	D	1.59	N	-2.57	D	0.985	N	D
2	21227954	T	C	rs578110460	p.Asn3929Ser	c.11786A>G	missense	1	246026	0	4.07e-06	1	15294	0	0	9844	0	0	17246	0	0	22252	0	0	111560	0	0	33570	0	0	5478	0	0	30782	0		0.165	N	0.799	D	1.87	N	-2.41	N	0.995	D	D
2	21227957	A	T	rs756638295	p.Leu3928Gln	c.11783T>A	missense	1	246042	0	4.06e-06	0	15296	0	0	9844	0	0	17248	0	0	22252	0	0	111568	0	1	33572	0	0	5480	0	0	30782	0		0	D	1	D	2.34	D	-4.24	D	0.991	D	D
2	21227958	G	T	rs764635907	p.Leu3928Ile	c.11782C>A	missense	1	246032	0	4.07e-06	0	15298	0	0	9846	0	0	17246	0	0	22252	0	0	111558	0	0	33572	0	0	5478	0	1	30782	0		0.047	D	0.952	D	2.34	D	-1.32	N	0.985	N	D
2	21227963	T	C	rs754314876	p.Tyr3926Cys	c.11777A>G	missense	1	246094	0	4.06e-06	0	15298	0	0	9846	0	0	17246	0	0	22274	0	0	111594	0	1	33572	0	0	5482	0	0	30782	0		0	D	1	D	2.34	D	-6.41	D	0.998	D	D
2	21227976	G	C	rs778476070	p.Gln3922Glu	c.11764C>G	missense	1	246114	0	4.06e-06	1	15300	0	0	9848	0	0	17248	0	0	22286	0	0	111602	0	0	33570	0	0	5478	0	0	30782	0		0.036	D	0.958	D	2.25	D	-1.89	N	0.912	N	D
2	21227981	G	A	.	p.Thr3920Ile	c.11759C>T	missense	1	246126	0	4.06e-06	1	15300	0	0	9848	0	0	17248	0	0	22296	0	0	111610	0	0	33564	0	0	5478	0	0	30782	0		0.041	D	0.906	D	2.34	D	-3.82	D	0.997	D	D
2	21227982	T	C	.	p.Thr3920Ala	c.11758A>G	missense	1	246124	0	4.06e-06	0	15300	0	0	9848	0	0	17248	0	0	22296	0	0	111616	0	1	33556	0	0	5478	0	0	30782	0		0.016	D	0.966	D	2.34	D	-3.21	D	0.98	N	D
2	21227991	A	G	.	p.Cys3917Arg	c.11749T>C	missense	1	246108	0	4.06e-06	0	15300	0	0	9846	0	0	17246	0	0	22292	0	0	111608	0	0	33556	0	0	5478	0	1	30782	0		0.001	D	0.999	D	2.3	D	-7.12	D	0.994	D	D
2	21227996	G	C	rs201990496	p.Ser3915Cys	c.11744C>G	missense	3	277084	0	1.08e-05	0	24032	0	0	10148	0	0	18864	0	0	25784	0	3	126614	0	0	34396	0	0	6464	0	0	30782	0		0.004	D	1	D	2.3	D	-2.55	D	0.992	D	D
2	21227996	G	A	rs201990496	p.Ser3915Phe	c.11744C>T	missense	6	277084	0	2.17e-05	5	24032	0	0	10148	0	0	18864	0	0	25784	0	0	126614	0	1	34396	0	0	6464	0	0	30782	0		0.072	N	0.82	D	2.3	D	-2.66	D	0.997	D	D
2	21228000	C	G	rs776747773	p.Asp3914His	c.11740G>C	missense	5	246096	0	2.03e-05	0	15298	0	0	9844	0	0	17248	0	0	22296	0	0	111592	0	0	33558	0	0	5478	0	5	30782	0		0.004	D	0.998	D	1.935	D	-3.87	D	0.99	N	D
2	21228021	C	T	.	p.Asp3907Asn	c.11719G>A	missense	1	246056	0	4.06e-06	0	15300	0	0	9846	0	0	17248	0	0	22298	0	0	111562	0	0	33542	0	0	5478	0	1	30782	0		0.171	N	0.528	D	2.015	D	-1.97	N	0.98	N	D
2	21228038	C	G	.	p.Ser3901Thr	c.11702G>C	missense	1	245982	0	4.07e-06	0	15300	0	0	9840	0	0	17244	0	0	22296	0	1	111500	0	0	33538	0	0	5482	0	0	30782	0		0.01	D	0.526	D	0.69	N	-1.25	N	0.993	D	D
2	21228059	T	A	rs775669767	p.Tyr3894Phe	c.11681A>T	missense	2	245980	0	8.13e-06	0	15300	0	0	9844	0	0	17248	0	0	22298	0	2	111484	0	0	33542	0	0	5484	0	0	30780	0		0	D	1	D	1.995	D	-2.69	D	0.966	N	D
2	21228063	C	T	rs771594871	p.Val3893Met	c.11677G>A	missense	2	245946	0	8.13e-06	0	15298	0	0	9844	0	0	17246	0	0	22298	0	2	111462	0	0	33534	0	0	5484	0	0	30780	0		0.024	D	0.888	D	0	N	-0.26	N	0.928	N	D
2	21228083	C	A	.	p.Arg3886Leu	c.11657G>T	missense	1	245934	0	4.07e-06	0	15298	0	0	9846	0	0	17248	0	0	22296	0	1	111444	0	0	33542	0	0	5478	0	0	30782	0		0.301	N	0.889	D	1.79	N	-2.74	D	0.889	N	D
2	21228084	G	A	rs764654025	p.Arg3886Cys	c.11656C>T	missense	5	245938	0	2.03e-05	0	15298	0	0	9844	0	0	17246	0	0	22298	0	3	111450	0	2	33540	0	0	5480	0	0	30782	0		0.029	D	1	D	1.79	N	-3.01	D	0.998	D	D
2	21228089	G	A	rs749905188	p.Thr3884Ile	c.11651C>T	missense	2	245942	0	8.13e-06	0	15298	0	0	9846	0	0	17246	0	0	22300	0	2	111452	0	0	33542	0	0	5476	0	0	30782	0		0.002	D	0.992	D	2.25	D	-3.36	D	0.999	D	D
2	21228089	G	C	rs749905188	p.Thr3884Ser	c.11651C>G	missense	1	245942	0	4.07e-06	1	15298	0	0	9846	0	0	17246	0	0	22300	0	0	111452	0	0	33542	0	0	5476	0	0	30782	0		0.232	N	0.22	N	1.905	D	-1.58	N	0.991	D	D
2	21228104	G	C	.	p.Ser3879Cys	c.11636C>G	missense	1	245974	0	4.07e-06	0	15298	0	0	9846	0	0	17242	0	0	22300	0	0	111480	0	0	33548	0	1	5478	0	0	30782	0		0.059	N	1	D	2.015	D	-2.25	N	0.977	N	D
2	21228119	C	T	rs754886335	p.Gly3874Glu	c.11621G>A	missense	2	245950	0	8.13e-06	2	15298	0	0	9846	0	0	17244	0	0	22294	0	0	111486	0	0	33528	0	0	5472	0	0	30782	0		0.027	D	0.343	N	1.545	N	-5.08	D	0.996	D	D
2	21228125	G	A	.	p.Pro3872Leu	c.11615C>T	missense	1	245966	0	4.07e-06	0	15298	0	0	9844	0	0	17246	0	0	22296	0	1	111496	0	0	33536	0	0	5470	0	0	30780	0		0	D	1	D	2.38	D	-6.67	D	0.999	D	D
2	21228126	G	A	.	p.Pro3872Ser	c.11614C>T	missense	1	245980	0	4.07e-06	0	15298	0	0	9848	0	0	17246	0	0	22298	0	0	111506	0	1	33528	0	0	5476	0	0	30780	0		0	D	1	D	2.38	D	-5.45	D	0.999	D	D
2	21228143	G	C	rs748109934	p.Ser3866Cys	c.11597C>G	missense	17	246042	0	6.91e-05	0	15300	0	0	9842	0	0	17242	0	0	22294	0	0	111572	0	16	33532	0	1	5478	0	0	30782	0		0.011	D	0.999	D	2.08	D	-2.24	N	0.987	N	D
2	21228146	G	A	rs778882053	p.Pro3865Leu	c.11594C>T	missense	2	246026	0	8.13e-06	0	15298	0	0	9844	0	0	17246	0	0	22294	0	0	111562	0	0	33524	0	2	5476	0	0	30782	0		0.004	D	1	D	2.38	D	-6.87	D	0.999	D	D
2	21228147	G	A	rs746011115	p.Pro3865Ser	c.11593C>T	missense	1	246050	0	4.06e-06	0	15298	0	0	9842	0	0	17242	0	0	22292	0	1	111584	0	0	33532	0	0	5478	0	0	30782	0		0.003	D	1	D	2.38	D	-5.57	D	0.999	D	D
2	21228155	A	T	rs772015796	p.Ile3862Asn	c.11585T>A	missense	1	246040	0	4.06e-06	1	15300	0	0	9840	0	0	17242	0	0	22288	0	0	111572	0	0	33542	0	0	5478	0	0	30778	0		0	D	0.999	D	2.28	D	-4.85	D	0.992	D	D
2	21228155	A	G	rs772015796	p.Ile3862Thr	c.11585T>C	missense	17	246040	0	6.91e-05	0	15300	0	0	9840	0	0	17242	0	0	22288	0	1	111572	0	16	33542	0	0	5478	0	0	30778	0		0.001	D	0.869	D	2.28	D	-3.41	D	0.998	D	D
2	21228161	T	C	.	p.Gln3860Arg	c.11579A>G	missense	1	246032	0	4.07e-06	0	15300	0	0	9844	0	0	17244	0	0	22290	0	0	111556	0	1	33540	0	0	5478	0	0	30780	0		0.009	D	1	D	2.34	D	-2.82	D	0.999	D	D
2	21228162	G	C	rs775759802	p.Gln3860Glu	c.11578C>G	missense	1	246060	0	4.06e-06	1	15300	0	0	9844	0	0	17244	0	0	22288	0	0	111578	0	0	33550	0	0	5478	0	0	30778	0		0.002	D	0.999	D	2.34	D	-2.19	N	0.994	D	D
2	21228165	C	T	.	p.Glu3859Lys	c.11575G>A	missense	1	246054	0	4.06e-06	0	15300	0	0	9844	0	0	17244	0	0	22296	0	1	111564	0	0	33550	0	0	5478	0	0	30778	0		0.017	D	0.997	D	2.38	D	-2.91	D	0.999	D	D
2	21228172	G	C	rs542175556	p.Ile3856Met	c.11568C>G	missense	1	246074	0	4.06e-06	0	15300	0	0	9844	0	0	17246	0	0	22288	0	1	111592	0	0	33550	0	0	5474	0	0	30780	0		0.019	D	0.809	D	0.345	N	-0.29	N	0.97	N	D
2	21228177	T	C	rs762255105	p.Ile3855Val	c.11563A>G	missense	1	246100	0	4.06e-06	0	15300	0	0	9846	0	0	17248	0	0	22288	0	1	111604	0	0	33558	0	0	5476	0	0	30780	0		0.108	N	0.719	D	1.075	N	-0.27	N	0.996	D	D
2	21228198	C	T	rs61743512	p.Ala3848Thr	c.11542G>A	missense	35	277094	0	0.0001263	0	24024	0	21	10148	0	0	18860	0	0	25794	0	12	126620	0	1	34400	0	1	6466	0	0	30782	0		0.015	D	1	D	2.3	D	-2.37	N	0.991	D	D
2	21228207	T	C	rs143468500	p.Asn3845Asp	c.11533A>G	missense	1	30968	0	3.23e-05	1	8724	0	0	302	0	0	1616	0	0	3494	0	0	15014	0	0	838	0	0	980	0	0	0	0		0.022	D	0.474	D	1.445	N	-2.66	D	0.89	N	D
2	21228224	T	A	rs373621211	p.Asp3839Val	c.11516A>T	missense	8	246144	1	3.25e-05	0	15300	0	0	9846	0	0	17248	0	0	22298	0	0	111630	0	0	33556	0	0	5484	0	8	30782	1		0.001	D	0.999	D	2.075	D	-4.97	D	0.988	N	D
2	21228227	A	G	.	p.Leu3838Ser	c.11513T>C	missense	1	246160	0	4.06e-06	0	15300	0	0	9846	0	0	17248	0	0	22298	0	0	111640	0	1	33562	0	0	5484	0	0	30782	0		0.005	D	0.58	D	1.61	N	-3.49	D	0.995	D	D
2	21228245	G	A	.	p.Ser3832Leu	c.11495C>T	missense	1	246154	0	4.06e-06	0	15300	0	0	9848	0	1	17248	0	0	22300	0	0	111622	0	0	33568	0	0	5486	0	0	30782	0		0.095	N	0.998	D	1.67	N	-2.94	D	0.998	D	D
2	21228254	T	C	.	p.Lys3829Arg	c.11486A>G	missense	1	246142	0	4.06e-06	0	15300	0	0	9846	0	0	17248	0	0	22300	0	1	111612	0	0	33570	0	0	5484	0	0	30782	0		0.01	D	0.931	D	2.24	D	-1.98	N	0.979	N	D
2	21228258	G	A	.	p.Pro3828Ser	c.11482C>T	missense	1	30932	0	3.23e-05	1	8720	0	0	302	0	0	1616	0	0	3488	0	0	14990	0	0	838	0	0	978	0	0	0	0		0.005	D	1	D	2.28	D	-5.36	D	0.999	D	D
2	21228263	G	A	rs61744153	p.Thr3826Met	c.11477C>T	missense	426	277060	3	0.001538	7	24014	0	7	10148	0	0	18866	0	7	25786	0	255	126596	0	110	34406	2	37	6462	1	3	30782	0		0	D	1	D	2.3	D	-4.1	D	0.998	D	D
2	21228263	G	T	rs61744153	p.Thr3826Lys	c.11477C>A	missense	1	30936	0	3.23e-05	0	8714	0	0	302	0	0	1618	0	1	3486	0	0	15000	0	0	838	0	0	978	0	0	0	0		0.001	D	0.999	D	2.3	D	-4.08	D	0.993	D	D
2	21228267	A	T	.	p.Phe3825Ile	c.11473T>A	missense	1	246160	0	4.06e-06	0	15300	0	0	9848	0	0	17248	0	0	22300	0	1	111620	0	0	33578	0	0	5484	0	0	30782	0		0.006	D	0.35	N	2.075	D	-3.77	D	0.986	N	D
2	21228278	G	A	rs766891285	p.Thr3821Ile	c.11462C>T	missense	1	246142	0	4.06e-06	0	15300	0	0	9846	0	1	17248	0	0	22300	0	0	111608	0	0	33576	0	0	5482	0	0	30782	0		0.039	D	1	D	2.34	D	-3.69	D	0.994	D	D
2	21228279	T	C	rs777808452	p.Thr3821Ala	c.11461A>G	missense	1	246126	0	4.06e-06	0	15300	0	0	9848	0	0	17248	0	0	22300	0	1	111600	0	0	33570	0	0	5478	0	0	30782	0		0.004	D	0.997	D	2.34	D	-3.03	D	0.994	D	D
2	21228297	C	T	rs551178628	p.Val3815Met	c.11443G>A	missense	19	246120	0	7.72e-05	0	15300	0	0	9848	0	8	17246	0	2	22296	0	6	111590	0	1	33576	0	0	5482	0	2	30782	0		0.005	D	1	D	2.015	D	-1.76	N	0.998	D	D
2	21228299	G	T	rs768822240	p.Thr3814Asn	c.11441C>A	missense	4	246126	0	1.63e-05	0	15300	0	0	9848	0	0	17248	0	0	22298	0	0	111594	0	0	33578	0	0	5478	0	4	30782	0		0.008	D	0.998	D	2.24	D	-2.75	D	0.988	N	D
2	21228306	C	T	.	p.Glu3812Lys	c.11434G>A	missense	1	246088	0	4.06e-06	0	15300	0	0	9844	0	0	17248	0	0	22298	0	1	111576	0	0	33570	0	0	5482	0	0	30770	0		0.002	D	0.996	D	2.3	D	-2.05	N	0.999	D	D
2	21228308	A	G	rs776998489	p.Phe3811Ser	c.11432T>C	missense	1	246138	0	4.06e-06	0	15300	0	0	9848	0	0	17248	0	0	22298	0	1	111600	0	0	33578	0	0	5484	0	0	30782	0		0	D	0.999	D	2.38	D	-4.92	D	0.999	D	D
2	21228323	G	A	.	p.Ser3806Phe	c.11417C>T	missense	1	246110	0	4.06e-06	0	15300	0	0	9848	0	0	17248	0	0	22300	0	0	111574	0	0	33576	0	1	5482	0	0	30782	0		0.009	D	0.793	D	2.2	D	-2.29	N	0.997	D	D
2	21228327	C	T	.	p.Asp3805Asn	c.11413G>A	missense	1	246112	0	4.06e-06	1	15300	0	0	9850	0	0	17248	0	0	22300	0	0	111570	0	0	33580	0	0	5482	0	0	30782	0		0.12	N	0.94	D	1.61	N	-1.28	N	0.998	D	D
2	21228332	G	C	.	p.Pro3803Arg	c.11408C>G	missense	1	246074	0	4.06e-06	1	15300	0	0	9850	0	0	17248	0	0	22300	0	0	111542	0	0	33570	0	0	5482	0	0	30782	0		0.014	D	0.992	D	2.2	D	-4.45	D	0.997	D	D
2	21228339	A	T	rs12713540	p.Ser3801Thr	c.11401T>A	missense	323	277014	1	0.001166	7	24026	0	5	10148	0	0	18862	0	1	25794	0	238	126528	1	64	34410	0	8	6464	0	0	30782	0		0.113	N	0.865	D	2.2	D	-1.16	N	0.994	D	D
2	21228342	A	G	.	p.Tyr3800His	c.11398T>C	missense	1	245992	0	4.07e-06	0	15298	0	0	9842	0	0	17248	0	1	22300	0	0	111476	0	0	33568	0	0	5480	0	0	30780	0		0.005	D	0.997	D	2.34	D	-3.85	D	0.998	D	D
2	21228351	A	T	.	p.Leu3797Ile	c.11389T>A	missense	1	245970	0	4.07e-06	0	15300	0	0	9846	0	1	17248	0	0	22300	0	0	111452	0	0	33564	0	0	5478	0	0	30782	0		0.146	N	0.757	D	2.2	D	-0.76	N	0.986	N	D
2	21228357	C	T	rs759284932	p.Asp3795Asn	c.11383G>A	missense	1	245926	0	4.07e-06	1	15296	0	0	9846	0	0	17246	0	0	22300	0	0	111424	0	0	33556	0	0	5476	0	0	30782	0		0.132	N	0.931	D	1.95	D	-2.45	N	0.997	D	D
2	21228366	G	A	rs767327489	p.Pro3792Ser	c.11374C>T	missense	4	245902	0	1.63e-05	0	15296	0	0	9846	0	0	17248	0	0	22300	0	4	111404	0	0	33548	0	0	5478	0	0	30782	0		0.007	D	0.999	D	2.34	D	-5.64	D	0.999	D	D
2	21228375	C	T	rs752262589	p.Val3789Ile	c.11365G>A	missense	1	245848	0	4.07e-06	0	15298	0	0	9842	0	0	17248	0	0	22298	0	1	111362	0	0	33544	0	0	5474	0	0	30782	0		0.199	N	0.589	D	1.905	D	-0.37	N	0.965	N	D
2	21228384	G	A	rs571485213	p.Leu3786Phe	c.11356C>T	missense	110	276788	1	0.0003974	1	24028	0	0	10138	0	0	18862	0	0	25792	0	3	126332	0	0	34394	0	5	6460	0	101	30782	1		0.004	D	0.987	D	2.34	D	-2.99	D	0.996	D	D
2	21228398	A	G	.	p.Leu3781Pro	c.11342T>C	missense	1	245790	0	4.07e-06	0	15290	0	0	9840	0	0	17248	0	0	22300	0	1	111302	0	0	33552	0	0	5476	0	0	30782	0		0.001	D	0.997	D	2.14	D	-4.12	D	0.998	D	D
2	21228425	T	A	.	p.Lys3772Met	c.11315A>T	missense	1	245704	0	4.07e-06	0	15288	0	0	9836	0	0	17240	0	0	22296	0	1	111240	0	0	33554	0	0	5470	0	0	30780	0		0.001	D	0.997	D	2.2	D	-3.59	D	0.988	N	D
2	21228428	T	C	rs773390117	p.Tyr3771Cys	c.11312A>G	missense	3	245732	0	1.22e-05	0	15284	0	0	9834	0	0	17242	0	0	22296	0	2	111260	0	1	33564	0	0	5472	0	0	30780	0		0.104	N	0.998	D	2.2	D	-3.44	D	0.996	D	D
2	21228431	A	C	rs199954127	p.Ile3770Ser	c.11309T>G	missense	12	276670	0	4.34e-05	0	24016	0	0	10138	0	0	18856	0	0	25792	0	7	126236	0	5	34396	0	0	6456	0	0	30780	0		0	D	0.923	D	2.125	D	-3.8	D	0.985	N	D
2	21228436	T	C	rs771524155	p.Ile3768Met	c.11304A>G	missense	1	245732	0	4.07e-06	0	15286	0	0	9836	0	0	17242	0	0	22296	0	0	111264	0	1	33560	0	0	5468	0	0	30780	0		0.006	D	0.999	D	2.19	D	-1.36	N	0.988	N	D
2	21228437	A	G	rs376825639	p.Ile3768Thr	c.11303T>C	missense	16	245730	0	6.51e-05	0	15286	0	0	9836	0	10	17242	0	0	22298	0	2	111254	0	0	33566	0	3	5468	0	1	30780	0		0.001	D	0.999	D	2.19	D	-2.46	N	0.998	D	D
2	21228449	T	G	rs775272065	p.Asp3764Ala	c.11291A>C	missense	1	245768	0	4.07e-06	0	15288	0	0	9840	0	0	17244	0	1	22292	0	0	111292	0	0	33560	0	0	5474	0	0	30778	0		0.001	D	1	D	2.34	D	-4.23	D	0.996	D	D
2	21228450	C	T	.	p.Asp3764Asn	c.11290G>A	missense	1	245748	0	4.07e-06	0	15286	0	0	9838	0	0	17244	0	0	22290	0	1	111276	0	0	33560	0	0	5472	0	0	30782	0		0.028	D	0.97	D	1.995	D	-2.77	D	0.997	D	D
2	21228453	G	C	rs760189378	p.Leu3763Val	c.11287C>G	missense	2	245766	0	8.14e-06	0	15286	0	0	9836	0	2	17244	0	0	22290	0	0	111296	0	0	33556	0	0	5476	0	0	30782	0		0.008	D	0.884	D	1.7	N	-1.25	N	0.996	D	D
2	21228453	G	A	rs760189378	p.Leu3763Phe	c.11287C>T	missense	1	245766	0	4.07e-06	1	15286	0	0	9836	0	0	17244	0	0	22290	0	0	111296	0	0	33556	0	0	5476	0	0	30782	0		0.079	N	0.884	D	1.01	N	-1.9	N	0.994	D	D
2	21228461	G	A	rs779036508	p.Ser3760Leu	c.11279C>T	missense	3	245730	0	1.22e-05	0	15282	0	0	9836	0	1	17242	0	0	22280	0	1	111282	0	1	33554	0	0	5472	0	0	30782	0		0.002	D	0.995	D	2.075	D	-3.04	D	0.999	D	D
2	21228468	C	A	rs781117588	p.Val3758Phe	c.11272G>T	missense	9	276752	0	3.25e-05	0	24014	0	0	10140	0	8	18858	0	0	25776	0	1	126334	0	0	34388	0	0	6460	0	0	30782	0		0.076	N	0.823	D	1.155	N	-1.88	N	0.993	D	D
2	21228477	C	A	rs778230641	p.Asp3755Tyr	c.11263G>T	missense	1	245812	0	4.07e-06	0	15290	0	0	9838	0	0	17246	0	0	22274	0	1	111350	0	0	33554	0	0	5478	0	0	30782	0		0.012	D	0.985	D	1.87	N	-3.24	D	0.992	D	D
2	21228479	G	A	rs139599466	p.Thr3754Ile	c.11261C>T	missense	15	245808	0	6.1e-05	0	15290	0	0	9838	0	0	17244	0	0	22268	0	8	111352	0	2	33556	0	0	5478	0	5	30782	0		0.002	D	0.987	D	2.075	D	-3.41	D	0.999	D	D
2	21228483	A	G	rs61741974	p.Phe3753Leu	c.11257T>C	missense	172	276808	0	0.0006214	163	24018	0	0	10140	0	0	18866	0	0	25776	0	0	126372	0	8	34394	0	1	6460	0	0	30782	0		0.014	D	0.942	D	1.725	N	-2.9	D	0.995	D	D
2	21228495	A	G	rs746366536	p.Phe3749Leu	c.11245T>C	missense	1	245818	0	4.07e-06	0	15288	0	0	9838	0	0	17242	0	0	22270	0	1	111380	0	0	33550	0	0	5474	0	0	30776	0		0.006	D	1	D	2.125	D	-2.94	D	0.995	D	D
2	21228507	C	A	rs147564959	p.Val3745Phe	c.11233G>T	missense	1	245788	0	4.07e-06	0	15292	0	0	9836	0	0	17242	0	0	22252	0	1	111372	0	0	33546	0	0	5470	0	0	30778	0		0.017	D	0.994	D	1.95	D	-1.63	N	0.992	D	D
2	21228525	C	A	.	p.Asp3739Tyr	c.11215G>T	missense	1	245710	0	4.07e-06	0	15286	0	0	9832	0	0	17248	0	0	22240	0	0	111310	0	0	33550	0	1	5466	0	0	30778	0		0.009	D	0.72	D	1.39	N	-3.28	D	0.986	N	D
2	21228543	G	C	.	p.Pro3733Ala	c.11197C>G	missense	1	245596	0	4.07e-06	0	15282	0	0	9828	0	0	17248	0	0	22222	0	0	111212	0	1	33562	0	0	5464	0	0	30778	0		0.007	D	0.998	D	2.34	D	-4.78	D	0.99	N	D
2	21228550	G	T	rs75165693	p.Phe3730Leu	c.11190C>A	missense	1	245542	0	4.07e-06	0	15286	0	0	9828	0	1	17248	0	0	22230	0	0	111158	0	0	33552	0	0	5464	0	0	30776	0		0.004	D	0.98	D	2.34	D	-3.92	D	0.997	D	D
2	21228551	A	T	.	p.Phe3730Tyr	c.11189T>A	missense	2	245576	0	8.14e-06	0	15286	0	0	9830	0	0	17248	0	0	22240	0	0	111178	0	2	33554	0	0	5464	0	0	30776	0		0.009	D	0.946	D	2.34	D	-2.09	N	0.99	N	D
2	21228578	A	G	rs202213088	p.Ile3721Thr	c.11162T>C	missense	19	276416	0	6.87e-05	0	24018	0	0	10128	0	0	18862	0	0	25710	0	0	126082	0	19	34392	0	0	6450	0	0	30774	0		0.002	D	0.993	D	1.78	N	-2.62	D	0.991	D	D
2	21228582	A	T	.	p.Ser3720Thr	c.11158T>A	missense	1	245430	0	4.07e-06	0	15290	0	0	9822	0	0	17246	0	1	22204	0	0	111068	0	0	33556	0	0	5470	0	0	30774	0		0.052	N	0.774	D	2.2	D	-1.56	N	0.972	N	D
2	21228594	C	T	.	p.Gly3716Ser	c.11146G>A	missense	1	245430	0	4.07e-06	0	15294	0	0	9826	0	0	17246	0	0	22206	0	1	111062	0	0	33552	0	0	5468	0	0	30776	0		0.009	D	0.715	D	2.125	D	-3.74	D	0.997	D	D
2	21228599	G	T	.	p.Pro3714His	c.11141C>A	missense	2	245428	0	8.15e-06	0	15288	0	0	9830	0	0	17244	0	0	22206	0	0	111060	0	0	33554	0	0	5470	0	2	30776	0		0.091	N	0.27	N	2.2	D	-3.77	D	0.99	N	D
2	21228602	T	G	.	p.Asn3713Thr	c.11138A>C	missense	1	245168	0	4.08e-06	0	15284	0	0	9826	0	0	17244	0	0	22058	0	0	110992	0	0	33534	0	1	5472	0	0	30758	0		0.016	D	0.78	D	2.25	D	-3.14	D	0.994	D	D
2	21228605	T	C	.	p.Lys3712Arg	c.11135A>G	missense	1	30970	0	3.23e-05	0	8728	0	0	302	0	0	1614	0	0	3494	0	1	15012	0	0	838	0	0	982	0	0	0	0		0	D	1	D	2.34	D	-1.96	N	0.999	D	D
2	21228614	A	T	rs746602151	p.Val3709Glu	c.11126T>A	missense	1	245466	0	4.07e-06	0	15296	0	0	9832	0	1	17244	0	0	22196	0	0	111108	0	0	33540	0	0	5472	0	0	30778	0		0.002	D	0.985	D	1.79	N	-3.69	D	0.97	N	D
2	21228633	G	A	rs777896608	p.Arg3703Cys	c.11107C>T	missense	4	245584	0	1.63e-05	0	15294	0	0	9834	0	3	17246	0	0	22228	0	0	111198	0	0	33544	0	1	5468	0	0	30772	0		0.012	D	0.999	D	1.61	N	-3.5	D	0.997	D	D
2	21228636	G	A	.	p.Leu3702Phe	c.11104C>T	missense	1	245646	0	4.07e-06	0	15298	0	0	9836	0	0	17248	0	0	22242	0	0	111222	0	1	33552	0	0	5470	0	0	30778	0		0.085	N	0.952	D	1.95	D	-2.4	N	0.897	N	D
2	21228662	G	T	rs776068398	p.Thr3693Asn	c.11078C>A	missense	3	245790	0	1.22e-05	0	15298	0	0	9844	0	0	17246	0	0	22264	0	3	111344	0	0	33548	0	0	5470	0	0	30776	0		0.002	D	0.998	D	2.075	D	-3.03	D	0.979	N	D
2	21228662	G	A	rs776068398	p.Thr3693Ile	c.11078C>T	missense	1	245790	0	4.07e-06	0	15298	0	0	9844	0	0	17246	0	0	22264	0	0	111344	0	0	33548	0	0	5470	0	1	30776	0		0.006	D	0.908	D	2.075	D	-3.15	D	0.998	D	D
2	21228665	A	G	.	p.Val3692Ala	c.11075T>C	missense	1	245830	0	4.07e-06	0	15298	0	0	9844	0	0	17246	0	0	22264	0	1	111386	0	0	33548	0	0	5468	0	0	30776	0		0.022	D	0.949	D	2.075	D	-2.31	N	0.995	D	D
2	21228677	A	G	.	p.Leu3688Pro	c.11063T>C	missense	2	30976	0	6.46e-05	0	8732	0	0	302	0	0	1616	0	0	3494	0	1	15012	0	0	838	0	1	982	0	0	0	0		0	D	1	D	2.3	D	-4.84	D	0.999	D	D
2	21228683	T	A	.	p.Asp3686Val	c.11057A>T	missense	1	30956	0	3.23e-05	1	8718	0	0	302	0	0	1614	0	0	3494	0	0	15010	0	0	838	0	0	980	0	0	0	0		0	D	1	D	2.075	D	-5.78	D	0.988	N	D
2	21228688	T	A	.	p.Leu3684Phe	c.11052A>T	missense	1	245940	0	4.07e-06	0	15298	0	0	9848	0	1	17246	0	0	22288	0	0	111458	0	0	33548	0	0	5472	0	0	30782	0		0.002	D	1	D	2.34	D	-2.7	D	0.997	D	D
2	21228693	T	C	.	p.Ser3683Gly	c.11047A>G	missense	1	245956	0	4.07e-06	0	15298	0	0	9844	0	0	17246	0	0	22294	0	0	111472	0	0	33548	0	0	5472	0	1	30782	0		0.001	D	0.998	D	2.34	D	-2.87	D	0.998	D	D
2	21228722	T	C	rs374411400	p.Lys3673Arg	c.11018A>G	missense	9	245980	0	3.66e-05	0	15300	0	0	9846	0	0	17244	0	0	22282	0	8	111528	0	1	33526	0	0	5472	0	0	30782	0		0.085	N	0.78	D	2.175	D	-1.79	N	0.997	D	D
2	21228744	C	T	.	p.Glu3666Lys	c.10996G>A	missense	1	245950	0	4.07e-06	0	15300	0	0	9844	0	0	17240	0	0	22286	0	0	111524	0	0	33504	0	0	5474	0	1	30778	0		0.105	N	0.78	D	0.895	N	-1.98	N	0.998	D	D
2	21228746	A	G	rs772922974	p.Leu3665Ser	c.10994T>C	missense	4	276906	0	1.45e-05	0	24020	0	0	10142	0	0	18854	0	0	25782	0	4	126536	0	0	34340	0	0	6456	0	0	30776	0		0.001	D	1	D	2.19	D	-3.15	D	0.998	D	D
2	21228755	G	T	.	p.Ala3662Glu	c.10985C>A	missense	1	30950	0	3.23e-05	1	8732	0	0	302	0	0	1614	0	0	3494	0	0	14988	0	0	838	0	0	982	0	0	0	0		0.011	D	0.952	D	2.015	D	-2.44	N	0.989	N	D
2	21228758	A	G	rs377425803	p.Ile3661Thr	c.10982T>C	missense	8	276890	1	2.89e-05	0	24032	0	0	10148	0	1	18856	0	0	25782	0	7	126506	1	0	34336	0	0	6454	0	0	30776	0		0.012	D	0.111	N	1.78	N	-2.51	D	0.98	N	D
2	21228768	G	A	rs751484195	p.His3658Tyr	c.10972C>T	missense	2	245870	0	8.13e-06	0	15298	0	0	9846	0	0	17236	0	0	22290	0	1	111472	0	0	33484	0	1	5466	0	0	30778	0		0.001	D	0.331	N	0.69	N	-1.8	N	0.998	D	D
2	21228771	C	A	.	p.Ala3657Ser	c.10969G>T	missense	1	30958	0	3.23e-05	0	8730	0	0	302	0	0	1612	0	0	3494	0	1	15000	0	0	838	0	0	982	0	0	0	0		0.006	D	0.976	D	2.075	D	-1.58	N	0.995	D	D
2	21228783	C	T	.	p.Asp3653Asn	c.10957G>A	missense	1	245764	0	4.07e-06	0	15288	0	0	9840	0	0	17236	0	0	22288	0	1	111408	0	0	33462	0	0	5466	0	0	30776	0		0.109	N	0.096	N	2.14	D	-2.53	D	0.99	N	D
2	21228785	T	C	rs760734006	p.Asn3652Ser	c.10955A>G	missense	2	245786	0	8.14e-06	0	15290	0	0	9840	0	0	17236	0	0	22290	0	2	111422	0	0	33466	0	0	5466	0	0	30776	0		0.03	D	1	D	2.34	D	-3.12	D	0.994	D	D
2	21228804	T	A	rs367947054	p.Ser3646Cys	c.10936A>T	missense	1	245596	0	4.07e-06	0	15284	0	0	9838	0	0	17218	0	0	22274	0	0	111298	0	1	33454	0	0	5458	0	0	30772	0		0.005	D	0.9	D	0.69	N	-2.34	N	0.968	N	D
2	21228828	G	A	rs61744151	p.Arg3638Trp	c.10912C>T	missense	13	245368	1	5.3e-05	2	15280	0	1	9832	0	1	17208	0	0	22252	0	2	111134	0	7	33436	1	0	5456	0	0	30770	0		0.048	D	0.981	D	0.69	N	-1.84	N	0.986	N	D
2	21228850	C	A	rs768105768	p.Lys3630Asn	c.10890G>T	missense	1	245562	0	4.07e-06	1	15290	0	0	9836	0	0	17246	0	0	22266	0	0	111224	0	0	33470	0	0	5460	0	0	30770	0		0.002	D	0.996	D	2.3	D	-3.24	D	0.998	D	D
2	21228850	C	G	rs768105768	p.Lys3630Asn	c.10890G>C	missense	1	245562	0	4.07e-06	0	15290	0	0	9836	0	0	17246	0	0	22266	0	1	111224	0	0	33470	0	0	5460	0	0	30770	0		0.002	D	0.996	D	2.3	D	-3.24	D	0.998	D	D
2	21228858	T	A	rs141982176	p.Asn3628Tyr	c.10882A>T	missense	21	276594	0	7.59e-05	21	24022	0	0	10138	0	0	18856	0	0	25772	0	0	126272	0	0	34312	0	0	6444	0	0	30778	0		0.003	D	0.713	D	2.08	D	-4.71	D	0.992	D	D
2	21228887	T	C	rs770755312	p.Gln3618Arg	c.10853A>G	missense	2	245772	0	8.14e-06	0	15296	0	0	9840	0	0	17246	0	0	22294	0	2	111344	0	0	33502	0	0	5470	0	0	30780	0		0.001	D	0.998	D	2.3	D	-2.79	D	0.998	D	D
2	21228905	T	G	.	p.Asp3612Ala	c.10835A>C	missense	3	245834	0	1.22e-05	0	15298	0	0	9840	0	3	17248	0	0	22298	0	0	111390	0	0	33506	0	0	5474	0	0	30780	0		0.006	D	0.227	N	1.59	N	-3.76	D	0.992	D	D
2	21228921	G	C	.	p.Pro3607Ala	c.10819C>G	missense	1	245862	0	4.07e-06	0	15298	0	0	9840	0	1	17248	0	0	22288	0	0	111416	0	0	33524	0	0	5474	0	0	30774	0		0.015	D	0.885	D	2.28	D	-4.77	D	0.981	N	D
2	21228927	T	C	rs565184018	p.Ser3605Gly	c.10813A>G	missense	2	276848	0	7.22e-06	2	24032	0	0	10142	0	0	18860	0	0	25782	0	0	126444	0	0	34358	0	0	6452	0	0	30778	0		0.018	D	0.668	D	2.075	D	-2.48	N	0.955	N	D
2	21228929	G	T	rs776815102	p.Ala3604Glu	c.10811C>A	missense	1	245866	0	4.07e-06	0	15298	0	0	9838	0	0	17246	0	0	22286	0	0	111428	0	0	33520	0	1	5472	0	0	30778	0		0.01	D	0.454	D	1.79	N	-2.9	D	0.985	N	D
2	21228933	G	A	rs750646887	p.His3603Tyr	c.10807C>T	missense	3	276842	0	1.08e-05	3	24032	0	0	10138	0	0	18860	0	0	25780	0	0	126448	0	0	34360	0	0	6450	0	0	30774	0		0.008	D	0.203	N	1.79	N	-2.69	D	0.973	N	D
2	21228941	A	G	.	p.Val3600Ala	c.10799T>C	missense	1	245866	0	4.07e-06	0	15298	0	0	9830	0	0	17248	0	0	22290	0	0	111442	0	0	33512	0	0	5470	0	1	30776	0		0.023	D	0.023	N	1.61	N	-2.28	N	0.994	D	D
2	21228942	C	A	rs766749418	p.Val3600Phe	c.10798G>T	missense	1	245844	0	4.07e-06	0	15296	0	0	9834	0	0	17248	0	0	22284	0	0	111430	0	0	33510	0	1	5468	0	0	30774	0		0.016	D	0.713	D	1.61	N	-2.25	N	0.991	D	D
2	21228953	A	G	.	p.Met3596Thr	c.10787T>C	missense	2	30954	0	6.46e-05	0	8730	0	0	302	0	0	1612	0	0	3494	0	2	14998	0	0	838	0	0	980	0	0	0	0		0.004	D	0.022	N	1.95	D	-1.8	N	0.989	N	D
2	21228960	A	G	rs61744288	p.Trp3594Arg	c.10780T>C	missense	226	276814	0	0.0008164	210	24032	0	0	10138	0	1	18856	0	0	25768	0	1	126432	0	11	34356	0	3	6454	0	0	30778	0		0.016	D	0.624	D	2.3	D	-6.83	D	0.995	D	D
2	21228963	G	C	rs780710019	p.Pro3593Ala	c.10777C>G	missense	3	245850	0	1.22e-05	0	15296	0	0	9840	0	0	17248	0	0	22288	0	2	111412	0	1	33516	0	0	5472	0	0	30778	0		0.171	N	0.434	N	2.24	D	-3.92	D	0.991	D	D
2	21228969	G	A	.	p.Leu3591Phe	c.10771C>T	missense	1	245860	0	4.07e-06	0	15298	0	0	9838	0	0	17246	0	0	22286	0	1	111422	0	0	33518	0	0	5474	0	0	30778	0		0.242	N	0.897	D	1.995	D	-1.72	N	0.986	N	D
2	21228977	G	A	rs147770415	p.Thr3588Ile	c.10763C>T	missense	1	245818	0	4.07e-06	0	15298	0	0	9836	0	0	17244	0	0	22288	0	0	111390	0	1	33514	0	0	5468	0	0	30780	0		0.008	D	1	D	2.38	D	-4.36	D	0.999	D	D
2	21228980	G	T	.	p.Ala3587Asp	c.10760C>A	missense	1	245782	0	4.07e-06	0	15300	0	0	9834	0	0	17240	0	1	22276	0	0	111374	0	0	33514	0	0	5466	0	0	30778	0		0.001	D	0.955	D	2.28	D	-4.18	D	0.996	D	D
2	21228985	G	C	rs748957122	p.Ser3585Arg	c.10755C>G	missense	1	245772	0	4.07e-06	0	15300	0	0	9838	0	0	17242	0	0	22284	0	0	111360	0	0	33504	0	0	5468	0	1	30776	0		0.057	N	0.989	D	1.95	D	-2.75	D	0.995	D	D
2	21228985	G	T	rs748957122	p.Ser3585Arg	c.10755C>A	missense	1	245772	0	4.07e-06	0	15300	0	0	9838	0	0	17242	0	0	22284	0	1	111360	0	0	33504	0	0	5468	0	0	30776	0		0.057	N	0.989	D	1.95	D	-2.75	D	0.994	D	D
2	21228986	C	T	rs774131650	p.Ser3585Asn	c.10754G>A	missense	2	245772	0	8.14e-06	0	15300	0	0	9836	0	0	17244	0	0	22284	0	2	111360	0	0	33502	0	0	5468	0	0	30778	0		0.069	N	0.242	N	1.95	D	-1.89	N	0.994	D	D
2	21228999	C	T	.	p.Gly3581Arg	c.10741G>A	missense	2	276608	0	7.23e-06	0	24004	0	0	10138	0	0	18848	0	0	25780	0	2	126274	0	0	34336	0	0	6452	0	0	30776	0		0.001	D	1	D	2.38	D	-6.35	D	0.998	D	D
2	21229016	C	A	.	p.Gly3575Val	c.10724G>T	missense	1	245644	0	4.07e-06	0	15294	0	0	9836	0	0	17244	0	0	22290	0	0	111230	0	0	33498	0	0	5470	0	1	30782	0		0.034	D	0.902	D	1.79	N	-2.98	D	0.993	D	D
2	21229022	A	G	rs766654909	p.Leu3573Pro	c.10718T>C	missense	1	245666	0	4.07e-06	0	15296	0	0	9836	0	0	17240	0	0	22292	0	1	111238	0	0	33514	0	0	5470	0	0	30780	0		0.144	N	0.063	N	2.015	D	-3.1	D	0.995	D	D
2	21229058	G	T	rs778592019	p.Ser3561Tyr	c.10682C>A	missense	3	245634	0	1.22e-05	0	15292	0	0	9834	0	0	17242	0	0	22292	0	3	111206	0	0	33516	0	0	5470	0	0	30782	0		0.001	D	0.72	D	0.69	N	-2.45	N	0.991	D	D
2	21229061	T	C	rs745721296	p.Tyr3560Cys	c.10679A>G	missense	3	245686	0	1.22e-05	0	15294	0	0	9836	0	0	17246	0	0	22294	0	0	111240	0	3	33524	0	0	5470	0	0	30782	0		0	D	1	D	2.38	D	-6.91	D	0.998	D	D
2	21229067	C	T	rs762035088	p.Arg3558His	c.10673G>A	missense	4	245660	0	1.63e-05	0	15292	0	0	9836	0	0	17240	0	0	22284	0	4	111240	0	0	33516	0	0	5470	0	0	30782	0		0.118	N	1	D	2.38	D	-2.25	N	0.999	D	D
2	21229074	G	A	rs535011070	p.Leu3556Phe	c.10666C>T	missense	2	245704	0	8.14e-06	0	15294	0	0	9840	0	2	17242	0	0	22294	0	0	111258	0	0	33522	0	0	5472	0	0	30782	0		0.048	D	0.126	N	2.19	D	-2.4	N	0.981	N	D
2	21229074	G	T	rs535011070	p.Leu3556Ile	c.10666C>A	missense	1	245704	0	4.07e-06	1	15294	0	0	9840	0	0	17242	0	0	22294	0	0	111258	0	0	33522	0	0	5472	0	0	30782	0		0.118	N	0.764	D	2.19	D	-0.93	N	0.99	N	D
2	21229086	C	T	.	p.Gly3552Arg	c.10654G>A	missense	1	245642	0	4.07e-06	0	15288	0	0	9836	0	0	17244	0	0	22288	0	0	111222	0	0	33524	0	0	5460	0	1	30780	0		0.048	D	0.995	D	2.2	D	-4.11	D	0.999	D	D
2	21229091	A	T	.	p.Phe3550Tyr	c.10649T>A	missense	1	30968	0	3.23e-05	0	8730	0	0	302	0	1	1612	0	0	3494	0	0	15010	0	0	838	0	0	982	0	0	0	0		0.05	N	0.962	D	2.2	D	-1.55	N	0.96	N	D
2	21229152	C	T	rs200184366	p.Val3530Met	c.10588G>A	missense	4	245566	0	1.63e-05	0	15288	0	0	9838	0	0	17244	0	0	22298	0	3	111078	0	0	33566	0	1	5476	0	0	30778	0		0.098	N	0.884	D	1.85	N	-1.28	N	0.995	D	D
2	21229158	A	T	rs761101552	p.Ser3528Thr	c.10582T>A	missense	2	245534	0	8.15e-06	0	15282	0	0	9836	0	0	17244	0	0	22298	0	2	111066	0	0	33560	0	0	5476	0	0	30772	0		0.031	D	0.997	D	1.59	N	-2.17	N	0.99	N	D
2	21229169	T	G	rs750035232	p.Lys3524Thr	c.10571A>C	missense	1	245498	0	4.07e-06	0	15278	0	0	9838	0	0	17242	0	0	22296	0	1	111034	0	0	33558	0	0	5480	0	0	30772	0		0.007	D	0.749	D	2.08	D	-3.27	D	0.997	D	D
2	21229172	G	A	.	p.Ser3523Phe	c.10568C>T	missense	1	245442	0	4.07e-06	0	15276	0	0	9832	0	1	17240	0	0	22296	0	0	110998	0	0	33556	0	0	5478	0	0	30766	0		0.007	D	0.997	D	2.25	D	-3.87	D	0.998	D	D
2	21229179	A	C	.	p.Leu3521Val	c.10561T>G	missense	1	245466	0	4.07e-06	0	15278	0	0	9832	0	0	17242	0	0	22298	0	0	111006	0	1	33562	0	0	5476	0	0	30772	0		0.125	N	0.942	D	1.59	N	-1.62	N	0.995	D	D
2	21229184	G	A	rs746951119	p.Thr3519Ile	c.10556C>T	missense	1	245402	0	4.08e-06	0	15276	0	0	9832	0	0	17244	0	0	22292	0	1	110952	0	0	33560	0	0	5476	0	0	30770	0		0.202	N	0.768	D	1.725	N	-2.47	N	0.995	D	D
2	21229185	T	C	.	p.Thr3519Ala	c.10555A>G	missense	1	245430	0	4.07e-06	0	15280	0	0	9830	0	0	17244	0	0	22298	0	1	110976	0	0	33558	0	0	5476	0	0	30768	0		0.154	N	0.589	D	2.075	D	-2.29	N	0.991	D	D
2	21229190	G	A	.	p.Ala3517Val	c.10550C>T	missense	1	30966	0	3.23e-05	1	8732	0	0	302	0	0	1610	0	0	3494	0	0	15008	0	0	838	0	0	982	0	0	0	0		0.158	N	0.931	D	1.995	D	-2.29	N	0.974	N	D
2	21229191	C	T	rs573670976	p.Ala3517Thr	c.10549G>A	missense	2	245394	0	8.15e-06	1	15282	0	0	9826	0	0	17246	0	0	22288	0	0	110956	0	1	33544	0	0	5474	0	0	30778	0		0.011	D	0.922	D	2.34	D	-2.63	D	0.984	N	D
2	21229199	G	A	.	p.Ala3514Val	c.10541C>T	missense	3	276340	0	1.09e-05	0	24020	0	0	10128	0	0	18854	0	0	25776	0	3	125944	0	0	34382	0	0	6456	0	0	30780	0		0.182	N	0.23	N	2.2	D	-1.89	N	0.998	D	D
2	21229201	A	C	rs145131440	p.Ile3513Met	c.10539T>G	missense	2	245420	0	8.15e-06	0	15288	0	0	9824	0	0	17244	0	0	22284	0	2	110984	0	0	33544	0	0	5474	0	0	30778	0		0.008	D	0.982	D	1.61	N	-0.96	N	0.991	D	D
2	21229202	A	C	rs753228015	p.Ile3513Ser	c.10538T>G	missense	1	245400	0	4.08e-06	0	15288	0	0	9826	0	1	17240	0	0	22280	0	0	110982	0	0	33540	0	0	5466	0	0	30778	0		0.001	D	0.979	D	1.61	N	-3.46	D	0.991	D	D
2	21229202	A	G	rs753228015	p.Ile3513Thr	c.10538T>C	missense	1	245400	0	4.08e-06	0	15288	0	0	9826	0	0	17240	0	0	22280	0	1	110982	0	0	33540	0	0	5466	0	0	30778	0		0.004	D	0.865	D	1.61	N	-2.71	D	0.997	D	D
2	21229208	C	T	rs775790610	p.Gly3511Glu	c.10532G>A	missense	2	276324	0	7.24e-06	0	24012	0	0	10126	0	0	18854	0	0	25770	0	2	125970	0	0	34372	0	0	6450	0	0	30770	0		0.001	D	1	D	2.34	D	-6.04	D	0.997	D	D
2	21229236	C	A	rs751352552	p.Gly3502Cys	c.10504G>T	missense	1	245412	0	4.08e-06	0	15290	0	0	9824	0	0	17246	0	0	22268	0	0	111030	0	0	33518	0	0	5462	0	1	30774	0		0.002	D	1	D	2.24	D	-6.29	D	0.993	D	D
2	21229250	T	G	.	p.Lys3497Thr	c.10490A>C	missense	1	245474	0	4.07e-06	0	15296	0	0	9822	0	0	17244	0	0	22276	0	0	111086	0	0	33510	0	0	5460	0	1	30780	0		0.007	D	0.972	D	2.34	D	-3.63	D	0.993	D	D
2	21229253	G	C	.	p.Thr3496Ser	c.10487C>G	missense	1	245466	0	4.07e-06	0	15294	0	0	9824	0	0	17242	0	0	22264	0	1	111084	0	0	33514	0	0	5464	0	0	30780	0		0.055	N	0.998	D	2.34	D	-2.43	N	0.994	D	D
2	21229254	T	C	rs754800464	p.Thr3496Ala	c.10486A>G	missense	5	245464	0	2.04e-05	0	15294	0	0	9822	0	0	17244	0	0	22264	0	2	111078	0	0	33522	0	0	5462	0	3	30778	0		0.021	D	0.836	D	2.34	D	-3.02	D	0.99	N	D
2	21229256	G	A	.	p.Ser3495Phe	c.10484C>T	missense	1	245448	0	4.07e-06	0	15294	0	0	9826	0	0	17240	0	0	22260	0	1	111076	0	0	33512	0	0	5460	0	0	30780	0		0.324	N	0.997	D	0.975	N	-2.39	N	0.993	D	D
2	21229257	A	T	rs535977033	p.Ser3495Thr	c.10483T>A	missense	7	276450	0	2.53e-05	5	24020	0	0	10128	0	0	18858	0	0	25768	0	0	126096	0	2	34360	0	0	6442	0	0	30778	0		0.132	N	0.972	D	2.075	D	-1.41	N	0.99	N	D
2	21229259	G	A	rs143227390	p.Ser3494Leu	c.10481C>T	missense	3	245450	0	1.22e-05	3	15292	0	0	9826	0	0	17246	0	0	22260	0	0	111066	0	0	33518	0	0	5462	0	0	30780	0		0.007	D	0.781	D	2.19	D	-3.06	D	0.999	D	D
2	21229263	C	T	.	p.Glu3493Lys	c.10477G>A	missense	2	276438	0	7.24e-06	0	24024	0	0	10126	0	0	18860	0	0	25760	0	2	126088	0	0	34360	0	0	6444	0	0	30776	0		0.002	D	0.999	D	2.38	D	-2.94	D	0.999	D	D
2	21229265	A	G	rs779283285	p.Ile3492Thr	c.10475T>C	missense	5	276464	0	1.81e-05	0	24022	0	0	10124	0	0	18856	0	0	25770	0	4	126110	0	1	34364	0	0	6442	0	0	30776	0		0.007	D	0.374	N	2.25	D	-2.83	D	0.998	D	D
2	21229280	G	T	rs369574095	p.Thr3487Asn	c.10460C>A	missense	1	245516	0	4.07e-06	1	15292	0	0	9830	0	0	17246	0	0	22290	0	0	111094	0	0	33518	0	0	5464	0	0	30782	0		0.015	D	0.992	D	2.3	D	-2.91	D	0.988	N	D
2	21229280	G	A	rs369574095	p.Thr3487Ile	c.10460C>T	missense	1	245516	0	4.07e-06	0	15292	0	0	9830	0	0	17246	0	0	22290	0	1	111094	0	0	33518	0	0	5464	0	0	30782	0		0.082	N	0.609	D	2.3	D	-3.39	D	0.997	D	D
2	21229293	A	T	.	p.Leu3483Met	c.10447T>A	missense	1	245512	0	4.07e-06	0	15292	0	0	9828	0	0	17238	0	0	22294	0	1	111088	0	0	33532	0	0	5460	0	0	30780	0		0.011	D	0.997	D	2.34	D	-1.28	N	0.992	D	D
2	21229305	G	T	.	p.His3479Asn	c.10435C>A	missense	1	30974	0	3.23e-05	0	8734	0	0	302	0	0	1616	0	0	3494	0	1	15010	0	0	838	0	0	980	0	0	0	0		0.013	D	0.999	D	2.38	D	-4.48	D	0.979	N	D
2	21229316	C	T	.	p.Gly3475Glu	c.10424G>A	missense	1	30966	0	3.23e-05	1	8734	0	0	302	0	0	1614	0	0	3494	0	0	15002	0	0	838	0	0	982	0	0	0	0		0.001	D	1	D	2.34	D	-5.46	D	0.992	D	D
2	21229317	C	T	.	p.Gly3475Arg	c.10423G>A	missense	1	245482	0	4.07e-06	0	15292	0	0	9834	0	0	17246	0	0	22298	0	1	111014	0	0	33552	0	0	5466	0	0	30780	0		0	D	1	D	2.34	D	-5.51	D	0.996	D	D
2	21229323	C	T	rs150790543	p.Ala3473Thr	c.10417G>A	missense	10	245378	1	4.08e-05	3	15288	0	0	9830	0	0	17242	0	0	22296	0	0	110948	0	0	33530	0	0	5466	0	7	30778	1		0.056	N	0.974	D	2.25	D	-1.94	N	0.997	D	D
2	21229329	A	G	rs762719345	p.Ser3471Pro	c.10411T>C	missense	1	245474	0	4.07e-06	0	15290	0	0	9824	0	0	17248	0	0	22300	0	0	111006	0	0	33560	0	0	5468	0	1	30778	0		0.055	N	0.997	D	2.2	D	-2.42	N	0.995	D	D
2	21229347	T	C	rs751227728	p.Asn3465Asp	c.10393A>G	missense	1	245462	0	4.07e-06	0	15294	0	0	9822	0	0	17246	0	0	22298	0	0	110986	0	1	33568	0	0	5470	0	0	30778	0		0.417	N	0.089	N	1.95	D	-1.76	N	0.991	D	D
2	21229370	G	C	rs778985735	p.Ser3457Cys	c.10370C>G	missense	6	245528	0	2.44e-05	0	15296	0	0	9828	0	0	17246	0	0	22300	0	6	111046	0	0	33568	0	0	5466	0	0	30778	0		0.004	D	0.994	D	2.08	D	-2.75	D	0.985	N	D
2	21229385	G	A	rs140647761	p.Pro3452Leu	c.10355C>T	missense	2	276572	0	7.23e-06	2	24026	0	0	10134	0	0	18858	0	0	25786	0	0	126124	0	0	34414	0	0	6454	0	0	30776	0		0.001	D	0.993	D	2.34	D	-6.33	D	0.999	D	D
2	21229385	G	C	rs140647761	p.Pro3452Arg	c.10355C>G	missense	1	245610	0	4.07e-06	1	15294	0	0	9832	0	0	17246	0	0	22294	0	0	111120	0	0	33576	0	0	5472	0	0	30776	0		0.001	D	1	D	2.34	D	-5.9	D	0.997	D	D
2	21229386	G	C	rs747215447	p.Pro3452Ala	c.10354C>G	missense	2	276570	0	7.23e-06	0	24026	0	0	10134	0	0	18856	0	0	25784	0	2	126126	0	0	34412	0	0	6454	0	0	30778	0		0.004	D	0.997	D	1.995	D	-4.97	D	0.993	D	D
2	21229386	G	A	rs747215447	p.Pro3452Ser	c.10354C>T	missense	1	30966	0	3.23e-05	0	8732	0	0	302	0	0	1610	0	0	3494	0	0	15008	0	1	838	0	0	982	0	0	0	0		0.006	D	0.999	D	2.34	D	-5.06	D	0.999	D	D
2	21229389	T	G	rs769074061	p.Lys3451Gln	c.10351A>C	missense	3	245648	0	1.22e-05	0	15294	0	0	9832	0	0	17248	0	0	22288	0	3	111162	0	0	33574	0	0	5474	0	0	30776	0		0.002	D	1	D	2.38	D	-2.89	D	0.995	D	D
2	21229407	T	C	rs748724059	p.Asn3445Asp	c.10333A>G	missense	1	245764	0	4.07e-06	0	15296	0	0	9834	0	0	17248	0	0	22274	0	0	111296	0	0	33572	0	0	5470	0	1	30774	0		0.035	D	0.354	N	1.87	N	-2.34	N	0.996	D	D
2	21229410	G	T	.	p.Leu3444Ile	c.10330C>A	missense	1	30970	0	3.23e-05	0	8734	0	0	302	0	1	1612	0	0	3494	0	0	15008	0	0	838	0	0	982	0	0	0	0		0.004	D	0.998	D	2.38	D	-1.34	N	0.993	D	D
2	21229422	A	C	rs13306192	p.Phe3440Val	c.10318T>G	missense	3	276854	0	1.08e-05	0	24028	0	0	10144	0	3	18858	0	0	25782	0	0	126412	0	0	34400	0	0	6456	0	0	30774	0		0.006	D	0.974	D	2.3	D	-3.78	D	0.975	N	D
2	21229425	T	A	.	p.Asn3439Tyr	c.10315A>T	missense	1	245914	0	4.07e-06	0	15296	0	0	9844	0	0	17248	0	0	22288	0	1	111428	0	0	33560	0	0	5474	0	0	30776	0		0.001	D	0.997	D	3.15	D	-5	D	0.991	D	D
2	21229434	A	C	rs765984252	p.Leu3436Val	c.10306T>G	missense	1	245952	0	4.07e-06	1	15296	0	0	9842	0	0	17248	0	0	22284	0	0	111462	0	0	33568	0	0	5476	0	0	30776	0		0.003	D	0.989	D	3.175	D	-2.11	N	0.992	D	D
2	21229436	A	G	rs768980816	p.Ile3435Thr	c.10304T>C	missense	1	245962	0	4.07e-06	0	15298	0	0	9842	0	0	17248	0	0	22284	0	1	111468	0	0	33568	0	0	5476	0	0	30778	0		0.006	D	0.94	D	2.815	D	-2.95	D	0.996	D	D
2	21229445	T	C	rs759043889	p.Gln3432Arg	c.10295A>G	missense	10	276940	0	3.61e-05	0	24026	0	0	10150	0	0	18864	0	0	25774	0	8	126482	0	0	34402	0	2	6460	0	0	30782	0		0.103	N	0.76	D	2.705	D	-1.31	N	0.998	D	D
2	21229446	G	C	rs1042023	p.Gln3432Glu	c.10294C>G	missense	1992	276934	10	0.007193	36	24030	0	15	10148	0	0	18864	0	266	25772	0	1422	126478	7	160	34404	1	52	6458	1	41	30780	1		0.042	D	0.737	D	2.705	D	-0.98	N	0.995	D	D
2	21229451	T	G	rs752383410	p.Lys3430Thr	c.10289A>C	missense	1	246006	0	4.07e-06	0	15298	0	0	9848	0	0	17248	0	0	22284	0	0	111506	0	0	33564	0	0	5478	0	1	30780	0		0.003	D	0.998	D	2.75	D	-3.48	D	0.997	D	D
2	21229452	T	C	rs755913225	p.Lys3430Glu	c.10288A>G	missense	3	246008	0	1.22e-05	0	15298	0	0	9850	0	0	17248	0	0	22280	0	3	111514	0	0	33560	0	0	5478	0	0	30780	0		0.017	D	0.985	D	2.75	D	-2.15	N	0.999	D	D
2	21229457	G	A	rs764056784	p.Thr3428Ile	c.10283C>T	missense	1	245972	0	4.07e-06	0	15298	0	0	9846	0	0	17248	0	0	22276	0	1	111496	0	0	33552	0	0	5478	0	0	30778	0		0.046	D	0.021	N	2.17	D	-3.19	D	0.994	D	D
2	21229470	A	T	.	p.Ser3424Thr	c.10270T>A	missense	1	246010	0	4.07e-06	0	15300	0	0	9850	0	0	17248	0	0	22282	0	1	111520	0	0	33550	0	0	5480	0	0	30780	0		0.002	D	0.999	D	3.305	D	-1.99	N	0.994	D	D
2	21229473	C	T	rs199689957	p.Val3423Met	c.10267G>A	missense	15	276994	0	5.42e-05	0	24036	0	1	10150	0	0	18864	0	0	25778	0	6	126532	0	8	34390	0	0	6464	0	0	30780	0		0.001	D	0.897	D	0.805	N	-1.01	N	0.995	D	D
2	21229475	T	C	rs747264737	p.Glu3422Gly	c.10265A>G	missense	1	246034	0	4.06e-06	0	15298	0	0	9850	0	1	17248	0	0	22286	0	0	111532	0	0	33560	0	0	5480	0	0	30780	0		0.001	D	0.999	D	3.04	D	-4.94	D	0.999	D	D
2	21229478	A	G	rs755119833	p.Met3421Thr	c.10262T>C	missense	7	246040	0	2.85e-05	0	15298	0	0	9850	0	0	17248	0	0	22282	0	0	111538	0	0	33560	0	0	5482	0	7	30782	0		0.017	D	0.374	N	3.005	D	-3.19	D	0.99	N	D
2	21229487	G	A	rs765298217	p.Thr3418Met	c.10253C>T	missense	10	246024	0	4.07e-05	0	15300	0	0	9850	0	2	17248	0	0	22270	0	2	111532	0	6	33560	0	0	5484	0	0	30780	0		0.002	D	0.966	D	0.55	N	-0.54	N	0.995	D	D
2	21229496	C	G	rs750477821	p.Ser3415Thr	c.10244G>C	missense	3	246058	0	1.22e-05	0	15300	0	0	9850	0	0	17248	0	0	22282	0	3	111540	0	0	33572	0	0	5484	0	0	30782	0		0.098	N	0.922	D	2.575	D	-1.6	N	0.987	N	D
2	21229507	G	C	rs771372599	p.Asn3411Lys	c.10233C>G	missense	2	246026	0	8.13e-06	0	15300	0	0	9850	0	0	17248	0	0	22276	0	2	111514	0	0	33572	0	0	5484	0	0	30782	0		0.003	D	0.066	N	1.15	N	-1.41	N	0.994	D	D
2	21229508	T	C	rs773958267	p.Asn3411Ser	c.10232A>G	missense	1	246030	0	4.07e-06	0	15300	0	0	9850	0	0	17248	0	0	22276	0	1	111518	0	0	33572	0	0	5484	0	0	30782	0		0.003	D	0.123	N	1.15	N	-1	N	0.997	D	D
2	21229518	C	T	.	p.Gly3408Ser	c.10222G>A	missense	1	245998	0	4.07e-06	0	15300	0	0	9848	0	0	17248	0	0	22272	0	1	111500	0	0	33570	0	0	5478	0	0	30782	0		0.008	D	0.999	D	2.95	D	-4.27	D	0.996	D	D
2	21229523	A	G	.	p.Val3406Ala	c.10217T>C	missense	1	245990	0	4.07e-06	0	15300	0	0	9848	0	0	17248	0	0	22278	0	0	111480	0	0	33574	0	0	5480	0	1	30782	0		0.114	N	0.402	N	2.06	D	-2.61	D	0.969	N	D
2	21229524	C	T	rs377691992	p.Val3406Met	c.10216G>A	missense	1	245966	0	4.07e-06	1	15300	0	0	9848	0	0	17248	0	0	22274	0	0	111468	0	0	33564	0	0	5482	0	0	30782	0		0.059	N	0.781	D	1.71	N	-1.4	N	0.996	D	D
2	21229526	A	G	.	p.Phe3405Ser	c.10214T>C	missense	3	245984	0	1.22e-05	0	15300	0	0	9848	0	0	17248	0	0	22280	0	3	111470	0	0	33574	0	0	5482	0	0	30782	0		0.024	D	0.972	D	3.095	D	-4.54	D	0.99	N	D
2	21229533	T	A	.	p.Asn3403Tyr	c.10207A>T	missense	1	245934	0	4.07e-06	0	15300	0	0	9846	0	0	17248	0	0	22272	0	1	111430	0	0	33574	0	0	5482	0	0	30782	0		0.001	D	0.996	D	3.285	D	-4.72	D	0.989	N	D
2	21229538	A	G	rs760450832	p.Leu3401Pro	c.10202T>C	missense	1	245920	0	4.07e-06	0	15296	0	0	9846	0	0	17248	0	0	22286	0	1	111406	0	0	33572	0	0	5484	0	0	30782	0		0	D	1	D	3.295	D	-5.27	D	0.998	D	D
2	21229542	A	T	.	p.Ser3400Thr	c.10198T>A	missense	1	245912	0	4.07e-06	0	15298	0	0	9846	0	1	17248	0	0	22280	0	0	111404	0	0	33572	0	0	5482	0	0	30782	0		0.004	D	0.997	D	3.285	D	-2.08	N	0.99	N	D
2	21229565	C	A	rs766480544	p.Gly3392Val	c.10175G>T	missense	1	245712	0	4.07e-06	0	15288	0	0	9836	0	0	17248	0	0	22270	0	0	111246	0	0	33568	0	0	5476	0	1	30780	0		0.076	N	1	D	2.565	D	-5.76	D	0.993	D	D
2	21229568	C	T	.	p.Arg3391Lys	c.10172G>A	missense	1	245718	0	4.07e-06	0	15290	0	0	9840	0	0	17248	0	0	22270	0	1	111242	0	0	33568	0	0	5478	0	0	30782	0		0.047	D	0.999	D	2.545	D	-2.04	N	0.995	D	D
2	21229573	T	G	rs751548266	p.Arg3389Ser	c.10167A>C	missense	1	245652	0	4.07e-06	0	15274	0	0	9834	0	0	17248	0	0	22278	0	1	111194	0	0	33564	0	0	5478	0	0	30782	0		0.004	D	0.534	D	3.245	D	-3.52	D	0.995	D	D
2	21229578	T	C	rs781312822	p.Thr3388Ala	c.10162A>G	missense	1	245626	0	4.07e-06	0	15278	0	0	9836	0	0	17248	0	0	22276	0	1	111166	0	0	33566	0	0	5474	0	0	30782	0		0.018	D	0.987	D	2.84	D	-2.85	D	0.997	D	D
2	21229586	G	T	.	p.Thr3385Lys	c.10154C>A	missense	1	245528	0	4.07e-06	0	15254	0	0	9830	0	0	17244	0	0	22274	0	1	111106	0	0	33562	0	0	5476	0	0	30782	0		0.003	D	0.864	D	1.355	N	-2.71	D	0.991	D	D
2	21229596	C	G	rs756605874	p.Glu3382Gln	c.10144G>C	missense	5	276404	0	1.81e-05	5	23970	0	0	10136	0	0	18850	0	0	25778	0	0	126044	0	0	34390	0	0	6454	0	0	30782	0		0.005	D	0.999	D	3.225	D	-2	N	0.997	D	D
2	21229606	C	G	.	p.Gln3378His	c.10134G>C	missense	2	276438	0	7.24e-06	1	23982	0	0	10136	0	0	18854	0	0	25778	0	0	126058	0	1	34396	0	0	6454	0	0	30780	0		0.002	D	0.997	D	3.295	D	-3.05	D	0.997	D	D
2	21229614	C	T	.	p.Ala3376Thr	c.10126G>A	missense	1	30958	0	3.23e-05	0	8732	0	0	302	0	0	1610	0	0	3494	0	1	15000	0	0	838	0	0	982	0	0	0	0		0.094	N	0.768	D	2.39	D	-1.82	N	0.938	N	D
2	21229623	C	G	rs745408649	p.Val3373Leu	c.10117G>C	missense	8	245548	0	3.26e-05	0	15262	0	0	9834	0	0	17246	0	0	22290	0	8	111100	0	0	33560	0	0	5474	0	0	30782	0		0.039	D	0.781	D	2.87	D	-1.73	N	0.976	N	D
2	21229626	A	C	rs138850232	p.Ser3372Ala	c.10114T>G	missense	6	276546	0	2.17e-05	0	24002	0	0	10138	0	0	18860	0	0	25782	0	3	126130	0	2	34398	0	1	6454	0	0	30782	0		0.056	N	0.995	D	3.115	D	-1.99	N	0.995	D	D
2	21229637	G	A	rs760312985	p.Ser3368Phe	c.10103C>T	missense	1	245654	0	4.07e-06	0	15280	0	0	9836	0	0	17248	0	0	22294	0	0	111176	0	1	33564	0	0	5476	0	0	30780	0		0.011	D	0.904	D	2.945	D	-3.16	D	0.997	D	D
2	21229654	A	C	.	p.Ile3362Met	c.10086T>G	missense	3	245790	1	1.22e-05	0	15300	0	0	9840	0	0	17246	0	0	22300	0	0	111280	0	3	33564	1	0	5478	0	0	30782	0		0.094	N	0.974	D	2.9	D	-1.52	N	0.991	D	D
2	21229683	T	G	rs765211167	p.Asn3353His	c.10057A>C	missense	3	245786	0	1.22e-05	0	15300	0	0	9832	0	0	17246	0	0	22294	0	3	111292	0	0	33570	0	0	5474	0	0	30778	0		0.041	D	0.936	D	2.495	D	-3.25	D	0.994	D	D
2	21229685	G	A	rs767624020	p.Thr3352Ile	c.10055C>T	missense	2	276776	0	7.23e-06	1	24034	0	0	10134	0	1	18864	0	0	25786	0	0	126318	0	0	34402	0	0	6458	0	0	30780	0		0.001	D	0.992	D	3.01	D	-3.71	D	0.998	D	D
2	21229691	A	G	rs756338430	p.Leu3350Pro	c.10049T>C	missense	2	245794	0	8.14e-06	0	15300	0	0	9836	0	0	17246	0	0	22290	0	1	111298	0	1	33570	0	0	5474	0	0	30780	0		0	D	1	D	3.465	D	-5.49	D	0.999	D	D
2	21229698	T	C	rs757662434	p.Ile3348Val	c.10042A>G	missense	2	245792	0	8.14e-06	0	15300	0	0	9834	0	0	17244	0	0	22292	0	2	111302	0	0	33562	0	0	5478	0	0	30780	0		0.006	D	0.71	D	2.85	D	-0.8	N	0.992	D	D
2	21229703	C	A	rs373190270	p.Ser3346Ile	c.10037G>T	missense	4	245750	0	1.63e-05	1	15300	0	0	9836	0	0	17242	0	0	22292	0	2	111266	0	0	33556	0	1	5478	0	0	30780	0		0.002	D	0.997	D	3.375	D	-3.82	D	0.992	D	D
2	21229706	G	A	rs746369330	p.Ser3345Leu	c.10034C>T	missense	3	245722	0	1.22e-05	0	15300	0	0	9836	0	0	17244	0	0	22286	0	0	111250	0	3	33552	0	0	5474	0	0	30780	0		0	D	0.999	D	3.46	D	-4.62	D	0.999	D	D
2	21229715	G	A	rs267599180	p.Ser3342Phe	c.10025C>T	missense	22	245730	0	8.95e-05	0	15300	0	0	9836	0	0	17244	0	0	22292	0	0	111254	0	0	33554	0	0	5470	0	22	30780	0		0	D	0.999	D	3.46	D	-4.78	D	0.998	D	D
2	21229719	A	T	rs150510590	p.Phe3341Ile	c.10021T>A	missense	1	245720	0	4.07e-06	1	15300	0	0	9832	0	0	17248	0	0	22292	0	0	111244	0	0	33550	0	0	5472	0	0	30782	0		0.002	D	0.996	D	3.43	D	-3.61	D	0.991	D	D
2	21229728	T	A	.	p.Thr3338Ser	c.10012A>T	missense	1	245690	0	4.07e-06	0	15298	0	0	9828	0	1	17244	0	0	22294	0	0	111216	0	0	33554	0	0	5476	0	0	30780	0		0.004	D	0.998	D	3.435	D	-3.02	D	0.997	D	D
2	21229731	T	C	rs139791838	p.Ile3337Val	c.10009A>G	missense	1	245694	0	4.07e-06	0	15300	0	0	9834	0	0	17244	0	0	22292	0	1	111210	0	0	33556	0	0	5476	0	0	30782	0		0.019	D	0.391	N	2.72	D	-0.69	N	0.998	D	D
2	21229736	C	A	.	p.Gly3335Val	c.10004G>T	missense	1	30974	0	3.23e-05	0	8730	0	0	302	0	0	1616	0	0	3494	0	1	15012	0	0	838	0	0	982	0	0	0	0		0	D	1	D	3.46	D	-6.55	D	0.997	D	D
2	21229737	C	G	rs370858591	p.Gly3335Arg	c.10003G>C	missense	2	276626	0	7.23e-06	1	24024	0	0	10134	0	0	18864	0	0	25786	0	1	126186	0	0	34398	0	0	6454	0	0	30780	0		0.001	D	1	D	3.46	D	-5.81	D	0.999	D	D
2	21229743	C	A	.	p.Ala3333Ser	c.9997G>T	missense	2	245630	0	8.14e-06	0	15296	0	0	9832	0	0	17242	0	0	22296	0	0	111150	0	2	33562	0	0	5472	0	0	30780	0		0.006	D	0.989	D	2.57	D	-1.88	N	0.997	D	D
2	21229778	T	G	rs762890466	p.Lys3321Thr	c.9962A>C	missense	1	245690	0	4.07e-06	0	15294	0	0	9838	0	0	17246	0	0	22298	0	1	111212	0	0	33550	0	0	5472	0	0	30780	0		0.01	D	0.243	N	2.465	D	-2.28	N	0.993	D	D
2	21229791	G	A	rs767500050	p.Leu3317Phe	c.9949C>T	missense	3	245738	0	1.22e-05	0	15296	0	0	9836	0	0	17244	0	0	22298	0	0	111258	0	0	33552	0	0	5474	0	3	30780	0		0.011	D	0.887	D	2.175	D	-2.28	N	0.995	D	D
2	21229816	A	C	rs370661042	p.His3308Gln	c.9924T>G	missense	1	30972	0	3.23e-05	1	8732	0	0	302	0	0	1614	0	0	3494	0	0	15010	0	0	838	0	0	982	0	0	0	0		0.084	N	0.391	N	1.96	D	-3.03	D	0.528	N	D
2	21229817	T	G	rs757750438	p.His3308Pro	c.9923A>C	missense	6	245854	0	2.44e-05	0	15298	0	0	9838	0	0	17242	0	0	22298	0	6	111368	0	0	33554	0	0	5474	0	0	30782	0		0.074	N	0.056	N	2.24	D	-4.07	D	0.43	N	D
2	21229833	C	G	rs765577976	p.Glu3303Gln	c.9907G>C	missense	1	245878	0	4.07e-06	0	15298	0	0	9838	0	0	17242	0	0	22296	0	0	111416	0	1	33538	0	0	5470	0	0	30780	0		0.061	N	0.997	D	2.3	D	-1.57	N	0.988	N	D
2	21229853	G	A	.	p.Thr3296Ile	c.9887C>T	missense	1	245954	0	4.07e-06	0	15298	0	0	9838	0	0	17246	0	1	22300	0	0	111470	0	0	33548	0	0	5476	0	0	30778	0		0.009	D	0.956	D	2.93	D	-3.1	D	0.994	D	D
2	21229854	T	A	rs746574336	p.Thr3296Ser	c.9886A>T	missense	1	245952	0	4.07e-06	0	15300	0	0	9840	0	0	17248	0	0	22298	0	0	111466	0	0	33546	0	0	5474	0	1	30780	0		0.011	D	0.753	D	2.93	D	-2.01	N	0.985	N	D
2	21229854	T	C	rs746574336	p.Thr3296Ala	c.9886A>G	missense	2	245952	0	8.13e-06	0	15300	0	0	9840	0	0	17248	0	0	22298	0	2	111466	0	0	33546	0	0	5474	0	0	30780	0		0.017	D	0.753	D	1.485	N	-2.53	D	0.984	N	D
2	21229857	A	T	rs186299244	p.Tyr3295Asn	c.9883T>A	missense	1	245954	0	4.07e-06	0	15300	0	0	9840	0	0	17246	0	0	22296	0	1	111472	0	0	33542	0	0	5476	0	0	30782	0		0.004	D	0.973	D	3.175	D	-5.36	D	0.921	N	D
2	21229857	A	G	rs186299244	p.Tyr3295His	c.9883T>C	missense	136	276924	1	0.0004911	0	24036	0	3	10142	0	0	18858	0	100	25790	1	32	126478	0	0	34380	0	0	6458	0	1	30782	0		0.015	D	0.999	D	1.93	D	-2.99	D	0.997	D	D
2	21229860	A	G	rs12720855	p.Ser3294Pro	c.9880T>C	missense	1410	276924	27	0.005092	1274	24034	27	0	10144	0	0	18860	0	0	25794	0	23	126474	0	93	34382	0	15	6456	0	5	30780	0		0.003	D	0.866	D	3.35	D	-2.91	D	0.999	D	D
2	21229863	G	A	.	p.Pro3293Ser	c.9877C>T	missense	1	245984	0	4.07e-06	0	15300	0	0	9844	0	0	17246	0	0	22296	0	1	111498	0	0	33542	0	0	5478	0	0	30780	0		0.013	D	0.986	D	2.79	D	-4.9	D	0.999	D	D
2	21229886	A	T	.	p.Ile3285Asn	c.9854T>A	missense	1	30966	0	3.23e-05	1	8734	0	0	302	0	0	1612	0	0	3494	0	0	15004	0	0	838	0	0	982	0	0	0	0		0	D	0.988	D	3.005	D	-3.76	D	0.976	N	D
2	21229898	G	T	.	p.Pro3281His	c.9842C>A	missense	4	245944	0	1.63e-05	0	15300	0	0	9846	0	0	17246	0	0	22288	0	4	111486	0	0	33518	0	0	5480	0	0	30780	0		0	D	1	D	3.295	D	-4.54	D	0.982	N	D
2	21229905	T	C	rs12720854	p.Ser3279Gly	c.9835A>G	missense	1263	276890	12	0.004561	409	24026	5	100	10146	0	1	18856	0	4	25788	0	431	126482	6	215	34352	1	62	6462	0	41	30778	0		0.015	D	0.991	D	2.995	D	-1.98	N	0.986	N	D
2	21229910	G	A	.	p.Ala3277Val	c.9830C>T	missense	1	30964	0	3.23e-05	1	8732	0	0	302	0	0	1610	0	0	3494	0	0	15006	0	0	838	0	0	982	0	0	0	0		0.027	D	0.024	N	1.63	N	-1.3	N	0.998	D	D
2	21229922	A	G	.	p.Val3273Ala	c.9818T>C	missense	1	245942	0	4.07e-06	0	15298	0	0	9844	0	0	17246	0	0	22290	0	0	111484	0	0	33520	0	0	5480	0	1	30780	0		0.019	D	0.602	D	2.7	D	-1.61	N	0.52	N	D
2	21229925	T	C	.	p.Tyr3272Cys	c.9815A>G	missense	4	245918	0	1.63e-05	0	15298	0	0	9840	0	0	17244	0	0	22294	0	2	111470	0	2	33518	0	0	5474	0	0	30780	0		0.001	D	1	D	2.685	D	-4.58	D	0.993	D	D
2	21229929	C	G	rs142422341	p.Gly3271Arg	c.9811G>C	missense	1	245898	0	4.07e-06	0	15298	0	0	9846	0	0	17240	0	0	22292	0	0	111462	0	0	33510	0	0	5472	0	1	30778	0		0.007	D	0.762	D	1.76	N	-3.38	D	0.996	D	D
2	21229942	C	G	rs749147965	p.Glu3266Asp	c.9798G>C	missense	4	245916	0	1.63e-05	0	15296	0	0	9846	0	0	17244	0	0	22288	0	1	111474	0	2	33514	0	1	5476	0	0	30778	0		0.008	D	0.614	D	2.87	D	-1.67	N	0.982	N	D
2	21229952	A	G	.	p.Phe3263Ser	c.9788T>C	missense	1	245928	0	4.07e-06	0	15298	0	0	9844	0	0	17244	0	0	22292	0	1	111484	0	0	33518	0	0	5468	0	0	30780	0		0.009	D	0.879	D	2.465	D	-4.52	D	0.998	D	D
2	21229961	A	G	rs776808756	p.Val3260Ala	c.9779T>C	missense	1	245918	0	4.07e-06	0	15298	0	0	9846	0	0	17244	0	0	22292	0	1	111472	0	0	33516	0	0	5470	0	0	30780	0		0.047	D	0.038	N	1.42	N	-2.25	N	0.997	D	D
2	21229962	C	G	.	p.Val3260Leu	c.9778G>C	missense	2	245910	0	8.13e-06	0	15298	0	0	9846	0	0	17246	0	0	22288	0	0	111464	0	0	33518	0	0	5472	0	2	30778	0		0.008	D	0.845	D	2.575	D	-1.69	N	0.995	D	D
2	21229967	A	G	.	p.Val3258Ala	c.9773T>C	missense	1	245896	0	4.07e-06	0	15298	0	0	9844	0	0	17244	0	0	22292	0	1	111450	0	0	33516	0	0	5472	0	0	30780	0		0.009	D	0.103	N	0.77	N	-2.33	N	0.997	D	D
2	21229970	T	C	rs146178619	p.Asn3257Ser	c.9770A>G	missense	12	245894	0	4.88e-05	0	15296	0	0	9846	0	0	17242	0	0	22292	0	12	111442	0	0	33520	0	0	5476	0	0	30780	0		0.058	N	0.92	D	3.085	D	-2.48	N	0.99	N	D
2	21229982	A	G	.	p.Val3253Ala	c.9758T>C	missense	1	30970	0	3.23e-05	0	8732	0	0	300	0	0	1614	0	0	3492	0	1	15012	0	0	838	0	0	982	0	0	0	0		0.001	D	0.103	N	0.69	N	-2.13	N	0.998	D	D
2	21230002	A	C	rs368703055	p.Phe3246Leu	c.9738T>G	missense	4	276844	0	1.45e-05	0	24016	0	0	10146	0	0	18854	0	0	25788	0	4	126448	0	0	34358	0	0	6454	0	0	30780	0		0.081	N	0.614	D	1.47	N	-2.19	N	0.996	D	D
2	21230013	G	A	rs372260836	p.Pro3243Ser	c.9727C>T	missense	2	245844	0	8.14e-06	0	15282	0	0	9844	0	0	17244	0	0	22290	0	2	111422	0	0	33512	0	0	5472	0	0	30778	0		0.123	N	0.928	D	1.065	N	-4.06	D	0.981	N	D
2	21230027	G	A	rs777546847	p.Ser3238Phe	c.9713C>T	missense	3	245788	0	1.22e-05	0	15278	0	0	9844	0	0	17242	0	0	22286	0	3	111404	0	0	33488	0	0	5468	0	0	30778	0		0	D	0.997	D	3.03	D	-3.15	D	0.997	D	D
2	21230037	C	A	.	p.Ala3235Ser	c.9703G>T	missense	1	245744	0	4.07e-06	0	15278	0	0	9844	0	1	17240	0	0	22286	0	0	111368	0	0	33488	0	0	5462	0	0	30778	0		0.008	D	0.347	N	1.545	N	-0.96	N	0.995	D	D
2	21230042	T	C	rs753419406	p.Tyr3233Cys	c.9698A>G	missense	2	245708	0	8.14e-06	0	15270	0	0	9844	0	0	17240	0	0	22284	0	0	111346	0	0	33486	0	2	5460	0	0	30778	0		0.002	D	0.996	D	2.85	D	-4.42	D	0.993	D	D
2	21230042	T	A	rs753419406	p.Tyr3233Phe	c.9698A>T	missense	4	245708	0	1.63e-05	0	15270	0	0	9844	0	0	17240	0	0	22284	0	0	111346	0	3	33486	0	1	5460	0	0	30778	0		0.068	N	0.527	D	2.3	D	-1.85	N	0.941	N	D
2	21230048	T	C	rs778780703	p.Asp3231Gly	c.9692A>G	missense	2	245618	0	8.14e-06	0	15274	0	0	9840	0	0	17240	0	0	22282	0	1	111268	0	0	33476	0	0	5460	0	1	30778	0		0.01	D	0.981	D	2.88	D	-3.72	D	0.994	D	D
2	21230049	C	A	.	p.Asp3231Tyr	c.9691G>T	missense	1	30956	0	3.23e-05	1	8726	0	0	302	0	0	1612	0	0	3494	0	0	15002	0	0	838	0	0	982	0	0	0	0		0.002	D	0.955	D	2.88	D	-4.58	D	0.985	N	D
2	21230051	A	C	rs149856823	p.Phe3230Cys	c.9689T>G	missense	1	245598	0	4.07e-06	0	15272	0	0	9844	0	0	17240	0	0	22276	0	1	111254	0	0	33478	0	0	5460	0	0	30774	0		0.001	D	0.999	D	2.765	D	-3.73	D	0.958	N	D
2	21230051	A	G	rs149856823	p.Phe3230Ser	c.9689T>C	missense	1	245598	0	4.07e-06	1	15272	0	0	9844	0	0	17240	0	0	22276	0	0	111254	0	0	33478	0	0	5460	0	0	30774	0		0.008	D	0.598	D	2.07	D	-3.8	D	0.996	D	D
2	21230060	T	G	rs772084083	p.Lys3227Thr	c.9680A>C	missense	2	245542	0	8.15e-06	0	15268	0	0	9842	0	0	17238	0	0	22274	0	0	111228	0	0	33464	0	0	5454	0	2	30774	0		0.001	D	0.354	N	3.03	D	-3.45	D	0.991	D	D
2	21230067	C	T	.	p.Glu3225Lys	c.9673G>A	missense	2	245436	0	8.15e-06	0	15258	0	0	9836	0	1	17230	0	0	22268	0	0	111148	0	0	33470	0	1	5454	0	0	30772	0		0.03	D	0.398	N	2.06	D	-1.6	N	0.991	D	D
2	21230073	A	G	.	p.Tyr3223His	c.9667T>C	missense	1	245438	0	4.07e-06	1	15262	0	0	9836	0	0	17236	0	0	22266	0	0	111168	0	0	33466	0	0	5450	0	0	30754	0		0.003	D	0.999	D	2.585	D	-3.19	D	0.997	D	D
2	21230076	A	G	rs780113787	p.Ser3222Pro	c.9664T>C	missense	1	245438	0	4.07e-06	0	15264	0	0	9834	0	0	17236	0	0	22266	0	0	111180	0	0	33456	0	0	5450	0	1	30752	0		0.001	D	0.999	D	3.125	D	-3.07	D	0.997	D	D
2	21230105	C	T	rs774659447	p.Arg3212Lys	c.9635G>A	missense	2	245406	0	8.15e-06	0	15286	0	0	9832	0	0	17236	0	0	22240	0	2	111190	0	0	33440	0	0	5448	0	0	30734	0		0.042	D	0.76	D	2.3	D	-1.18	N	0.714	N	D
2	21230113	T	A	.	p.Glu3209Asp	c.9627A>T	missense	1	245436	0	4.07e-06	0	15290	0	0	9834	0	0	17238	0	0	22242	0	0	111224	0	0	33434	0	0	5450	0	1	30724	0		0.008	D	0.614	D	2.725	D	-1.75	N	0.996	D	D
2	21230132	G	C	rs760290412	p.Ser3203Cys	c.9608C>G	missense	3	245486	0	1.22e-05	0	15294	0	0	9832	0	0	17238	0	0	22236	0	0	111246	0	0	33452	0	0	5452	0	3	30736	0		0.078	N	0.988	D	2.955	D	-1.89	N	0.918	N	D
2	21230139	T	A	.	p.Ile3201Phe	c.9601A>T	missense	1	245544	0	4.07e-06	0	15294	0	0	9832	0	0	17234	0	0	22250	0	1	111302	0	0	33446	0	0	5456	0	0	30730	0		0.012	D	0.427	N	2.695	D	-1.84	N	0.618	N	D
2	21230151	T	C	rs756815276	p.Ile3197Val	c.9589A>G	missense	1	245580	0	4.07e-06	0	15294	0	0	9836	0	0	17234	0	0	22270	0	1	111318	0	0	33446	0	0	5452	0	0	30730	0		0.029	D	0.391	N	2.02	D	-0.53	N	0.597	N	D
2	21230189	T	A	rs780210945	p.His3184Leu	c.9551A>T	missense	1	245844	0	4.07e-06	0	15296	0	0	9844	0	0	17244	0	0	22290	0	1	111424	0	0	33508	0	0	5464	0	0	30774	0		0.013	D	0.053	N	2.675	D	-6.04	D	0.649	N	D
2	21230190	G	T	rs746911939	p.His3184Asn	c.9550C>A	missense	1	245790	0	4.07e-06	0	15296	0	0	9842	0	0	17242	0	0	22284	0	1	111378	0	0	33508	0	0	5464	0	0	30776	0		0.007	D	0.205	N	2.675	D	-3.98	D	0.967	N	D
2	21230190	G	A	rs746911939	p.His3184Tyr	c.9550C>T	missense	3	245790	0	1.22e-05	0	15296	0	0	9842	0	0	17242	0	0	22284	0	1	111378	0	0	33508	0	0	5464	0	2	30776	0		0.039	D	0.023	N	1.575	N	-3.38	D	0.954	N	D
2	21230205	T	C	rs774535240	p.Lys3179Glu	c.9535A>G	missense	3	276968	0	1.08e-05	0	24028	0	0	10148	0	3	18864	0	0	25788	0	0	126556	0	0	34352	0	0	6452	0	0	30780	0		0.001	D	1	D	3.185	D	-3.16	D	0.999	D	D
2	21230211	A	T	rs540387864	p.Tyr3177Asn	c.9529T>A	missense	1	246002	0	4.07e-06	0	15294	0	0	9846	0	0	17248	0	0	22294	0	1	111550	0	0	33520	0	0	5472	0	0	30778	0		0	D	1	D	3.18	D	-6.81	D	0.981	N	D
2	21230211	A	G	rs540387864	p.Tyr3177His	c.9529T>C	missense	1	246002	0	4.07e-06	1	15294	0	0	9846	0	0	17248	0	0	22294	0	0	111550	0	0	33520	0	0	5472	0	0	30778	0		0	D	1	D	3.18	D	-3.92	D	0.998	D	D
2	21230217	C	G	rs200584734	p.Ala3175Pro	c.9523G>C	missense	4	246002	0	1.63e-05	0	15288	0	0	9846	0	0	17248	0	0	22298	0	4	111542	0	0	33532	0	0	5472	0	0	30776	0		0.038	D	0.999	D	3.015	D	-2.94	D	0.991	D	D
2	21230217	C	A	rs200584734	p.Ala3175Ser	c.9523G>T	missense	1	246002	0	4.07e-06	0	15288	0	0	9846	0	0	17248	0	0	22298	0	1	111542	0	0	33532	0	0	5472	0	0	30776	0		0.053	N	0.996	D	2.465	D	-1.68	N	0.995	D	D
2	21230235	A	G	.	p.Phe3169Leu	c.9505T>C	missense	1	246036	0	4.06e-06	0	15290	0	0	9846	0	0	17248	0	0	22292	0	1	111562	0	0	33540	0	0	5478	0	0	30780	0		0.014	D	0.589	D	2.58	D	-3.09	D	0.998	D	D
2	21230238	A	T	rs761382742	p.Ser3168Thr	c.9502T>A	missense	1	246022	0	4.07e-06	0	15288	0	0	9844	0	1	17248	0	0	22294	0	0	111554	0	0	33542	0	0	5478	0	0	30774	0		0.104	N	0.855	D	2.44	D	-1.58	N	0.989	N	D
2	21230240	T	G	rs765018719	p.Gln3167Pro	c.9500A>C	missense	1	246032	0	4.07e-06	0	15288	0	0	9844	0	0	17248	0	0	22294	0	0	111558	0	1	33540	0	0	5480	0	0	30780	0		0	D	1	D	3.185	D	-4.69	D	0.995	D	D
2	21230246	G	T	rs750098966	p.Thr3165Lys	c.9494C>A	missense	2	246012	0	8.13e-06	0	15288	0	0	9844	0	2	17248	0	0	22288	0	0	111548	0	0	33538	0	0	5480	0	0	30778	0		0.015	D	0.996	D	3.155	D	-4.02	D	0.991	D	D
2	21230247	T	C	rs149166048	p.Thr3165Ala	c.9493A>G	missense	7	276994	0	2.53e-05	6	24020	0	0	10146	0	0	18856	0	0	25788	0	1	126570	0	0	34374	0	0	6460	0	0	30780	0		0.055	N	0.987	D	3.155	D	-3.32	D	0.998	D	D
2	21230249	G	A	rs143269114	p.Thr3164Met	c.9491C>T	missense	30	276900	0	0.0001083	4	24020	0	0	10146	0	9	18860	0	1	25766	0	10	126496	0	3	34376	0	1	6456	0	2	30780	0		0	D	1	D	3.165	D	-4.66	D	0.998	D	D
2	21230252	T	G	rs777931926	p.Lys3163Thr	c.9488A>C	missense	5	246034	0	2.03e-05	0	15288	0	0	9844	0	0	17248	0	0	22292	0	5	111552	0	0	33548	0	0	5480	0	0	30782	0		0.351	N	0.22	N	2.305	D	-2.27	N	0.995	D	D
2	21230258	A	G	rs749378172	p.Phe3161Ser	c.9482T>C	missense	1	246006	0	4.07e-06	1	15284	0	0	9844	0	0	17248	0	0	22290	0	0	111526	0	0	33552	0	0	5480	0	0	30782	0		0.001	D	0.449	D	3.005	D	-4.48	D	0.995	D	D
2	21230267	A	G	rs779162203	p.Leu3158Ser	c.9473T>C	missense	1	245964	0	4.07e-06	0	15280	0	0	9844	0	0	17248	0	0	22286	0	1	111500	0	0	33546	0	0	5478	0	0	30782	0		0	D	1	D	3.17	D	-4.65	D	0.998	D	D
2	21230270	C	T	rs772429691	p.Gly3157Asp	c.9470G>A	missense	4	245918	0	1.63e-05	0	15278	0	0	9844	0	0	17248	0	0	22286	0	4	111458	0	0	33546	0	0	5476	0	0	30782	0		0.002	D	1	D	3.17	D	-5.33	D	0.997	D	D
2	21230271	C	G	rs775673195	p.Gly3157Arg	c.9469G>C	missense	5	276880	0	1.81e-05	0	24006	0	0	10146	0	0	18856	0	0	25772	0	0	126480	0	5	34382	0	0	6456	0	0	30782	0		0.067	N	0.989	D	2.825	D	-5.87	D	0.999	D	D
2	21230273	G	T	rs747569141	p.Thr3156Lys	c.9467C>A	missense	2	276828	0	7.23e-06	0	24008	0	0	10148	0	0	18850	0	0	25762	0	2	126432	0	0	34390	0	0	6456	0	0	30782	0		0.002	D	0.972	D	3.06	D	-3.87	D	0.991	D	D
2	21230273	G	A	rs747569141	p.Thr3156Ile	c.9467C>T	missense	1	245914	0	4.07e-06	0	15280	0	0	9846	0	0	17248	0	0	22278	0	1	111452	0	0	33552	0	0	5476	0	0	30782	0		0.004	D	0.757	D	3.06	D	-3.79	D	0.997	D	D
2	21230274	T	C	.	p.Thr3156Ala	c.9466A>G	missense	4	245946	0	1.63e-05	0	15280	0	0	9846	0	4	17246	0	0	22282	0	0	111486	0	0	33546	0	0	5478	0	0	30782	0		0.255	N	0.031	N	1.815	N	-2.52	D	0.994	D	D
2	21230283	A	G	rs761484953	p.Trp3153Arg	c.9457T>C	missense	2	245846	0	8.14e-06	0	15282	0	0	9846	0	2	17248	0	0	22290	0	0	111376	0	0	33548	0	0	5474	0	0	30782	0		0	D	0.993	D	2.795	D	-10.11	D	0.99	N	D
2	21230283	A	T	rs761484953	p.Trp3153Arg	c.9457T>A	missense	1	245846	0	4.07e-06	0	15282	0	0	9846	0	0	17248	0	0	22290	0	1	111376	0	0	33548	0	0	5474	0	0	30782	0		0	D	0.993	D	2.795	D	-10.11	D	0.99	N	D
2	21230286	G	C	rs769418195	p.Leu3152Val	c.9454C>G	missense	2	245864	0	8.14e-06	0	15280	0	0	9846	0	0	17248	0	0	22284	0	0	111394	0	2	33554	0	0	5476	0	0	30782	0		0.056	N	0.96	D	2.22	D	-1.6	N	0.98	N	D
2	21230288	G	A	rs560928668	p.Ser3151Phe	c.9452C>T	missense	23	276698	0	8.31e-05	0	23982	0	0	10146	0	21	18858	0	0	25754	0	1	126342	0	0	34382	0	0	6452	0	1	30782	0		0.001	D	1	D	3.15	D	-4.24	D	0.998	D	D
2	21230288	G	C	rs560928668	p.Ser3151Cys	c.9452C>G	missense	2	245836	0	8.14e-06	0	15280	0	0	9844	0	0	17248	0	0	22282	0	1	111378	0	1	33544	0	0	5478	0	0	30782	0		0.063	N	0.751	D	3.15	D	-3.24	D	0.976	N	D
2	21230292	A	G	rs185224477	p.Phe3150Leu	c.9448T>C	missense	4	245834	0	1.63e-05	0	15280	0	0	9844	0	0	17248	0	0	22288	0	3	111366	0	0	33550	0	1	5478	0	0	30780	0		0.077	N	0.884	D	2.395	D	-3.09	D	0.996	D	D
2	21230294	T	A	rs751263998	p.Asp3149Val	c.9446A>T	missense	7	245856	0	2.85e-05	0	15282	0	0	9846	0	0	17248	0	0	22294	0	0	111372	0	7	33554	0	0	5478	0	0	30782	0		0	D	0.865	D	2.925	D	-5.96	D	0.978	N	D
2	21230310	T	G	rs767395919	p.Thr3144Pro	c.9430A>C	missense	1	245842	0	4.07e-06	0	15292	0	0	9842	0	0	17248	0	0	22294	0	0	111350	0	0	33558	0	0	5476	0	1	30782	0		0.001	D	1	D	3.04	D	-4.37	D	0.996	D	D
2	21230310	T	C	rs767395919	p.Thr3144Ala	c.9430A>G	missense	1	245842	0	4.07e-06	0	15292	0	1	9842	0	0	17248	0	0	22294	0	0	111350	0	0	33558	0	0	5476	0	0	30782	0		0.007	D	0.97	D	3.04	D	-3.48	D	0.991	D	D
2	21230322	T	G	.	p.Thr3140Pro	c.9418A>C	missense	1	245804	0	4.07e-06	0	15294	0	0	9844	0	1	17248	0	0	22298	0	0	111304	0	0	33560	0	0	5474	0	0	30782	0		0.019	D	0.999	D	3.005	D	-3.21	D	0.99	N	D
2	21230327	G	A	rs368294224	p.Pro3138Leu	c.9413C>T	missense	1	245762	0	4.07e-06	0	15294	0	0	9838	0	0	17248	0	0	22290	0	1	111278	0	0	33560	0	0	5474	0	0	30780	0		0.001	D	1	D	2.755	D	-7.09	D	0.995	D	D
2	21230328	G	C	rs755753065	p.Pro3138Ala	c.9412C>G	missense	9	276730	0	3.25e-05	0	24022	0	0	10142	0	9	18860	0	0	25784	0	0	126284	0	0	34400	0	0	6456	0	0	30782	0		0.004	D	1	D	3.105	D	-5.75	D	0.989	N	D
2	21230334	G	A	rs72653102	p.Arg3136Cys	c.9406C>T	missense	11	245700	0	4.48e-05	0	15294	0	0	9836	0	3	17248	0	0	22286	0	4	111212	0	0	33572	0	1	5474	0	3	30778	0		0.038	D	0.93	D	0	N	-1.22	N	0.92	N	D
2	21230336	A	T	rs747371662	p.Met3135Lys	c.9404T>A	missense	1	245746	0	4.07e-06	0	15294	0	0	9836	0	0	17248	0	0	22296	0	0	111240	0	0	33576	0	0	5474	0	1	30782	0		0.001	D	0.991	D	2.73	D	-3.98	D	0.967	N	D
2	21230342	G	A	rs781611122	p.Pro3133Leu	c.9398C>T	missense	2	245640	0	8.14e-06	0	15292	0	0	9834	0	0	17248	0	0	22294	0	2	111146	0	0	33568	0	0	5476	0	0	30782	0		0	D	1	D	3.14	D	-7.92	D	0.999	D	D
2	21230354	G	T	rs772812459	p.Pro3129His	c.9386C>A	missense	2	245598	0	8.14e-06	0	15294	0	0	9832	0	0	17248	0	0	22286	0	2	111120	0	0	33568	0	0	5470	0	0	30780	0		0.003	D	1	D	2.585	D	-7.12	D	0.993	D	D
2	21230373	G	C	rs770539788	p.Leu3123Val	c.9367C>G	missense	1	245556	0	4.07e-06	1	15294	0	0	9834	0	0	17248	0	0	22292	0	0	111082	0	0	33558	0	0	5470	0	0	30778	0		0.001	D	1	D	3.015	D	-2.39	N	0.997	D	D
2	21230379	C	A	rs1801694	p.Ala3121Ser	c.9361G>T	missense	1	245594	0	4.07e-06	0	15290	0	0	9836	0	0	17248	0	0	22296	0	1	111104	0	0	33568	0	0	5470	0	0	30782	0		0	D	1	D	3.005	D	-2.37	N	0.998	D	D
2	21230384	C	T	rs200113584	p.Gly3119Glu	c.9356G>A	missense	22	276610	0	7.95e-05	19	24024	0	0	10142	0	0	18862	0	0	25790	0	2	126150	0	1	34408	0	0	6452	0	0	30782	0		0.001	D	1	D	2.975	D	-5.61	D	0.998	D	D
2	21230403	C	A	.	p.Ala3113Ser	c.9337G>T	missense	1	245736	0	4.07e-06	0	15286	0	0	9840	0	0	17248	0	0	22300	0	1	111246	0	0	33562	0	0	5472	0	0	30782	0		0.011	D	0.996	D	2.885	D	-1.9	N	0.992	D	D
2	21230418	C	T	rs140240214	p.Glu3108Lys	c.9322G>A	missense	23	276762	0	8.31e-05	18	24014	0	0	10140	0	0	18858	0	0	25792	0	1	126324	0	3	34398	0	1	6454	0	0	30782	0		0.062	N	0.966	D	2.575	D	-2.6	D	0.841	N	D
2	21230419	G	C	rs72653101	p.Asn3107Lys	c.9321C>G	missense	1	245792	0	4.07e-06	1	15288	0	0	9838	0	0	17248	0	0	22298	0	0	111306	0	0	33556	0	0	5476	0	0	30782	0		0.001	D	0.999	D	2.885	D	-4.03	D	0.994	D	D
2	21230422	G	C	.	p.Asn3106Lys	c.9318C>G	missense	1	30954	0	3.23e-05	1	8732	0	0	302	0	0	1614	0	0	3494	0	0	14996	0	0	838	0	0	978	0	0	0	0		0.001	D	1	D	2.965	D	-4.78	D	0.998	D	D
2	21230423	T	C	rs546747242	p.Asn3106Ser	c.9317A>G	missense	5	276826	0	1.81e-05	5	24024	0	0	10144	0	0	18862	0	0	25794	0	0	126366	0	0	34394	0	0	6460	0	0	30782	0		0.003	D	1	D	2.965	D	-3.97	D	0.998	D	D
2	21230442	G	C	rs147670126	p.Gln3100Glu	c.9298C>G	missense	3	245858	0	1.22e-05	0	15290	0	0	9842	0	0	17248	0	0	22300	0	3	111358	0	0	33558	0	0	5480	0	0	30782	0		0.021	D	0.865	D	2.775	D	-1.28	N	0.985	N	D
2	21230442	G	T	rs147670126	p.Gln3100Lys	c.9298C>A	missense	2	245858	0	8.14e-06	0	15290	0	0	9842	0	0	17248	0	0	22300	0	2	111358	0	0	33558	0	0	5480	0	0	30782	0		0.083	N	0.865	D	2.775	D	-2.05	N	0.983	N	D
2	21230447	T	C	rs375936466	p.Tyr3098Cys	c.9293A>G	missense	1	245870	0	4.07e-06	1	15292	0	0	9840	0	0	17248	0	0	22294	0	0	111380	0	0	33554	0	0	5480	0	0	30782	0		0.001	D	1	D	2.51	D	-6.17	D	0.998	D	D
2	21230453	T	C	.	p.Tyr3096Cys	c.9287A>G	missense	2	245874	0	8.13e-06	0	15288	0	0	9840	0	0	17246	0	0	22296	0	2	111390	0	0	33552	0	0	5480	0	0	30782	0		0	D	1	D	2.455	D	-7.16	D	0.998	D	D
2	21230456	T	C	rs748849856	p.Gln3095Arg	c.9284A>G	missense	2	245862	0	8.14e-06	0	15290	0	0	9836	0	2	17248	0	0	22294	0	0	111404	0	0	33548	0	0	5476	0	0	30766	0		0	D	0.999	D	2.455	D	-3.17	D	0.996	D	D
2	21230461	G	T	rs770472980	p.Phe3093Leu	c.9279C>A	missense	2	245902	0	8.13e-06	0	15296	0	0	9838	0	0	17248	0	0	22292	0	2	111414	0	0	33556	0	0	5476	0	0	30782	0		0.064	N	0.991	D	2.08	D	-4.41	D	0.992	D	D
2	21230465	C	T	.	p.Arg3092Lys	c.9275G>A	missense	1	30962	0	3.23e-05	1	8728	0	0	302	0	0	1610	0	0	3492	0	0	15010	0	0	838	0	0	982	0	0	0	0		0.003	D	0.999	D	2.425	D	-2.13	N	0.986	N	D
2	21230483	C	G	.	p.Ser3086Thr	c.9257G>C	missense	1	245842	0	4.07e-06	0	15296	0	0	9840	0	1	17246	0	0	22282	0	0	111382	0	0	33540	0	0	5474	0	0	30782	0		0.008	D	0.02	N	2.215	D	-1.95	N	0.934	N	D
2	21230498	C	A	rs72653100	p.Ser3081Ile	c.9242G>T	missense	1	245858	0	4.07e-06	0	15292	0	0	9836	0	0	17246	0	0	22282	0	1	111394	0	0	33550	0	0	5478	0	0	30780	0		0.021	D	0.744	D	1.67	N	-3.11	D	0.985	N	D
2	21230501	G	T	.	p.Pro3080His	c.9239C>A	missense	2	245832	0	8.14e-06	0	15290	0	0	9838	0	0	17246	0	0	22282	0	0	111382	0	0	33544	0	0	5472	0	2	30778	0		0.001	D	0.997	D	2.32	D	-4.34	D	0.992	D	D
2	21230513	A	C	.	p.Leu3076Arg	c.9227T>G	missense	1	245834	0	4.07e-06	0	15296	0	0	9838	0	0	17246	0	1	22278	0	0	111388	0	0	33542	0	0	5468	0	0	30778	0		0.001	D	0.988	D	2.24	D	-3.98	D	0.996	D	D
2	21230516	G	T	rs766426430	p.Ala3075Glu	c.9224C>A	missense	1	245820	0	4.07e-06	1	15294	0	0	9844	0	0	17244	0	0	22272	0	0	111366	0	0	33550	0	0	5470	0	0	30780	0		0.006	D	0.868	D	2.14	D	-2.94	D	0.983	N	D
2	21230519	T	G	rs372902533	p.Tyr3074Ser	c.9221A>C	missense	1	245840	0	4.07e-06	0	15290	0	0	9844	0	0	17244	0	0	22276	0	0	111386	0	0	33550	0	0	5470	0	1	30780	0		0.001	D	1	D	2.395	D	-6.38	D	0.98	N	D
2	21230519	T	C	rs372902533	p.Tyr3074Cys	c.9221A>G	missense	6	245840	0	2.44e-05	1	15290	0	0	9844	0	0	17244	0	0	22276	0	3	111386	0	1	33550	0	0	5470	0	1	30780	0		0.086	N	0.983	D	2.395	D	-6.06	D	0.998	D	D
2	21230523	T	A	rs138529007	p.Asn3073Tyr	c.9217A>T	missense	1	245834	0	4.07e-06	0	15292	0	0	9844	0	1	17248	0	0	22284	0	0	111370	0	0	33544	0	0	5474	0	0	30778	0		0.001	D	0.998	D	2.32	D	-5.45	D	0.99	N	D
2	21230525	T	C	rs756516329	p.Asn3072Ser	c.9215A>G	missense	1	245806	0	4.07e-06	0	15294	0	0	9840	0	0	17246	0	0	22274	0	1	111356	0	0	33548	0	0	5474	0	0	30774	0		0.003	D	1	D	2.34	D	-3.75	D	0.997	D	D
2	21230547	T	C	rs756723938	p.Thr3065Ala	c.9193A>G	missense	14	276862	0	5.06e-05	0	24032	0	0	10144	0	6	18864	0	8	25784	0	0	126418	0	0	34388	0	0	6452	0	0	30780	0		0.079	N	0.264	N	1.995	D	-2.95	D	0.953	N	D
2	21230550	A	T	rs778445160	p.Leu3064Ile	c.9190T>A	missense	1	245882	0	4.07e-06	0	15300	0	0	9844	0	0	17246	0	0	22292	0	0	111402	0	0	33546	0	0	5472	0	1	30780	0		0.003	D	0.875	D	2.28	D	-1.47	N	0.947	N	D
2	21230572	C	A	rs768424816	p.Leu3056Phe	c.9168G>T	missense	1	245736	0	4.07e-06	0	15280	0	0	9840	0	1	17248	0	0	22296	0	0	111272	0	0	33548	0	0	5472	0	0	30780	0		0.014	D	0.988	D	2.25	D	-2.23	N	0.998	D	D
2	21230580	C	A	.	p.Gly3054Trp	c.9160G>T	missense	1	245718	0	4.07e-06	0	15266	0	0	9840	0	0	17248	0	0	22296	0	0	111272	0	0	33540	0	0	5474	0	1	30782	0		0	D	1	D	2.34	D	-5.62	D	0.993	D	D
2	21230582	T	C	rs761745929	p.Glu3053Gly	c.9158A>G	missense	3	245738	0	1.22e-05	0	15260	0	1	9840	0	0	17248	0	0	22294	0	1	111298	0	0	33544	0	1	5472	0	0	30782	0		0.008	D	0.958	D	2.08	D	-4.08	D	0.998	D	D
2	21230584	A	C	.	p.Asn3052Lys	c.9156T>G	missense	1	245718	0	4.07e-06	0	15262	0	0	9840	0	1	17248	0	0	22298	0	0	111280	0	0	33542	0	0	5466	0	0	30782	0		0	D	0.999	D	2.38	D	-4.74	D	0.996	D	D
2	21230585	T	C	.	p.Asn3052Ser	c.9155A>G	missense	1	245732	0	4.07e-06	0	15262	0	0	9842	0	0	17248	0	0	22296	0	1	111298	0	0	33534	0	0	5470	0	0	30782	0		0	D	0.952	D	2.38	D	-3.95	D	0.996	D	D
2	21230591	G	C	rs766404863	p.Thr3050Arg	c.9149C>G	missense	2	276602	0	7.23e-06	0	23958	0	0	10138	0	1	18866	0	0	25790	0	0	126236	0	0	34380	0	0	6454	0	1	30780	0		0.024	D	0.93	D	2.3	D	-3.38	D	0.973	N	D
2	21230600	G	A	rs61742323	p.Thr3047Met	c.9140C>T	missense	14	276588	0	5.06e-05	3	23946	0	0	10130	0	0	18864	0	1	25788	0	8	126244	0	0	34382	0	0	6456	0	2	30778	0		0.004	D	0.491	D	2.3	D	-2.51	D	0.994	D	D
2	21230600	G	C	rs61742323	p.Thr3047Arg	c.9140C>G	missense	241	276588	1	0.0008713	214	23946	1	0	10130	0	0	18864	0	0	25788	0	4	126244	0	18	34382	0	3	6456	0	2	30778	0		0.125	N	0.13	N	1.95	D	-2.55	D	0.92	N	D
2	21230622	A	G	rs752965171	p.Ser3040Pro	c.9118T>C	missense	4	245660	0	1.63e-05	0	15216	0	0	9834	0	4	17248	0	0	22288	0	0	111306	0	0	33522	0	0	5466	0	0	30780	0		0.181	N	0.855	D	1.95	D	-2.32	N	0.962	N	D
2	21230640	T	C	rs147318546	p.Lys3034Glu	c.9100A>G	missense	1	245780	0	4.07e-06	0	15270	0	0	9842	0	0	17244	0	0	22292	0	1	111372	0	0	33514	0	0	5468	0	0	30778	0		0.019	D	0.483	D	2.08	D	-1.76	N	0.997	D	D
2	21230642	A	C	.	p.Leu3033Trp	c.9098T>G	missense	1	30964	0	3.23e-05	0	8726	0	0	302	0	0	1618	0	0	3494	0	0	15008	0	0	838	0	1	978	0	0	0	0		0.001	D	1	D	2.2	D	-4.23	D	0.96	N	D
2	21230642	A	G	.	p.Leu3033Ser	c.9098T>C	missense	1	245772	0	4.07e-06	0	15276	0	0	9842	0	0	17244	0	0	22288	0	0	111370	0	0	33508	0	0	5466	0	1	30778	0		0.001	D	1	D	2.2	D	-4.27	D	0.998	D	D
2	21230645	G	A	rs754332101	p.Thr3032Ile	c.9095C>T	missense	3	245806	0	1.22e-05	0	15282	0	0	9844	0	1	17240	0	0	22290	0	0	111400	0	2	33504	0	0	5470	0	0	30776	0		0.001	D	0.998	D	1.95	D	-4.08	D	0.998	D	D
2	21230645	G	T	rs754332101	p.Thr3032Asn	c.9095C>A	missense	6	276754	0	2.17e-05	1	24004	0	0	10146	0	0	18856	0	0	25782	0	0	126400	0	4	34342	0	1	6448	0	0	30776	0		0.004	D	0.482	D	2.3	D	-3.19	D	0.973	N	D
2	21230648	C	T	.	p.Gly3031Glu	c.9092G>A	missense	1	245858	0	4.07e-06	0	15282	0	0	9842	0	0	17238	0	0	22286	0	0	111444	0	0	33512	0	0	5476	0	1	30778	0		0	D	1	D	2.38	D	-6.26	D	0.998	D	D
2	21230655	C	A	rs375828269	p.Val3029Phe	c.9085G>T	missense	2	245880	0	8.13e-06	1	15288	0	0	9848	0	0	17240	0	0	22286	0	1	111446	0	0	33516	0	0	5476	0	0	30780	0		0.002	D	0.961	D	2.19	D	-3.31	D	0.994	D	D
2	21230656	C	G	rs745419215	p.Lys3028Asn	c.9084G>C	missense	3	245910	0	1.22e-05	0	15290	0	0	9848	0	0	17240	0	0	22284	0	3	111472	0	0	33520	0	0	5476	0	0	30780	0		0.008	D	0.69	D	2.25	D	-2.82	D	0.993	D	D
2	21230656	C	A	rs745419215	p.Lys3028Asn	c.9084G>T	missense	1	245910	0	4.07e-06	0	15290	0	0	9848	0	0	17240	0	0	22284	0	1	111472	0	0	33520	0	0	5476	0	0	30780	0		0.008	D	0.69	D	2.25	D	-2.82	D	0.993	D	D
2	21230660	C	T	rs757895045	p.Gly3027Glu	c.9080G>A	missense	1	245928	0	4.07e-06	0	15294	0	0	9844	0	0	17242	0	0	22282	0	1	111484	0	0	33530	0	0	5472	0	0	30780	0		0	D	1	D	2.38	D	-6.26	D	0.997	D	D
2	21230663	T	A	rs770981667	p.Asn3026Ile	c.9077A>T	missense	6	245946	0	2.44e-05	0	15294	0	0	9844	0	0	17242	0	0	22288	0	6	111500	0	0	33520	0	0	5476	0	0	30782	0		0.123	N	0.144	N	1.905	D	-4.1	D	0.979	N	D
2	21230685	C	A	.	p.Gly3019Trp	c.9055G>T	missense	1	246016	0	4.07e-06	0	15294	0	0	9848	0	1	17246	0	0	22292	0	0	111538	0	0	33544	0	0	5474	0	0	30780	0		0.001	D	1	D	2.25	D	-4.92	D	0.993	D	D
2	21230687	G	A	.	p.Thr3018Ile	c.9053C>T	missense	1	245990	0	4.07e-06	0	15296	0	0	9846	0	0	17240	0	0	22290	0	0	111520	0	1	33546	0	0	5472	0	0	30780	0		0.002	D	0.335	N	2.24	D	-3.86	D	0.998	D	D
2	21230696	G	C	.	p.Ala3015Gly	c.9044C>G	missense	2	30974	0	6.46e-05	0	8734	0	0	302	0	2	1616	0	0	3494	0	0	15008	0	0	838	0	0	982	0	0	0	0		0.009	D	0.791	D	2.2	D	-2.31	N	0.994	D	D
2	21230696	G	T	.	p.Ala3015Glu	c.9044C>A	missense	1	245974	0	4.07e-06	0	15296	0	0	9848	0	0	17246	0	0	22296	0	0	111504	0	1	33530	0	0	5474	0	0	30780	0		0.031	D	0.93	D	2.2	D	-2.62	D	0.986	N	D
2	21230718	C	T	rs760938593	p.Ala3008Thr	c.9022G>A	missense	1	30974	0	3.23e-05	0	8732	0	0	302	0	0	1616	0	0	3494	0	1	15010	0	0	838	0	0	982	0	0	0	0		0.004	D	0.995	D	2.015	D	-2.37	N	0.995	D	D
2	21230718	C	G	rs760938593	p.Ala3008Pro	c.9022G>C	missense	1	245870	0	4.07e-06	0	15298	0	0	9840	0	0	17240	0	0	22280	0	1	111438	0	0	33528	0	0	5466	0	0	30780	0		0.006	D	0.999	D	2.015	D	-3.05	D	0.993	D	D
2	21230723	C	A	.	p.Gly3006Val	c.9017G>T	missense	1	245850	0	4.07e-06	0	15298	0	0	9844	0	0	17240	0	0	22282	0	0	111412	0	0	33530	0	1	5468	0	0	30776	0		0.084	N	0.996	D	1.95	D	-5.78	D	0.992	D	D
2	21230724	C	A	.	p.Gly3006Cys	c.9016G>T	missense	1	245850	0	4.07e-06	0	15298	0	0	9840	0	0	17244	0	0	22284	0	0	111406	0	1	33532	0	0	5472	0	0	30774	0		0.002	D	1	D	2.3	D	-6.07	D	0.994	D	D
2	21230726	T	G	.	p.Lys3005Thr	c.9014A>C	missense	1	245836	0	4.07e-06	0	15298	0	0	9838	0	0	17242	0	0	22288	0	1	111398	0	0	33530	0	0	5464	0	0	30778	0		0.014	D	0.933	D	2.24	D	-3.38	D	0.991	D	D
2	21230741	C	G	.	p.Ser3000Thr	c.8999G>C	missense	1	245814	0	4.07e-06	0	15296	0	0	9838	0	0	17244	0	1	22272	0	0	111398	0	0	33530	0	0	5458	0	0	30778	0		0.004	D	0.996	D	2.34	D	-2.28	N	0.975	N	D
2	21230751	C	T	rs754579149	p.Val2997Met	c.8989G>A	missense	2	245804	0	8.14e-06	0	15298	0	0	9834	0	0	17242	0	0	22268	0	2	111392	0	0	33534	0	0	5466	0	0	30770	0		0.037	D	0.451	D	2.3	D	-1.59	N	0.997	D	D
2	21230763	C	T	.	p.Asp2993Asn	c.8977G>A	missense	5	276728	0	1.81e-05	2	24028	0	0	10136	0	0	18860	0	2	25748	0	1	126366	0	0	34376	0	0	6448	0	0	30766	0		0.002	D	0.186	N	0	N	-1.8	N	0.996	D	D
2	21230787	T	C	.	p.Lys2985Glu	c.8953A>G	missense	1	245814	0	4.07e-06	0	15296	0	0	9836	0	0	17246	0	0	22282	0	1	111366	0	0	33546	0	0	5472	0	0	30770	0		0.018	D	0.483	D	1.95	D	-2.31	N	0.994	D	D
2	21230793	A	T	rs772307142	p.Phe2983Ile	c.8947T>A	missense	1	245854	0	4.07e-06	0	15298	0	0	9838	0	0	17244	0	0	22290	0	0	111386	0	0	33558	0	0	5468	0	1	30772	0		0.015	D	0.868	D	1.95	D	-3.76	D	0.973	N	D
2	21230796	T	G	.	p.Asn2982His	c.8944A>C	missense	1	30980	0	3.23e-05	0	8732	0	0	302	0	1	1618	0	0	3494	0	0	15014	0	0	838	0	0	982	0	0	0	0		0.012	D	0.03	N	1.79	N	-2.74	D	0.988	N	D
2	21230858	T	A	rs142756262	p.Asn2961Ile	c.8882A>T	missense	11	246014	0	4.47e-05	1	15298	0	0	9846	0	0	17248	0	0	22300	0	2	111498	0	8	33564	0	0	5478	0	0	30782	0		0.104	N	0.997	D	2.25	D	-5.48	D	0.989	N	D
2	21230858	T	C	rs142756262	p.Asn2961Ser	c.8882A>G	missense	29	276982	0	0.0001047	2	24032	0	0	10148	0	1	18866	0	1	25794	0	23	126498	0	2	34402	0	0	6460	0	0	30782	0		0.156	N	0.881	D	2.25	D	-2.72	D	0.979	N	D
2	21230864	A	G	.	p.Leu2959Pro	c.8876T>C	missense	1	245990	0	4.07e-06	0	15300	0	0	9848	0	0	17248	0	0	22300	0	0	111470	0	0	33564	0	0	5478	0	1	30782	0		0.01	D	0.989	D	2.08	D	-3.72	D	0.996	D	D
2	21230870	A	G	.	p.Phe2957Ser	c.8870T>C	missense	1	245990	0	4.07e-06	0	15300	0	0	9846	0	0	17248	0	0	22300	0	1	111472	0	0	33566	0	0	5478	0	0	30780	0		0.002	D	0.966	D	2.25	D	-3.68	D	0.984	N	D
2	21230874	A	G	rs751122153	p.Ser2956Pro	c.8866T>C	missense	3	245982	0	1.22e-05	0	15300	0	0	9848	0	0	17248	0	0	22298	0	3	111468	0	0	33564	0	0	5478	0	0	30778	0		0.054	N	0.947	D	2.08	D	-2.81	D	0.971	N	D
2	21230877	T	G	.	p.Thr2955Pro	c.8863A>C	missense	1	246016	0	4.07e-06	0	15300	0	0	9846	0	1	17246	0	0	22298	0	0	111502	0	0	33564	0	0	5478	0	0	30782	0		0.013	D	0.627	D	1.79	N	-2.19	N	0.829	N	D
2	21230882	G	C	rs754457820	p.Pro2953Arg	c.8858C>G	missense	1	245970	0	4.07e-06	0	15300	0	0	9846	0	0	17246	0	0	22298	0	0	111466	0	0	33564	0	0	5472	0	1	30778	0		0.024	D	0.278	N	2.015	D	-4.61	D	0.986	N	D
2	21230885	C	A	rs369472561	p.Gly2952Val	c.8855G>T	missense	28	276932	0	0.0001011	2	24034	0	0	10150	0	0	18864	0	0	25792	0	3	126450	0	21	34400	0	2	6460	0	0	30782	0		0.028	D	0.926	D	2.075	D	-5.02	D	0.954	N	D
2	21230891	A	G	rs141591543	p.Ile2950Thr	c.8849T>C	missense	8	245986	0	3.25e-05	0	15300	0	0	9846	0	1	17248	0	0	22296	0	0	111468	0	0	33566	0	0	5480	0	7	30782	0		0.001	D	0.039	N	0.345	N	-2.52	D	0.893	N	D
2	21230914	A	C	rs778962767	p.His2942Gln	c.8826T>G	missense	1	245970	0	4.07e-06	0	15300	0	0	9846	0	1	17246	0	0	22290	0	0	111464	0	0	33566	0	0	5478	0	0	30780	0		0.002	D	0.583	D	2.34	D	-6.12	D	0.973	N	D
2	21230914	A	T	rs778962767	p.His2942Gln	c.8826T>A	missense	1	245970	0	4.07e-06	0	15300	0	0	9846	0	0	17246	0	0	22290	0	1	111464	0	0	33566	0	0	5478	0	0	30780	0		0.002	D	0.583	D	2.34	D	-6.12	D	0.975	N	D
2	21230918	G	C	rs768600483	p.Thr2941Arg	c.8822C>G	missense	1	245966	0	4.07e-06	0	15300	0	0	9846	0	0	17246	0	0	22294	0	1	111458	0	0	33568	0	0	5474	0	0	30780	0		0.001	D	0.981	D	1.995	D	-3.79	D	0.989	N	D
2	21230918	G	A	rs768600483	p.Thr2941Ile	c.8822C>T	missense	1	245966	0	4.07e-06	0	15300	0	0	9846	0	0	17246	0	0	22294	0	0	111458	0	0	33568	0	0	5474	0	1	30780	0		0.086	N	0.105	N	1.3	N	-3.94	D	0.997	D	D
2	21230921	C	T	rs370930071	p.Gly2940Glu	c.8819G>A	missense	1	245956	0	4.07e-06	0	15300	0	0	9846	0	0	17248	0	0	22290	0	1	111444	0	0	33574	0	0	5476	0	0	30778	0		0.014	D	1	D	2.3	D	-5.36	D	0.997	D	D
2	21230927	T	C	rs377687939	p.Asp2938Gly	c.8813A>G	missense	2	276908	0	7.22e-06	2	24030	0	0	10148	0	0	18862	0	0	25774	0	0	126460	0	0	34402	0	0	6454	0	0	30778	0		0.003	D	1	D	2.34	D	-5.01	D	0.998	D	D
2	21230932	G	C	.	p.Phe2936Leu	c.8808C>G	missense	1	245940	0	4.07e-06	0	15300	0	0	9844	0	1	17248	0	0	22274	0	0	111460	0	0	33562	0	0	5478	0	0	30774	0		0.033	D	0.013	N	1.87	N	-3.49	D	0.984	N	D
2	21230952	T	C	.	p.Lys2930Glu	c.8788A>G	missense	1	30970	0	3.23e-05	0	8728	0	0	302	0	0	1618	0	0	3494	0	1	15010	0	0	838	0	0	980	0	0	0	0		0.003	D	0.997	D	2.075	D	-2.29	N	0.997	D	D
2	21230961	C	A	.	p.Gly2927Trp	c.8779G>T	missense	1	30978	0	3.23e-05	1	8734	0	0	302	0	0	1618	0	0	3494	0	0	15012	0	0	838	0	0	980	0	0	0	0		0	D	1	D	2.24	D	-5.72	D	0.992	D	D
2	21230969	G	A	.	p.Ser2924Phe	c.8771C>T	missense	1	245822	0	4.07e-06	0	15298	0	0	9832	0	0	17248	0	0	22240	0	1	111422	0	0	33562	0	0	5470	0	0	30750	0		0.005	D	0.974	D	2.25	D	-3.3	D	0.997	D	D
2	21230975	G	A	rs774835409	p.Thr2922Ile	c.8765C>T	missense	1	245852	0	4.07e-06	0	15298	0	0	9836	0	0	17248	0	0	22248	0	1	111426	0	0	33564	0	0	5470	0	0	30762	0		0.102	N	0.278	N	1.725	N	-3.5	D	0.997	D	D
2	21230979	A	G	rs759147690	p.Trp2921Arg	c.8761T>C	missense	1	245908	0	4.07e-06	0	15300	0	0	9830	0	0	17248	0	0	22248	0	1	111490	0	0	33558	0	0	5472	0	0	30762	0		0.013	D	0.855	D	2.2	D	-4.17	D	0.979	N	D
2	21230981	G	T	.	p.Ala2920Glu	c.8759C>A	missense	1	245858	0	4.07e-06	0	15296	0	0	9832	0	0	17248	0	0	22256	0	0	111426	0	0	33564	0	1	5474	0	0	30762	0		0.016	D	0.294	N	2.08	D	-1.87	N	0.982	N	D
2	21230990	C	T	.	p.Gly2917Asp	c.8750G>A	missense	1	245924	0	4.07e-06	0	15298	0	0	9836	0	0	17248	0	0	22248	0	0	111500	0	0	33558	0	0	5472	0	1	30764	0		0.003	D	0.99	D	2.24	D	-4.18	D	0.985	N	D
2	21230994	C	T	.	p.Ala2916Thr	c.8746G>A	missense	1	245940	0	4.07e-06	0	15298	0	0	9830	0	0	17246	0	0	22254	0	0	111518	0	1	33560	0	0	5472	0	0	30762	0		0.022	D	0.666	D	2.19	D	-2.1	N	0.993	D	D
2	21231005	G	C	rs763776578	p.Thr2912Arg	c.8735C>G	missense	1	245978	0	4.07e-06	0	15298	0	1	9840	0	0	17248	0	0	22256	0	0	111540	0	0	33560	0	0	5470	0	0	30766	0		0.005	D	0.966	D	2.015	D	-3.29	D	0.982	N	D
2	21231011	A	G	rs753722195	p.Ile2910Thr	c.8729T>C	missense	2	246044	0	8.13e-06	0	15300	0	0	9844	0	2	17248	0	0	22270	0	0	111580	0	0	33558	0	0	5474	0	0	30770	0		0.007	D	0.181	N	1.95	D	-2.8	D	0.938	N	D
2	21231015	C	T	rs200824333	p.Glu2909Lys	c.8725G>A	missense	2	246004	0	8.13e-06	1	15300	0	0	9838	0	0	17248	0	0	22268	0	1	111552	0	0	33552	0	0	5474	0	0	30772	0		0.044	D	0.801	D	2.08	D	-2.4	N	0.985	N	D
2	21231021	G	A	rs745741960	p.Arg2907Cys	c.8719C>T	missense	13	246056	0	5.28e-05	0	15298	0	0	9846	0	0	17248	0	1	22278	0	0	111580	0	0	33562	0	0	5472	0	12	30772	0		0.036	D	0.997	D	1.61	N	-3.53	D	0.996	D	D
2	21231027	C	T	rs755088443	p.Asp2905Asn	c.8713G>A	missense	1	246092	0	4.06e-06	1	15300	0	0	9848	0	0	17248	0	0	22278	0	0	111596	0	0	33568	0	0	5476	0	0	30778	0		0.024	D	0.024	N	1.7	N	-2.09	N	0.998	D	D
2	21231029	G	A	rs781090925	p.Ala2904Val	c.8711C>T	missense	3	246100	0	1.22e-05	0	15296	0	0	9846	0	3	17248	0	0	22286	0	0	111596	0	0	33568	0	0	5480	0	0	30780	0		0.083	N	0.386	N	2.3	D	-1.7	N	0.998	D	D
2	21231030	C	T	rs748427263	p.Ala2904Thr	c.8710G>A	missense	1	246076	0	4.06e-06	0	15298	0	0	9840	0	0	17248	0	0	22286	0	0	111582	0	0	33566	0	0	5480	0	1	30776	0		0.051	N	0.807	D	2.3	D	-2.06	N	0.998	D	D
2	21231047	A	G	rs376974746	p.Leu2898Pro	c.8693T>C	missense	7	277126	0	2.53e-05	0	24026	0	0	10150	0	0	18864	0	0	25790	0	7	126640	0	0	34412	0	0	6462	0	0	30782	0		0.007	D	0.966	D	2.25	D	-3.95	D	0.998	D	D
2	21231058	G	C	.	p.Asn2894Lys	c.8682C>G	missense	2	246160	0	8.13e-06	0	15298	0	0	9850	0	0	17248	0	1	22294	0	1	111628	0	0	33582	0	0	5478	0	0	30782	0		0.001	D	0.986	D	2.125	D	-4.1	D	0.996	D	D
2	21231075	A	G	rs774855973	p.Tyr2889His	c.8665T>C	missense	3	246152	0	1.22e-05	0	15300	0	0	9850	0	0	17248	0	0	22296	0	0	111624	0	0	33580	0	0	5474	0	3	30780	0		0	D	1	D	2.34	D	-3.82	D	0.998	D	D
2	21231078	T	C	.	p.Lys2888Glu	c.8662A>G	missense	1	246160	0	4.06e-06	0	15298	0	0	9850	0	0	17248	0	0	22298	0	1	111628	0	0	33580	0	0	5480	0	0	30778	0		0.046	D	0.651	D	2.25	D	-2.03	N	0.994	D	D
2	21231087	T	C	.	p.Ser2885Gly	c.8653A>G	missense	1	246146	0	4.06e-06	0	15300	0	0	9850	0	0	17248	0	0	22296	0	1	111616	0	0	33580	0	0	5478	0	0	30778	0		0.027	D	0.675	D	2.3	D	-2.86	D	0.994	D	D
2	21231089	T	C	rs774909884	p.Asp2884Gly	c.8651A>G	missense	1	246164	0	4.06e-06	1	15300	0	0	9850	0	0	17248	0	0	22298	0	0	111632	0	0	33580	0	0	5478	0	0	30778	0		0.036	D	0.144	N	2.08	D	-3.16	D	0.997	D	D
2	21231092	A	T	.	p.Leu2883Gln	c.8648T>A	missense	1	246152	0	4.06e-06	0	15300	0	0	9848	0	0	17248	0	0	22298	0	0	111622	0	1	33580	0	0	5478	0	0	30778	0		0.015	D	0.976	D	2.2	D	-2.8	D	0.991	D	D
2	21231095	G	A	rs113399155	p.Thr2882Ile	c.8645C>T	missense	1	246140	0	4.06e-06	0	15300	0	0	9848	0	0	17248	0	0	22292	0	1	111616	0	0	33580	0	0	5478	0	0	30778	0		0.01	D	0.933	D	1.445	N	-4.1	D	0.998	D	D
2	21231105	T	A	rs200367807	p.Asn2879Tyr	c.8635A>T	missense	3	246118	0	1.22e-05	2	15300	0	0	9846	0	1	17248	0	0	22288	0	0	111606	0	0	33578	0	0	5478	0	0	30774	0		0.02	D	0.744	D	2.25	D	-4.16	D	0.983	N	D
2	21231143	G	A	.	p.Thr2866Ile	c.8597C>T	missense	1	245968	0	4.07e-06	0	15296	0	0	9836	0	0	17246	0	0	22248	0	0	111562	0	0	33568	0	1	5472	0	0	30740	0		0.005	D	0.766	D	2.015	D	-3.42	D	0.997	D	D
2	21231143	G	T	.	p.Thr2866Lys	c.8597C>A	missense	1	30960	0	3.23e-05	0	8730	0	0	302	0	0	1610	0	0	3494	0	1	15004	0	0	838	0	0	982	0	0	0	0		0.011	D	0.144	N	2.015	D	-3.36	D	0.972	N	D
2	21231146	T	C	rs780019788	p.Asn2865Ser	c.8594A>G	missense	2	276842	0	7.22e-06	2	24014	0	0	10130	0	0	18858	0	0	25732	0	0	126562	0	0	34396	0	0	6454	0	0	30696	0		0.072	N	1	D	2.24	D	-3	D	0.991	D	D
2	21231147	T	C	rs752761169	p.Asn2865Asp	c.8593A>G	missense	1	245896	0	4.07e-06	0	15294	0	0	9830	0	0	17248	0	0	22234	0	0	111556	0	0	33550	0	0	5472	0	1	30712	0		0.12	N	1	D	2.24	D	-3.26	D	0.992	D	D
2	21231150	T	C	.	p.Lys2864Glu	c.8590A>G	missense	1	245940	0	4.07e-06	0	15296	0	0	9832	0	0	17248	0	0	22242	0	0	111572	0	0	33562	0	0	5472	0	1	30716	0		0.025	D	0.799	D	2.24	D	-2.58	D	0.997	D	D
2	21231152	T	A	rs778031354	p.Glu2863Val	c.8588A>T	missense	1	245924	0	4.07e-06	0	15296	0	0	9830	0	0	17246	0	0	22242	0	1	111554	0	0	33562	0	0	5472	0	0	30722	0		0.038	D	0.766	D	2.075	D	-3.57	D	0.988	N	D
2	21231209	A	T	rs776056927	p.Leu2844Gln	c.8531T>A	missense	8	276782	0	2.89e-05	0	24022	0	0	10136	0	0	18860	0	0	25738	0	8	126466	0	0	34378	0	0	6454	0	0	30728	0		0.013	D	0.07	N	2.015	D	-2.89	D	0.989	N	D
2	21231241	C	G	rs761515806	p.Lys2833Asn	c.8499G>C	missense	1	245946	0	4.07e-06	0	15296	0	0	9850	0	0	17248	0	0	22284	0	0	111442	0	0	33568	0	0	5476	0	1	30782	0		0.026	D	0.988	D	2.24	D	-2.93	D	0.996	D	D
2	21231242	T	C	rs765143566	p.Lys2833Arg	c.8498A>G	missense	2	245952	0	8.13e-06	0	15298	0	2	9848	0	0	17248	0	0	22288	0	0	111454	0	0	33562	0	0	5474	0	0	30780	0		0.204	N	0.076	N	2.24	D	-1.8	N	0.998	D	D
2	21231248	G	A	rs750236722	p.Ser2831Phe	c.8492C>T	missense	1	245946	0	4.07e-06	0	15296	0	0	9850	0	0	17248	0	0	22282	0	0	111452	0	0	33560	0	0	5476	0	1	30782	0		0	D	1	D	2.28	D	-4.25	D	0.998	D	D
2	21231260	G	A	rs756204712	p.Ser2827Leu	c.8480C>T	missense	1	245956	0	4.07e-06	0	15298	0	0	9848	0	0	17248	0	0	22292	0	0	111450	0	0	33560	0	1	5478	0	0	30782	0		0.005	D	0.483	D	2.075	D	-3.17	D	0.894	N	D
2	21231265	C	G	rs192491009	p.Lys2825Asn	c.8475G>C	missense	2	245964	0	8.13e-06	0	15296	0	0	9848	0	0	17248	0	1	22294	0	0	111454	0	0	33566	0	1	5476	0	0	30782	0		0.011	D	0.994	D	2.24	D	-2.85	D	0.993	D	D
2	21231270	G	C	rs757424322	p.Leu2824Val	c.8470C>G	missense	2	245944	0	8.13e-06	0	15296	0	0	9846	0	0	17246	0	0	22286	0	2	111446	0	0	33568	0	0	5474	0	0	30782	0		0.032	D	0.049	N	1.995	D	-1.53	N	0.975	N	D
2	21231278	G	A	rs72653095	p.Pro2821Leu	c.8462C>T	missense	1080	276940	6	0.0039	14	24028	0	98	10146	0	1	18860	0	56	25790	0	537	126468	3	73	34406	0	34	6460	0	267	30782	3		0.051	N	0.968	D	2.14	D	-4.02	D	0.992	D	D
2	21231279	G	C	rs370609003	p.Pro2821Ala	c.8461C>G	missense	1	245956	0	4.07e-06	1	15298	0	0	9844	0	0	17246	0	0	22294	0	0	111448	0	0	33566	0	0	5478	0	0	30782	0		0.052	N	0.524	D	2.14	D	-2.89	D	0.966	N	D
2	21231290	G	A	rs780434933	p.Pro2817Leu	c.8450C>T	missense	1	245990	0	4.07e-06	0	15294	0	0	9846	0	0	17248	0	0	22296	0	1	111478	0	0	33568	0	0	5478	0	0	30782	0		0.125	N	0.246	N	0.75	N	-6.29	D	0.995	D	D
2	21231291	G	T	rs747483068	p.Pro2817Thr	c.8449C>A	missense	1	245986	0	4.07e-06	0	15296	0	0	9848	0	1	17248	0	0	22296	0	0	111470	0	0	33568	0	0	5478	0	0	30782	0		0.009	D	0.972	D	1.995	D	-5.14	D	0.987	N	D
2	21231311	G	C	rs776230045	p.Ala2810Gly	c.8429C>G	missense	1	245954	0	4.07e-06	0	15300	0	0	9848	0	0	17248	0	0	22296	0	0	111434	0	0	33566	0	0	5480	0	1	30782	0		0.038	D	0.618	D	2.28	D	-3.09	D	0.997	D	D
2	21231312	C	T	rs761386986	p.Ala2810Thr	c.8428G>A	missense	2	245954	0	8.13e-06	0	15298	0	0	9848	0	2	17246	0	0	22298	0	0	111442	0	0	33562	0	0	5478	0	0	30782	0		0.074	N	0.953	D	2.28	D	-2.48	N	0.998	D	D
2	21231312	C	A	rs761386986	p.Ala2810Ser	c.8428G>T	missense	1	245954	0	4.07e-06	1	15298	0	0	9848	0	0	17246	0	0	22298	0	0	111442	0	0	33562	0	0	5478	0	0	30782	0		0.103	N	0.997	D	2.28	D	-1.88	N	0.997	D	D
2	21231356	G	A	rs759431618	p.Ala2795Val	c.8384C>T	missense	1	245840	0	4.07e-06	0	15298	0	0	9842	0	0	17246	0	0	22296	0	1	111342	0	0	33552	0	0	5482	0	0	30782	0		0.072	N	0.8	D	2.24	D	-2.5	N	0.999	D	D
2	21231359	G	A	rs183394803	p.Thr2794Ile	c.8381C>T	missense	1	245832	0	4.07e-06	1	15296	0	0	9844	0	0	17246	0	0	22298	0	0	111330	0	0	33556	0	0	5480	0	0	30782	0		0.114	N	0.868	D	2.08	D	-2.76	D	0.998	D	D
2	21231369	C	T	.	p.Ala2791Thr	c.8371G>A	missense	1	245742	0	4.07e-06	0	15298	0	0	9846	0	1	17246	0	0	22294	0	0	111250	0	0	33550	0	0	5478	0	0	30780	0		0.096	N	0.959	D	1.89	N	-2.49	N	0.998	D	D
2	21231374	A	G	.	p.Ile2789Thr	c.8366T>C	missense	2	245724	0	8.14e-06	0	15296	0	0	9842	0	0	17244	0	0	22296	0	2	111240	0	0	33550	0	0	5474	0	0	30782	0		0.06	N	0.651	D	1.87	N	-2.55	D	0.952	N	D
2	21231395	G	A	.	p.Thr2782Ile	c.8345C>T	missense	1	30968	0	3.23e-05	0	8730	0	0	302	0	0	1618	0	0	3494	0	1	15006	0	0	836	0	0	982	0	0	0	0		0.061	N	0.028	N	2.075	D	-3.34	D	0.991	D	D
2	21231398	G	A	rs755590110	p.Thr2781Ile	c.8342C>T	missense	2	245582	0	8.14e-06	0	15296	0	0	9834	0	0	17248	0	0	22300	0	0	111086	0	2	33562	0	0	5474	0	0	30782	0		0	D	1	D	2.28	D	-4.59	D	0.996	D	D
2	21231405	T	G	.	p.Asn2779His	c.8335A>C	missense	1	245562	0	4.07e-06	0	15296	0	0	9834	0	0	17246	0	0	22296	0	1	111070	0	0	33566	0	0	5472	0	0	30782	0		0.001	D	1	D	2.28	D	-3.79	D	0.989	N	D
2	21231416	G	T	.	p.Ala2775Asp	c.8324C>A	missense	1	30970	0	3.23e-05	1	8734	0	0	302	0	0	1616	0	0	3494	0	0	15006	0	0	836	0	0	982	0	0	0	0		0.07	N	1	D	2.28	D	-4	D	0.988	N	D
2	21231423	C	A	.	p.Ala2773Ser	c.8317G>T	missense	1	245380	0	4.08e-06	0	15298	0	0	9830	0	0	17248	0	0	22300	0	1	110880	0	0	33568	0	0	5474	0	0	30782	0		0.033	D	0.666	D	2.14	D	-0.95	N	0.985	N	D
2	21231425	T	C	rs749925308	p.Asp2772Gly	c.8315A>G	missense	1	245394	0	4.08e-06	0	15298	0	0	9832	0	0	17248	0	0	22300	0	1	110890	0	0	33570	0	0	5474	0	0	30782	0		0.067	N	0.842	D	2.015	D	-3.17	D	0.992	D	D
2	21231426	C	G	rs577157373	p.Asp2772His	c.8314G>C	missense	1	245368	0	4.08e-06	0	15298	0	0	9826	0	1	17248	0	0	22300	0	0	110870	0	0	33570	0	0	5474	0	0	30782	0		0.022	D	0.974	D	2.015	D	-3.16	D	0.984	N	D
2	21231426	C	T	rs577157373	p.Asp2772Asn	c.8314G>A	missense	7	245368	0	2.85e-05	0	15298	0	0	9826	0	0	17248	0	0	22300	0	0	110870	0	0	33570	0	0	5474	0	7	30782	0		0.219	N	0.142	N	2.015	D	-1.66	N	0.995	D	D
2	21231441	G	A	rs138465008	p.Pro2767Ser	c.8299C>T	missense	4	276170	0	1.45e-05	0	24028	0	0	10118	0	0	18864	0	0	25794	0	4	125742	0	0	34394	0	0	6448	0	0	30782	0		0.032	D	0.98	D	2.28	D	-5.73	D	0.998	D	D
2	21231443	G	A	.	p.Ser2766Phe	c.8297C>T	missense	6	245192	0	2.45e-05	0	15294	0	0	9818	0	0	17248	0	0	22300	0	1	110728	0	5	33556	0	0	5466	0	0	30782	0		0.054	N	0.441	N	2.28	D	-4.05	D	0.997	D	D
2	21231446	T	C	rs142796181	p.Gln2765Arg	c.8294A>G	missense	12	276150	0	4.35e-05	1	24026	0	0	10120	0	0	18862	0	0	25794	0	11	125716	0	0	34400	0	0	6450	0	0	30782	0		0.179	N	0.543	D	2.14	D	-1.87	N	0.982	N	D
2	21231464	T	C	rs370153092	p.Tyr2759Cys	c.8276A>G	missense	4	276128	0	1.45e-05	0	24028	0	0	10124	0	0	18866	0	0	25790	0	4	125708	0	0	34388	0	0	6446	0	0	30778	0		0.042	D	0.993	D	1.245	N	-3.85	D	0.99	N	D
2	21231482	G	C	rs765290152	p.Pro2753Arg	c.8258C>G	missense	8	276204	0	2.9e-05	0	24022	0	0	10126	0	0	18866	0	0	25788	0	8	125790	0	0	34384	0	0	6448	0	0	30780	0		0	D	1	D	2.28	D	-6.62	D	0.998	D	D
2	21231494	G	A	rs755390578	p.Thr2749Ile	c.8246C>T	missense	6	245350	0	2.45e-05	0	15296	0	0	9822	0	0	17246	0	0	22294	0	0	110880	0	6	33556	0	0	5478	0	0	30778	0		0.007	D	0.278	N	2.19	D	-3.83	D	0.996	D	D
2	21231498	G	A	rs781779316	p.His2748Tyr	c.8242C>T	missense	1	245382	0	4.08e-06	0	15296	0	0	9826	0	0	17244	0	0	22294	0	1	110908	0	0	33558	0	0	5478	0	0	30778	0		0.108	N	0.117	N	2.125	D	-3.65	D	0.981	N	D
2	21231510	G	C	rs755588432	p.Pro2744Ala	c.8230C>G	missense	1	245540	0	4.07e-06	0	15296	0	0	9830	0	0	17246	0	0	22292	0	1	111058	0	0	33566	0	0	5472	0	0	30780	0		0.007	D	1	D	2.28	D	-5.86	D	0.993	D	D
2	21231513	G	C	rs777302365	p.Leu2743Val	c.8227C>G	missense	2	245526	0	8.15e-06	0	15294	0	0	9830	0	0	17244	0	0	22292	0	2	111048	0	0	33564	0	0	5474	0	0	30780	0		0.004	D	1	D	2.24	D	-2.03	N	0.996	D	D
2	21231514	C	A	rs376773500	p.Gln2742His	c.8226G>T	missense	2	245514	0	8.15e-06	1	15296	0	0	9826	0	0	17246	0	0	22294	0	1	111042	0	0	33560	0	0	5470	0	0	30780	0		0.007	D	0.989	D	2.19	D	-2.73	D	0.989	N	D
2	21231524	G	A	rs676210	p.Pro2739Leu	c.8216C>T	missense	79205	276536	14789	0.2864	3540	24008	273	1968	10136	204	13674	18854	5002	6773	25780	904	27195	126120	2946	8834	34402	1208	1758	6460	261	15463	30776	3991		0	D	1	D	2.24	D	-7.04	D	0.999	D	D
2	21231525	G	C	.	p.Pro2739Ala	c.8215C>G	missense	1	245638	0	4.07e-06	0	15296	0	0	9830	0	0	17248	0	0	22294	0	1	111144	0	0	33574	0	0	5474	0	0	30778	0		0	D	1	D	2.24	D	-5.61	D	0.994	D	D
2	21231542	A	G	rs771792572	p.Val2733Ala	c.8198T>C	missense	16	276736	0	5.78e-05	0	24032	0	0	10136	0	0	18864	0	1	25792	0	15	126264	0	0	34412	0	0	6458	0	0	30778	0		0.042	D	0.028	N	2.08	D	-1.84	N	0.99	N	D
2	21231545	T	A	rs775406498	p.Gln2732Leu	c.8195A>T	missense	4	245774	0	1.63e-05	0	15296	0	0	9836	0	0	17248	0	1	22296	0	3	111262	0	0	33576	0	0	5480	0	0	30780	0		0.003	D	0.144	N	2.075	D	-4.21	D	0.975	N	D
2	21231560	T	A	.	p.Asn2727Ile	c.8180A>T	missense	1	245894	0	4.07e-06	0	15298	0	0	9834	0	0	17248	0	0	22298	0	1	111380	0	0	33578	0	0	5478	0	0	30780	0		0	D	0.966	D	1.78	N	-4.88	D	0.988	N	D
2	21231563	A	G	rs148655084	p.Leu2726Pro	c.8177T>C	missense	2	276858	0	7.22e-06	2	24024	0	0	10142	0	0	18858	0	0	25794	0	0	126388	0	0	34416	0	0	6456	0	0	30780	0		0.001	D	0.999	D	1.845	N	-4.15	D	0.998	D	D
2	21231585	G	T	rs759992512	p.Pro2719Thr	c.8155C>A	missense	2	245940	0	8.13e-06	0	15298	0	0	9838	0	2	17246	0	0	22298	0	0	111422	0	0	33578	0	0	5480	0	0	30780	0		0.001	D	1	D	2.24	D	-5.11	D	0.997	D	D
2	21231597	C	T	rs779154032	p.Glu2715Lys	c.8143G>A	missense	1	245922	0	4.07e-06	0	15298	0	0	9842	0	0	17244	0	0	22300	0	1	111406	0	0	33574	0	0	5478	0	0	30780	0		0.023	D	0.99	D	2.14	D	-2.49	N	0.998	D	D
2	21231611	T	A	rs771882254	p.Asp2710Val	c.8129A>T	missense	2	245972	0	8.13e-06	0	15300	0	0	9842	0	0	17248	0	0	22294	0	2	111454	0	0	33576	0	0	5476	0	0	30782	0		0.001	D	0.966	D	2.08	D	-5.37	D	0.992	D	D
2	21231611	T	C	rs771882254	p.Asp2710Gly	c.8129A>G	missense	3	276932	0	1.08e-05	0	24026	0	0	10144	0	0	18864	0	0	25786	0	3	126458	0	0	34414	0	0	6458	0	0	30782	0		0.009	D	0.666	D	2.08	D	-4.36	D	0.998	D	D
2	21231629	G	A	rs201874707	p.Ala2704Val	c.8111C>T	missense	4	245966	0	1.63e-05	0	15300	0	0	9850	0	2	17248	0	0	22286	0	1	111466	0	0	33560	0	0	5476	0	1	30780	0		0.02	D	0.986	D	2.08	D	-2.16	N	0.992	D	D
2	21231632	A	G	rs776426840	p.Leu2703Pro	c.8108T>C	missense	2	245992	0	8.13e-06	0	15300	0	2	9848	0	0	17248	0	0	22286	0	0	111488	0	0	33568	0	0	5476	0	0	30778	0		0.094	N	0.013	N	2.14	D	-2.73	D	0.992	D	D
2	21231656	T	A	.	p.Asp2695Val	c.8084A>T	missense	1	245988	0	4.07e-06	0	15300	0	0	9832	0	0	17246	0	0	22278	0	1	111518	0	0	33568	0	0	5472	0	0	30774	0		0.001	D	1	D	2.24	D	-5.91	D	0.992	D	D
2	21231657	C	A	.	p.Asp2695Tyr	c.8083G>T	missense	1	245940	0	4.07e-06	0	15298	0	0	9832	0	1	17246	0	0	22270	0	0	111482	0	0	33562	0	0	5474	0	0	30776	0		0.029	D	1	D	2.24	D	-6.32	D	0.992	D	D
2	21231665	T	C	.	p.Tyr2692Cys	c.8075A>G	missense	1	245956	0	4.07e-06	0	15298	0	0	9838	0	0	17248	0	0	22264	0	0	111496	0	1	33562	0	0	5474	0	0	30776	0		0.006	D	0.993	D	2.075	D	-5.15	D	0.993	D	D
2	21231666	A	G	.	p.Tyr2692His	c.8074T>C	missense	1	30956	0	3.23e-05	0	8732	0	0	300	0	0	1616	0	0	3494	0	1	14994	0	0	838	0	0	982	0	0	0	0		0.019	D	0.93	D	2.075	D	-3.02	D	0.991	D	D
2	21231686	T	G	.	p.Gln2685Pro	c.8054A>C	missense	1	245934	0	4.07e-06	0	15294	0	0	9838	0	0	17248	0	0	22254	0	0	111486	0	0	33572	0	0	5472	0	1	30770	0		0.119	N	0.976	D	1.845	N	-3.23	D	0.957	N	D
2	21231695	C	A	rs375053331	p.Ser2682Ile	c.8045G>T	missense	13	276840	0	4.7e-05	0	24024	0	0	10132	0	0	18858	0	0	25742	0	9	126466	0	3	34400	0	1	6454	0	0	30764	0		0.107	N	0.93	D	1.79	N	-3.15	D	0.99	N	D
2	21231695	C	G	rs375053331	p.Ser2682Thr	c.8045G>C	missense	1	245878	0	4.07e-06	0	15294	0	0	9830	0	0	17246	0	0	22248	0	1	111462	0	0	33562	0	0	5472	0	0	30764	0		0.147	N	0.791	D	2.14	D	-1.74	N	0.917	N	D
2	21231714	T	C	.	p.Ile2676Val	c.8026A>G	missense	1	245960	0	4.07e-06	0	15290	0	0	9838	0	0	17246	0	0	22258	0	0	111536	0	0	33564	0	0	5464	0	1	30764	0		0.016	D	0.999	D	2.24	D	-0.75	N	0.993	D	D
2	21231727	C	G	rs771166697	p.Lys2671Asn	c.8013G>C	missense	2	246014	0	8.13e-06	0	15284	0	0	9842	0	1	17248	0	0	22270	0	0	111562	0	0	33562	0	0	5470	0	1	30776	0		0.011	D	0.933	D	1.935	D	-2.09	N	0.996	D	D
2	21231740	T	C	.	p.Glu2667Gly	c.8000A>G	missense	4	246056	0	1.63e-05	0	15284	0	0	9844	0	0	17248	0	4	22294	0	0	111582	0	0	33560	0	0	5466	0	0	30778	0		0.001	D	0.961	D	2.045	D	-4.56	D	0.998	D	D
2	21231748	G	T	rs761111995	p.Asp2664Glu	c.7992C>A	missense	7	246032	0	2.85e-05	0	15284	0	0	9844	0	0	17248	0	0	22286	0	0	111562	0	0	33568	0	0	5468	0	7	30772	0		0.109	N	1	D	2.045	D	-2.55	D	0.993	D	D
2	21231749	T	C	rs764296185	p.Asp2664Gly	c.7991A>G	missense	6	246046	0	2.44e-05	0	15282	0	0	9844	0	0	17248	0	0	22290	0	6	111568	0	0	33566	0	0	5472	0	0	30776	0		0.001	D	1	D	2.045	D	-4.76	D	0.998	D	D
2	21231750	C	G	.	p.Asp2664His	c.7990G>C	missense	1	246030	0	4.07e-06	0	15282	0	0	9844	0	0	17248	0	0	22290	0	0	111554	0	1	33564	0	0	5472	0	0	30776	0		0	D	1	D	2.045	D	-4.66	D	0.994	D	D
2	21231752	A	T	rs762175207	p.Ile2663Asn	c.7988T>A	missense	1	246042	0	4.06e-06	0	15282	0	0	9846	0	0	17248	0	0	22290	0	0	111556	0	0	33568	0	0	5472	0	1	30780	0		0	D	0.999	D	2.045	D	-4.93	D	0.983	N	D
2	21231752	A	G	rs762175207	p.Ile2663Thr	c.7988T>C	missense	1	246042	0	4.06e-06	0	15282	0	0	9846	0	0	17248	0	0	22290	0	1	111556	0	0	33568	0	0	5472	0	0	30780	0		0.001	D	0.986	D	2.045	D	-3.45	D	0.994	D	D
2	21231753	T	A	.	p.Ile2663Phe	c.7987A>T	missense	1	246036	0	4.06e-06	0	15282	0	0	9848	0	0	17248	0	0	22286	0	1	111558	0	0	33566	0	0	5470	0	0	30778	0		0.005	D	0.986	D	2.045	D	-2.98	D	0.974	N	D
2	21231761	G	A	.	p.Ser2660Phe	c.7979C>T	missense	3	277074	0	1.08e-05	0	24016	0	0	10150	0	0	18868	0	0	25790	0	0	126600	0	2	34410	0	1	6460	0	0	30780	0		0.001	D	1	D	2.095	D	-3.98	D	0.998	D	D
2	21231762	A	G	.	p.Ser2660Pro	c.7978T>C	missense	1	246094	0	4.06e-06	0	15282	0	0	9846	0	0	17248	0	0	22294	0	0	111590	0	0	33576	0	0	5478	0	1	30780	0		0.107	N	0.405	N	2.095	D	-3.11	D	0.99	N	D
2	21231764	G	A	.	p.Pro2659Leu	c.7976C>T	missense	3	246086	0	1.22e-05	0	15282	0	0	9848	0	0	17248	0	0	22298	0	3	111582	0	0	33572	0	0	5478	0	0	30778	0		0.002	D	0.986	D	1.995	D	-6.17	D	0.998	D	D
2	21231776	G	T	rs148987924	p.Thr2655Asn	c.7964C>A	missense	1	246158	0	4.06e-06	1	15282	0	0	9848	0	0	17248	0	0	22300	0	0	111638	0	0	33582	0	0	5480	0	0	30780	0		0.057	N	0.93	D	1.935	D	-2.86	D	0.677	N	D
2	21231782	A	C	rs552447556	p.Leu2653Arg	c.7958T>G	missense	1	246132	0	4.06e-06	0	15284	0	0	9844	0	0	17248	0	0	22296	0	0	111618	0	0	33582	0	0	5480	0	1	30780	0		0	D	0.997	D	2.095	D	-3.97	D	0.944	N	D
2	21231790	A	C	rs562624518	p.Phe2650Leu	c.7950T>G	missense	3	246116	0	1.22e-05	0	15280	0	0	9842	0	0	17248	0	0	22296	0	0	111604	0	0	33582	0	0	5482	0	3	30782	0		0.003	D	1	D	2.095	D	-4.41	D	0.989	N	D
2	21231792	A	C	.	p.Phe2650Val	c.7948T>G	missense	1	246106	0	4.06e-06	1	15280	0	0	9844	0	0	17248	0	0	22292	0	0	111600	0	0	33582	0	0	5480	0	0	30780	0		0.001	D	1	D	2.095	D	-5.05	D	0.983	N	D
2	21231800	G	A	.	p.Thr2647Ile	c.7940C>T	missense	1	246086	0	4.06e-06	0	15284	0	0	9844	0	0	17248	0	0	22290	0	0	111584	0	1	33580	0	0	5476	0	0	30780	0		0.226	N	0.473	D	1.445	N	-2.71	D	0.994	D	D
2	21231801	T	G	rs748143305	p.Thr2647Pro	c.7939A>C	missense	8	246068	0	3.25e-05	0	15278	0	0	9846	0	1	17248	0	0	22290	0	5	111568	0	2	33580	0	0	5478	0	0	30780	0		0.018	D	0.998	D	1.995	D	-3.68	D	0.992	D	D
2	21231812	G	C	rs746014242	p.Ser2643Cys	c.7928C>G	missense	1	245940	0	4.07e-06	0	15258	0	0	9842	0	0	17244	0	0	22288	0	1	111478	0	0	33576	0	0	5476	0	0	30778	0		0.004	D	0.993	D	1.7	N	-2.29	N	0.989	N	D
2	21231833	A	G	.	p.Leu2636Ser	c.7907T>C	missense	1	245710	0	4.07e-06	0	15232	0	0	9840	0	0	17228	0	0	22280	0	0	111330	0	1	33560	0	0	5470	0	0	30770	0		0	D	0.999	D	2.045	D	-3.9	D	0.998	D	D
2	21231842	A	C	rs747155189	p.Phe2633Cys	c.7898T>G	missense	1	245750	0	4.07e-06	0	15254	0	0	9834	0	0	17238	0	0	22282	0	0	111332	0	0	33562	0	0	5472	0	1	30776	0		0.002	D	0.998	D	1.935	D	-4	D	0.989	N	D
2	21231847	T	C	.	p.Ile2631Met	c.7893A>G	missense	1	245820	0	4.07e-06	0	15262	0	0	9834	0	0	17242	0	0	22282	0	1	111392	0	0	33556	0	0	5476	0	0	30776	0		0.001	D	0.999	D	2.095	D	-1.88	N	0.98	N	D
2	21231854	A	G	rs776908968	p.Val2629Ala	c.7886T>C	missense	1	245822	0	4.07e-06	0	15280	0	0	9834	0	0	17246	0	0	22286	0	1	111358	0	0	33562	0	0	5480	0	0	30776	0		0.013	D	0.651	D	1.5	N	-2.1	N	0.993	D	D
2	21231875	G	C	rs369023672	p.Thr2622Arg	c.7865C>G	missense	1	245856	0	4.07e-06	0	15292	0	0	9844	0	0	17248	0	0	22286	0	0	111374	0	0	33558	0	0	5474	0	1	30780	0		0	D	1	D	2.095	D	-4.57	D	0.992	D	D
2	21231887	A	C	rs531273434	p.Ile2618Arg	c.7853T>G	missense	1	245896	0	4.07e-06	0	15296	0	0	9846	0	0	17248	0	0	22290	0	1	111396	0	0	33562	0	0	5480	0	0	30778	0		0.108	N	0.03	N	1.995	D	-3.29	D	0.976	N	D
2	21231897	G	C	rs143056106	p.Pro2615Ala	c.7843C>G	missense	19	276860	0	6.86e-05	0	24014	0	0	10148	0	19	18856	0	0	25786	0	0	126422	0	0	34394	0	0	6462	0	0	30778	0		0	D	1	D	2.095	D	-5.78	D	0.994	D	D
2	21231897	G	A	rs143056106	p.Pro2615Ser	c.7843C>T	missense	7	276860	0	2.53e-05	1	24014	0	0	10148	0	0	18856	0	0	25786	0	6	126422	0	0	34394	0	0	6462	0	0	30778	0		0	D	1	D	2.095	D	-5.82	D	0.999	D	D
2	21231899	G	A	rs761038950	p.Thr2614Ile	c.7841C>T	missense	2	30956	0	6.46e-05	0	8730	0	0	302	0	0	1608	0	0	3492	0	2	15004	0	0	838	0	0	982	0	0	0	0		0.139	N	0.995	D	2.045	D	-3.17	D	0.998	D	D
2	21231906	A	T	.	p.Phe2612Ile	c.7834T>A	missense	1	245890	0	4.07e-06	0	15298	0	0	9844	0	0	17248	0	0	22296	0	1	111392	0	0	33552	0	0	5480	0	0	30780	0		0.092	N	0.986	D	1.795	N	-3.89	D	0.985	N	D
2	21231923	G	C	.	p.Ala2606Gly	c.7817C>G	missense	1	245780	0	4.07e-06	0	15288	0	0	9832	0	0	17246	0	0	22290	0	1	111312	0	0	33552	0	0	5478	0	0	30782	0		0.015	D	0.998	D	2.045	D	-2.4	N	0.997	D	D
2	21231935	A	C	.	p.Val2602Gly	c.7805T>G	missense	1	245746	0	4.07e-06	0	15288	0	0	9832	0	0	17246	0	0	22288	0	1	111274	0	0	33560	0	0	5478	0	0	30780	0		0.108	N	0.994	D	1.845	N	-3.88	D	0.979	N	D
2	21231941	A	C	.	p.Phe2600Cys	c.7799T>G	missense	1	245680	0	4.07e-06	0	15284	0	0	9830	0	0	17244	0	0	22294	0	0	111220	0	1	33552	0	0	5478	0	0	30778	0		0.001	D	0.999	D	2.045	D	-4.63	D	0.985	N	D
2	21231957	C	T	rs749167516	p.Gly2595Arg	c.7783G>A	missense	2	245506	0	8.15e-06	0	15274	0	0	9826	0	0	17242	0	0	22294	0	0	111076	0	0	33546	0	0	5470	0	2	30778	0		0.591	N	0.989	D	1.87	N	-2.95	D	0.893	N	D
2	21231965	G	T	.	p.Thr2592Asn	c.7775C>A	missense	1	245460	0	4.07e-06	0	15270	0	0	9818	0	0	17248	0	0	22300	0	1	111032	0	0	33546	0	0	5470	0	0	30776	0		0.059	N	0.69	D	1.995	D	-2.48	N	0.92	N	D
2	21231966	T	G	.	p.Thr2592Pro	c.7774A>C	missense	1	245472	0	4.07e-06	0	15272	0	0	9822	0	0	17246	0	0	22296	0	0	111052	0	1	33540	0	0	5468	0	0	30776	0		0.027	D	0.996	D	1.995	D	-3.7	D	0.97	N	D
2	21231977	G	T	rs781471544	p.Pro2588His	c.7763C>A	missense	1	245442	0	4.07e-06	0	15278	0	0	9816	0	0	17246	0	0	22296	0	1	111014	0	0	33540	0	0	5474	0	0	30778	0		0.001	D	1	D	2.045	D	-5.41	D	0.993	D	D
2	21231978	G	A	.	p.Pro2588Ser	c.7762C>T	missense	2	245426	0	8.15e-06	0	15280	0	0	9816	0	0	17246	0	0	22298	0	0	110996	0	2	33538	0	0	5474	0	0	30778	0		0.007	D	1	D	2.045	D	-4.36	D	0.998	D	D
2	21231981	C	G	rs375855688	p.Val2587Leu	c.7759G>C	missense	9	276394	0	3.26e-05	8	24000	0	0	10120	0	1	18858	0	0	25786	0	0	126016	0	0	34384	0	0	6452	0	0	30778	0		0.008	D	0.908	D	2.045	D	-1.85	N	0.981	N	D
2	21231989	C	T	rs370426974	p.Gly2584Glu	c.7751G>A	missense	3	245402	0	1.22e-05	0	15282	0	0	9820	0	0	17246	0	0	22294	0	3	110970	0	0	33544	0	0	5470	0	0	30776	0		0.005	D	1	D	2.045	D	-4.79	D	0.997	D	D
2	21231989	C	A	rs370426974	p.Gly2584Val	c.7751G>T	missense	2	245402	0	8.15e-06	1	15282	0	0	9820	0	0	17246	0	0	22294	0	0	110970	0	1	33544	0	0	5470	0	0	30776	0		0.005	D	1	D	2.045	D	-5.25	D	0.997	D	D
2	21232001	A	G	rs763409720	p.Leu2580Ser	c.7739T>C	missense	4	245518	0	1.63e-05	0	15278	0	0	9820	0	0	17248	0	0	22294	0	4	111072	0	0	33558	0	0	5472	0	0	30776	0		0.001	D	0.49	D	1.935	D	-2.98	D	0.998	D	D
2	21232014	G	A	rs767146440	p.Arg2576Cys	c.7726C>T	missense	10	245564	0	4.07e-05	0	15294	0	0	9826	0	0	17248	0	0	22296	0	1	111100	0	1	33550	0	0	5472	0	8	30778	0		0.016	D	0.983	D	0.345	N	-2.08	N	0.894	N	D
2	21232016	T	A	rs201152495	p.Lys2575Ile	c.7724A>T	missense	31	276592	0	0.0001121	0	24016	0	0	10130	0	31	18866	0	0	25792	0	0	126164	0	0	34396	0	0	6450	0	0	30778	0		0.001	D	0.055	N	0.69	N	-3.22	D	0.947	N	D
2	21232019	G	A	rs150843941	p.Ala2574Val	c.7721C>T	missense	11	276576	0	3.98e-05	11	24024	0	0	10128	0	0	18866	0	0	25792	0	0	126144	0	0	34394	0	0	6450	0	0	30778	0		0.059	N	1	D	2.045	D	-2.33	N	0.999	D	D
2	21232023	A	C	rs763937444	p.Trp2573Gly	c.7717T>G	missense	2	276668	0	7.23e-06	0	24026	0	0	10132	0	0	18868	0	0	25792	0	2	126214	0	0	34400	0	0	6458	0	0	30778	0		0	D	0.989	D	2.045	D	-7.38	D	0.945	N	D
2	21232026	C	G	.	p.Asp2572His	c.7714G>C	missense	1	245744	0	4.07e-06	0	15294	0	0	9834	0	0	17248	0	0	22294	0	0	111252	0	0	33568	0	0	5476	0	1	30778	0		0.018	D	0.006	N	1.39	N	-2.68	D	0.987	N	D
2	21232040	T	G	rs753847126	p.Gln2567Pro	c.7700A>C	missense	1	245838	0	4.07e-06	0	15296	0	0	9836	0	0	17248	0	0	22294	0	1	111340	0	0	33566	0	0	5480	0	0	30778	0		0.004	D	0.996	D	1.935	D	-3.47	D	0.988	N	D
2	21232042	C	G	rs149306841	p.Glu2566Asp	c.7698G>C	missense	30	245844	0	0.000122	0	15298	0	23	9838	0	0	17248	0	0	22290	0	6	111344	0	0	33566	0	1	5482	0	0	30778	0		0.034	D	0.651	D	2.045	D	-1.73	N	0.99	N	D
2	21232047	C	T	rs751655085	p.Ala2565Thr	c.7693G>A	missense	6	245858	0	2.44e-05	0	15298	0	0	9840	0	0	17246	0	0	22298	0	2	111354	0	0	33564	0	0	5480	0	4	30778	0		0.101	N	1	D	2.095	D	-2.08	N	0.998	D	D
2	21232053	C	G	rs755072077	p.Asp2563His	c.7687G>C	missense	1	245876	0	4.07e-06	0	15298	0	0	9844	0	1	17248	0	0	22294	0	0	111370	0	0	33562	0	0	5480	0	0	30780	0		0.006	D	0.999	D	1.935	D	-3.63	D	0.992	D	D
2	21232059	G	A	rs748303489	p.Leu2561Phe	c.7681C>T	missense	2	245886	0	8.13e-06	0	15298	0	0	9844	0	0	17248	0	0	22290	0	2	111392	0	0	33558	0	0	5476	0	0	30780	0		0.007	D	0.028	N	1.79	N	-2.28	N	0.996	D	D
2	21232061	T	A	rs778064199	p.Asn2560Ile	c.7679A>T	missense	1	245930	0	4.07e-06	0	15298	0	0	9846	0	0	17244	0	0	22292	0	1	111432	0	0	33562	0	0	5476	0	0	30780	0		0.002	D	0.949	D	1.935	D	-4.07	D	0.991	D	D
2	21232071	C	A	rs771384370	p.Ala2557Ser	c.7669G>T	missense	1	245922	0	4.07e-06	0	15298	0	0	9842	0	0	17248	0	0	22284	0	1	111440	0	0	33552	0	0	5478	0	0	30780	0		0.008	D	0.666	D	1.87	N	-0.94	N	0.995	D	D
2	21232071	C	G	rs771384370	p.Ala2557Pro	c.7669G>C	missense	1	30972	0	3.23e-05	0	8734	0	0	302	0	1	1616	0	0	3494	0	0	15008	0	0	838	0	0	980	0	0	0	0		0.011	D	0.451	D	1.87	N	-2.3	N	0.995	D	D
2	21232085	T	C	rs779100523	p.Asp2552Gly	c.7655A>G	missense	9	276952	0	3.25e-05	0	24028	0	0	10146	0	0	18862	0	0	25782	0	9	126510	0	0	34386	0	0	6460	0	0	30778	0		0.005	D	0.842	D	1.935	D	-3.27	D	0.997	D	D
2	21232091	A	C	.	p.Ile2550Ser	c.7649T>G	missense	2	30972	0	6.46e-05	0	8728	0	0	302	0	0	1616	0	0	3494	0	2	15012	0	0	838	0	0	982	0	0	0	0		0.002	D	0.966	D	1.995	D	-3.54	D	0.99	N	D
2	21232097	G	A	rs771556413	p.Thr2548Ile	c.7643C>T	missense	1	245942	0	4.07e-06	0	15298	0	0	9840	0	1	17242	0	0	22278	0	0	111480	0	0	33552	0	0	5476	0	0	30776	0		0.121	N	0.278	N	1.645	N	-3.46	D	0.996	D	D
2	21232112	T	C	.	p.Tyr2543Cys	c.7628A>G	missense	3	276902	0	1.08e-05	0	24034	0	0	10142	0	3	18858	0	0	25770	0	0	126480	0	0	34384	0	0	6456	0	0	30778	0		0.001	D	1	D	2.095	D	-5.92	D	0.997	D	D
2	21232121	C	A	rs571626569	p.Gly2540Val	c.7619G>T	missense	266	276868	6	0.0009607	0	24030	0	0	10142	0	0	18860	0	0	25756	0	3	126462	0	0	34386	0	2	6456	0	261	30776	6		0.009	D	0.868	D	1.79	N	-3.73	D	0.997	D	D
2	21232121	C	T	rs571626569	p.Gly2540Asp	c.7619G>A	missense	6	245892	0	2.44e-05	0	15298	0	0	9840	0	6	17244	0	0	22262	0	0	111450	0	0	33548	0	0	5474	0	0	30776	0		0.159	N	0.483	D	1.79	N	-2.22	N	0.995	D	D
2	21232133	A	G	rs761663694	p.Leu2536Pro	c.7607T>C	missense	1	245866	0	4.07e-06	1	15298	0	0	9844	0	0	17246	0	0	22268	0	0	111422	0	0	33540	0	0	5472	0	0	30776	0		0	D	1	D	2.095	D	-4.86	D	0.998	D	D
2	21232137	A	G	rs146593015	p.Tyr2535His	c.7603T>C	missense	2	245872	0	8.13e-06	0	15298	0	0	9842	0	0	17244	0	0	22268	0	1	111422	0	0	33548	0	1	5474	0	0	30776	0		0.028	D	0.976	D	1.995	D	-2.59	D	0.995	D	D
2	21232149	C	T	rs149358359	p.Glu2531Lys	c.7591G>A	missense	2	245860	0	8.14e-06	0	15296	0	0	9842	0	0	17246	0	0	22262	0	2	111412	0	0	33552	0	0	5474	0	0	30776	0		0.001	D	0.896	D	2.095	D	-2.84	D	0.998	D	D
2	21232151	T	G	.	p.Gln2530Pro	c.7589A>C	missense	1	245864	0	4.07e-06	0	15298	0	0	9840	0	0	17248	0	0	22268	0	1	111402	0	0	33558	0	0	5476	0	0	30774	0		0.061	N	0.947	D	1.7	N	-2.73	D	0.961	N	D
2	21232156	A	C	rs777944667	p.Ile2528Met	c.7584T>G	missense	1	245884	0	4.07e-06	0	15298	0	0	9840	0	0	17248	0	0	22268	0	1	111426	0	0	33556	0	0	5474	0	0	30774	0		0.001	D	0.908	D	1.795	N	-1.83	N	0.98	N	D
2	21232163	A	G	rs373272476	p.Met2526Thr	c.7577T>C	missense	9	276880	0	3.25e-05	9	24026	0	0	10146	0	0	18862	0	0	25770	0	0	126442	0	0	34400	0	0	6458	0	0	30776	0		0.001	D	0.622	D	2.095	D	-3.33	D	0.972	N	D
2	21232175	C	T	rs781243278	p.Arg2522Gln	c.7565G>A	missense	5	276866	0	1.81e-05	1	24028	0	0	10146	0	2	18856	0	0	25762	0	2	126448	0	0	34394	0	0	6456	0	0	30776	0		0.011	D	0.887	D	2.045	D	-2.45	N	0.997	D	D
2	21232181	C	T	rs199852015	p.Arg2520Gln	c.7559G>A	missense	3	276880	0	1.08e-05	0	24030	0	0	10146	0	0	18862	0	0	25762	0	2	126464	0	0	34386	0	1	6456	0	0	30774	0		0	D	0.998	D	2.095	D	-2.59	D	0.999	D	D
2	21232182	G	C	rs746483297	p.Arg2520Gly	c.7558C>G	missense	1	245904	0	4.07e-06	0	15298	0	0	9844	0	0	17246	0	0	22278	0	1	111442	0	0	33550	0	0	5472	0	0	30774	0		0	D	1	D	2.095	D	-4.63	D	0.996	D	D
2	21232190	T	C	rs776408645	p.Glu2517Gly	c.7550A>G	missense	4	245948	0	1.63e-05	0	15298	0	0	9846	0	0	17248	0	0	22282	0	0	111468	0	4	33558	0	0	5472	0	0	30776	0		0.001	D	1	D	2.095	D	-4.91	D	0.998	D	D
2	21232200	C	T	.	p.Glu2514Lys	c.7540G>A	missense	1	245954	0	4.07e-06	0	15298	0	0	9848	0	0	17248	0	0	22290	0	0	111472	0	1	33550	0	0	5472	0	0	30776	0		0.006	D	0.961	D	1.7	N	-2.52	D	0.998	D	D
2	21232235	G	A	.	p.Ser2502Leu	c.7505C>T	missense	4	30970	0	0.0001292	0	8734	0	0	302	0	0	1616	0	0	3494	0	4	15004	0	0	838	0	0	982	0	0	0	0		0.001	D	0.991	D	1.935	D	-3.43	D	0.998	D	D
2	21232256	C	A	rs764360150	p.Trp2495Leu	c.7484G>T	missense	4	246092	0	1.63e-05	0	15298	0	0	9850	0	4	17248	0	0	22298	0	0	111582	0	0	33560	0	0	5478	0	0	30778	0		0.08	N	0.875	D	1.735	N	-7.08	D	0.96	N	D
2	21232276	T	G	.	p.Lys2488Asn	c.7464A>C	missense	1	246090	0	4.06e-06	0	15296	0	0	9850	0	0	17248	0	0	22296	0	1	111578	0	0	33564	0	0	5478	0	0	30780	0		0.002	D	0.028	N	1.67	N	-2.39	N	0.997	D	D
2	21232294	T	A	.	p.Glu2482Asp	c.7446A>T	missense	1	246090	0	4.06e-06	0	15296	0	0	9850	0	0	17248	0	0	22294	0	0	111578	0	1	33564	0	0	5480	0	0	30780	0		0.098	N	0.034	N	2.045	D	-1.81	N	0.991	D	D
2	21232325	T	G	rs758982167	p.Glu2472Ala	c.7415A>C	missense	1	246088	0	4.06e-06	0	15298	0	0	9850	0	0	17246	0	0	22300	0	1	111566	0	0	33568	0	0	5478	0	0	30782	0		0.013	D	0.1	N	0.345	N	-2.8	D	0.938	N	D
2	21232329	C	G	rs773694848	p.Glu2471Gln	c.7411G>C	missense	1	245996	0	4.07e-06	0	15298	0	0	9846	0	0	17248	0	0	22298	0	0	111492	0	1	33556	0	0	5476	0	0	30782	0		0.17	N	0.627	D	2.2	D	-0.93	N	0.567	N	D
2	21232334	A	C	.	p.Phe2469Cys	c.7406T>G	missense	1	246014	0	4.07e-06	1	15298	0	0	9848	0	0	17246	0	0	22292	0	0	111502	0	0	33570	0	0	5476	0	0	30782	0		0.001	D	0.997	D	1.78	N	-4.22	D	0.955	N	D
2	21232335	A	T	rs768221258	p.Phe2469Ile	c.7405T>A	missense	2	245996	0	8.13e-06	0	15298	0	0	9848	0	0	17246	0	0	22296	0	0	111494	0	2	33556	0	0	5476	0	0	30782	0		0.003	D	0.875	D	1.78	N	-2.67	D	0.971	N	D
2	21232340	T	G	rs747795510	p.Lys2467Thr	c.7400A>C	missense	1	246008	0	4.07e-06	1	15298	0	0	9848	0	0	17248	0	0	22294	0	0	111490	0	0	33570	0	0	5478	0	0	30782	0		0.002	D	0.961	D	1.935	D	-3.17	D	0.987	N	D
2	21232341	T	G	.	p.Lys2467Gln	c.7399A>C	missense	1	246004	0	4.07e-06	0	15298	0	0	9846	0	0	17246	0	0	22296	0	1	111488	0	0	33570	0	0	5478	0	0	30782	0		0.005	D	0.335	N	1.935	D	-2.39	N	0.936	N	D
2	21232368	C	G	rs200783423	p.Glu2458Gln	c.7372G>C	missense	7	276780	0	2.53e-05	0	24030	0	0	10146	0	0	18866	0	1	25780	0	6	126320	0	0	34408	0	0	6448	0	0	30782	0		0.002	D	0.961	D	2.28	D	-1.91	N	0.989	N	D
2	21232373	G	T	rs12713675	p.Ala2456Asp	c.7367C>A	missense	1410	276734	27	0.005095	1274	24020	27	0	10146	0	0	18866	0	0	25778	0	23	126284	0	93	34412	0	15	6448	0	5	30780	0		0.009	D	0.03	N	2.25	D	-2.81	D	0.993	D	D
2	21232388	T	C	rs765342867	p.Asn2451Ser	c.7352A>G	missense	1	245678	0	4.07e-06	0	15298	0	0	9838	0	0	17248	0	0	22278	0	1	111188	0	0	33576	0	0	5470	0	0	30782	0		0.005	D	0.997	D	2.34	D	-3.21	D	0.976	N	D
2	21232391	A	G	.	p.Leu2450Pro	c.7349T>C	missense	1	245638	0	4.07e-06	0	15296	0	0	9834	0	0	17248	0	0	22278	0	0	111160	0	0	33574	0	0	5468	0	1	30780	0		0.001	D	0.93	D	1.5	N	-3.53	D	0.998	D	D
2	21232392	G	A	rs750862654	p.Leu2450Phe	c.7348C>T	missense	2	245652	0	8.14e-06	0	15296	0	0	9836	0	0	17248	0	0	22284	0	0	111164	0	2	33574	0	0	5468	0	0	30782	0		0.004	D	0.868	D	1.5	N	-1.68	N	0.995	D	D
2	21232401	T	A	.	p.Thr2447Ser	c.7339A>T	missense	1	245628	0	4.07e-06	0	15294	0	0	9836	0	0	17248	0	0	22278	0	1	111154	0	0	33570	0	0	5468	0	0	30780	0		0.016	D	0.935	D	2.25	D	-1.92	N	0.985	N	D
2	21232410	G	A	rs754565622	p.Arg2444Cys	c.7330C>T	missense	24	276494	0	8.68e-05	0	24022	0	0	10134	0	1	18866	0	0	25748	0	16	126086	0	5	34410	0	1	6448	0	1	30780	0		0.002	D	0.009	N	1.5	N	-3.72	D	0.96	N	D
2	21232421	T	C	.	p.Asn2440Ser	c.7319A>G	missense	1	245564	0	4.07e-06	0	15296	0	0	9834	0	0	17248	0	0	22270	0	1	111094	0	0	33568	0	0	5472	0	0	30782	0		0	D	1	D	2.38	D	-3.48	D	0.996	D	D
2	21232425	T	A	rs780800600	p.Thr2439Ser	c.7315A>T	missense	2	245542	0	8.15e-06	0	15296	0	0	9832	0	0	17248	0	0	22260	0	0	111094	0	0	33566	0	0	5466	0	2	30780	0		0.006	D	0.11	N	2.14	D	-2.05	N	0.986	N	D
2	21232433	A	G	.	p.Val2436Ala	c.7307T>C	missense	1	245554	0	4.07e-06	1	15296	0	0	9828	0	0	17248	0	0	22268	0	0	111106	0	0	33562	0	0	5466	0	0	30780	0		0.001	D	0.966	D	2.24	D	-2.6	D	0.994	D	D
2	21232442	T	A	rs747588681	p.His2433Leu	c.7298A>T	missense	2	245548	0	8.15e-06	2	15290	0	0	9830	0	0	17248	0	0	22268	0	0	111104	0	0	33564	0	0	5466	0	0	30778	0		0.003	D	0.002	N	2.2	D	-5.24	D	0.935	N	D
2	21232443	G	A	rs769527873	p.His2433Tyr	c.7297C>T	missense	1	245514	0	4.07e-06	0	15288	0	0	9830	0	1	17248	0	0	22260	0	0	111088	0	0	33558	0	0	5466	0	0	30776	0		0.007	D	0.75	D	2.2	D	-3.1	D	0.993	D	D
2	21232449	C	T	.	p.Asp2431Asn	c.7291G>A	missense	1	245508	0	4.07e-06	0	15284	0	0	9828	0	0	17246	0	0	22268	0	1	111088	0	0	33558	0	0	5460	0	0	30776	0		0.106	N	0.246	N	1.995	D	-3.36	D	0.998	D	D
2	21232452	A	G	.	p.Phe2430Leu	c.7288T>C	missense	1	245568	0	4.07e-06	0	15290	0	0	9832	0	0	17246	0	0	22272	0	0	111132	0	0	33558	0	1	5462	0	0	30776	0		0	D	0.289	N	2.38	D	-4.41	D	0.995	D	D
2	21232454	G	A	rs777287390	p.Ser2429Leu	c.7286C>T	missense	1	245554	0	4.07e-06	0	15288	0	0	9832	0	0	17244	0	0	22270	0	0	111124	0	0	33560	0	0	5462	0	1	30774	0		0.001	D	0.933	D	2.125	D	-3.94	D	0.997	D	D
2	21232491	T	G	rs776807669	p.Asn2417His	c.7249A>C	missense	3	245580	0	1.22e-05	0	15274	0	0	9838	0	0	17234	0	0	22260	0	0	111246	0	3	33504	0	0	5460	0	0	30764	0		0	D	0.951	D	2.38	D	-3.74	D	0.994	D	D
2	21232497	C	T	.	p.Asp2415Asn	c.7243G>A	missense	1	245482	0	4.07e-06	0	15266	0	0	9838	0	0	17226	0	1	22258	0	0	111194	0	0	33492	0	0	5460	0	0	30748	0		0.005	D	0.651	D	1.15	N	-1.84	N	0.998	D	D
2	21232499	T	A	rs200759464	p.Glu2414Val	c.7241A>T	missense	3	245428	0	1.22e-05	0	15256	0	0	9834	0	0	17228	0	0	22252	0	0	111172	0	0	33486	0	1	5458	0	2	30742	0		0.002	D	0.974	D	2.25	D	-4.77	D	0.989	N	D
2	21232500	C	G	rs766809314	p.Glu2414Gln	c.7240G>C	missense	2	245390	0	8.15e-06	0	15258	0	0	9836	0	0	17228	0	0	22246	0	0	111148	0	0	33482	0	0	5456	0	2	30736	0		0.009	D	0.949	D	2.25	D	-2	N	0.977	N	D
2	21232508	G	A	rs752133513	p.Thr2411Ile	c.7232C>T	missense	1	245190	0	4.08e-06	0	15250	0	0	9830	0	0	17208	0	0	22238	0	1	111062	0	0	33452	0	0	5448	0	0	30702	0		0.018	D	0.196	N	0.69	N	-1.9	N	0.994	D	D
2	21232511	T	G	rs755592108	p.Lys2410Thr	c.7229A>C	missense	1	245146	0	4.08e-06	0	15244	0	0	9832	0	0	17204	0	0	22232	0	1	111042	0	0	33442	0	0	5448	0	0	30702	0		0.005	D	0.868	D	2.075	D	-3.32	D	0.99	N	D
2	21232514	A	G	rs781521234	p.Phe2409Ser	c.7226T>C	missense	1	245086	0	4.08e-06	0	15242	0	0	9832	0	0	17200	0	0	22228	0	1	111006	0	0	33438	0	0	5448	0	0	30692	0		0.001	D	0.993	D	2.3	D	-5.2	D	0.992	D	D
2	21232538	A	G	.	p.Val2401Ala	c.7202T>C	missense	1	244536	0	4.09e-06	0	15216	0	0	9830	0	0	17170	0	0	22200	0	1	110626	0	0	33396	0	0	5418	0	0	30680	0		0.002	D	0.799	D	1.845	N	-2.95	D	0.847	N	D
2	21232544	T	C	rs370239884	p.Asp2399Gly	c.7196A>G	missense	4	244490	0	1.64e-05	0	15212	0	0	9828	0	0	17174	0	0	22202	0	4	110586	0	0	33402	0	0	5412	0	0	30674	0		0.011	D	0.483	D	2.075	D	-3.99	D	0.991	D	D
2	21232561	C	G	rs761964409	p.Leu2393Phe	c.7179G>C	missense	1	244256	0	4.09e-06	0	15206	0	0	9812	0	0	17176	0	0	22182	0	1	110452	0	0	33376	0	0	5412	0	0	30640	0		0.055	N	0.988	D	2.25	D	-2.26	N	0.995	D	D
2	21232578	C	T	.	p.Asp2388Asn	c.7162G>A	missense	1	244840	0	4.08e-06	0	15236	0	0	9818	0	0	17212	0	0	22226	0	0	110844	0	0	33404	0	1	5430	0	0	30670	0		0.268	N	0.019	N	2.08	D	-1.46	N	0.997	D	D
2	21232578	C	G	.	p.Asp2388His	c.7162G>C	missense	1	244840	0	4.08e-06	1	15236	0	0	9818	0	0	17212	0	0	22226	0	0	110844	0	0	33404	0	0	5430	0	0	30670	0		0.47	N	0.63	D	2.08	D	-1.82	N	0.983	N	D
2	21232583	A	T	rs773513587	p.Ile2386Lys	c.7157T>A	missense	2	245070	0	8.16e-06	0	15252	0	0	9828	0	0	17216	0	0	22232	0	0	110986	0	0	33418	0	0	5438	0	2	30700	0		0.001	D	0.868	D	2.14	D	-4.21	D	0.924	N	D
2	21232589	A	G	rs752011849	p.Val2384Ala	c.7151T>C	missense	2	245284	0	8.15e-06	0	15268	0	0	9832	0	0	17232	0	0	22250	0	2	111096	0	0	33444	0	0	5442	0	0	30720	0		0.001	D	0.877	D	1.95	D	-3	D	0.995	D	D
2	21232590	C	A	rs554648284	p.Val2384Phe	c.7150G>T	missense	2	245344	0	8.15e-06	0	15276	0	0	9836	0	0	17232	0	0	22254	0	2	111134	0	0	33448	0	0	5444	0	0	30720	0		0.001	D	0.961	D	1.95	D	-3.14	D	0.991	D	D
2	21232606	G	T	rs793888518	p.Ser2378Arg	c.7134C>A	missense	1	245534	0	4.07e-06	0	15282	0	0	9836	0	0	17238	0	0	22270	0	1	111236	0	0	33466	0	0	5456	0	0	30750	0		0.013	D	0.069	N	2.2	D	-2.55	D	0.995	D	D
2	21232615	C	A	.	p.Gln2375His	c.7125G>T	missense	1	245696	0	4.07e-06	0	15288	0	0	9840	0	1	17242	0	0	22280	0	0	111318	0	0	33500	0	0	5458	0	0	30770	0		0.002	D	0.999	D	2.25	D	-3.33	D	0.988	N	D
2	21232622	G	A	.	p.Thr2373Ile	c.7118C>T	missense	1	245690	0	4.07e-06	0	15292	0	1	9840	0	0	17248	0	0	22278	0	0	111308	0	0	33502	0	0	5452	0	0	30770	0		0.024	D	0.972	D	2.125	D	-3.64	D	0.998	D	D
2	21232623	T	A	rs568176871	p.Thr2373Ser	c.7117A>T	missense	1	245728	0	4.07e-06	0	15292	0	0	9842	0	0	17246	0	0	22282	0	0	111338	0	0	33502	0	0	5456	0	1	30770	0		0.014	D	0.952	D	2.125	D	-2.49	N	0.99	N	D
2	21232638	A	G	rs763474650	p.Tyr2368His	c.7102T>C	missense	1	245786	0	4.07e-06	0	15288	0	0	9848	0	0	17248	0	0	22280	0	0	111372	0	0	33518	0	0	5462	0	1	30770	0		0.003	D	0.948	D	2.19	D	-3.25	D	0.99	N	D
2	21232656	C	A	.	p.Val2362Leu	c.7084G>T	missense	1	30962	0	3.23e-05	1	8730	0	0	302	0	0	1614	0	0	3494	0	0	15002	0	0	838	0	0	982	0	0	0	0		0.006	D	0.802	D	2.14	D	-1.72	N	0.966	N	D
2	21232665	C	T	.	p.Asp2359Asn	c.7075G>A	missense	1	30968	0	3.23e-05	0	8736	0	0	302	0	1	1610	0	0	3494	0	0	15006	0	0	838	0	0	982	0	0	0	0		0.002	D	0.8	D	2.25	D	-2.99	D	0.999	D	D
2	21232667	A	T	.	p.Met2358Lys	c.7073T>A	missense	1	30974	0	3.23e-05	0	8732	0	0	302	0	0	1616	0	0	3494	0	1	15010	0	0	838	0	0	982	0	0	0	0		0.001	D	0.627	D	2.2	D	-3.86	D	0.954	N	D
2	21232697	T	C	rs780043912	p.Tyr2348Cys	c.7043A>G	missense	2	245900	0	8.13e-06	0	15292	0	0	9844	0	2	17248	0	0	22294	0	0	111420	0	0	33550	0	0	5474	0	0	30778	0		0	D	0.693	D	2.34	D	-6.49	D	0.987	N	D
2	21232705	G	C	rs368113811	p.Ile2345Met	c.7035C>G	missense	1	245852	0	4.07e-06	0	15292	0	0	9842	0	0	17248	0	0	22294	0	1	111374	0	0	33548	0	0	5474	0	0	30780	0		0.001	D	0.997	D	2.3	D	-1.71	N	0.99	N	D
2	21232706	A	G	.	p.Ile2345Thr	c.7034T>C	missense	1	245908	0	4.07e-06	1	15292	0	0	9844	0	0	17246	0	0	22298	0	0	111414	0	0	33560	0	0	5474	0	0	30780	0		0.001	D	0.986	D	2.3	D	-2.99	D	0.893	N	D
2	21232708	T	G	.	p.Leu2344Phe	c.7032A>C	missense	1	245886	0	4.07e-06	0	15292	0	0	9842	0	0	17246	0	0	22294	0	1	111400	0	0	33560	0	0	5472	0	0	30780	0		0.056	N	0.105	N	1.5	N	-2.66	D	0.994	D	D
2	21232712	T	A	rs202229735	p.Glu2343Val	c.7028A>T	missense	1	30972	0	3.23e-05	0	8726	0	0	302	0	1	1618	0	0	3494	0	0	15012	0	0	838	0	0	982	0	0	0	0		0.001	D	0.868	D	1.935	D	-5.15	D	0.989	N	D
2	21232751	A	T	rs200940198	p.Val2330Glu	c.6989T>A	missense	2	245726	0	8.14e-06	0	15288	0	0	9842	0	0	17248	0	0	22288	0	0	111230	0	1	33574	0	0	5476	0	1	30780	0		0	D	0.998	D	2.24	D	-4.23	D	0.984	N	D
2	21232771	A	T	rs138118085	p.Asn2323Lys	c.6969T>A	missense	15	276702	0	5.42e-05	15	24016	0	0	10142	0	0	18862	0	0	25778	0	0	126262	0	0	34406	0	0	6456	0	0	30780	0		0.004	D	0.117	N	1.935	D	-3.08	D	0.947	N	D
2	21232799	A	G	rs372035579	p.Leu2314Pro	c.6941T>C	missense	14	276794	0	5.06e-05	13	24022	0	0	10144	0	0	18866	0	0	25768	0	0	126362	0	1	34406	0	0	6452	0	0	30774	0		0.003	D	0.976	D	1.15	N	-3.83	D	0.996	D	D
2	21232801	A	C	rs781271189	p.Ile2313Met	c.6939T>G	missense	3	245830	0	1.22e-05	0	15296	0	0	9844	0	1	17246	0	0	22270	0	0	111364	0	0	33568	0	0	5468	0	2	30774	0		0.003	D	0.278	N	2.14	D	-1.71	N	0.703	N	D
2	21232803	T	A	rs584542	p.Ile2313Phe	c.6937A>T	missense	2	245900	0	8.13e-06	0	15296	0	0	9844	0	0	17248	0	0	22270	0	2	111426	0	0	33572	0	0	5470	0	0	30774	0		0.003	D	0.006	N	2.14	D	-2.5	N	0.648	N	D
2	21232811	A	G	rs561774487	p.Ile2310Thr	c.6929T>C	missense	137	245848	3	0.0005573	0	15296	0	0	9844	0	0	17246	0	0	22262	0	0	111398	0	0	33568	0	1	5468	0	136	30766	3		0.001	D	0.993	D	2.34	D	-3.01	D	0.957	N	D
2	21232827	T	C	rs764684714	p.Ile2305Val	c.6913A>G	missense	2	245874	0	8.13e-06	0	15298	0	0	9848	0	0	17248	0	0	22234	0	0	111440	0	0	33568	0	0	5472	0	2	30766	0		0.005	D	0.451	D	2.3	D	-0.72	N	0.935	N	D
2	21232845	C	G	rs12713681	p.Asp2299His	c.6895G>C	missense	608	276874	5	0.002196	543	24030	4	0	10150	0	0	18864	0	1	25702	0	24	126488	1	30	34412	0	10	6458	0	0	30770	0		0.062	N	0.98	D	1.5	N	-2.91	D	0.982	N	D
2	21232865	A	G	rs145977507	p.Ile2292Thr	c.6875T>C	missense	10	245884	0	4.07e-05	0	15296	0	0	9846	0	0	17248	0	0	22180	0	9	111484	0	0	33576	0	1	5478	0	0	30776	0		0.032	D	0.001	N	0.97	N	-2.98	D	0.4	N	D
2	21232895	G	C	rs745942127	p.Ala2282Gly	c.6845C>G	missense	8	245790	1	3.26e-05	0	15296	0	0	9846	0	1	17248	0	0	22120	0	0	111444	0	0	33578	0	0	5478	0	7	30780	1		0.016	D	0.908	D	2.3	D	-2.62	D	0.997	D	D
2	21232905	G	T	rs121918388	p.Gln2279Lys	c.6835C>A	missense	1	245758	0	4.07e-06	0	15298	0	0	9848	0	0	17248	0	0	22100	0	1	111432	0	0	33580	0	0	5472	0	0	30780	0		0.187	N	0.483	D	2.08	D	-1.42	N	0.967	N	D
2	21232911	C	G	rs768940377	p.Asp2277His	c.6829G>C	missense	1	245770	0	4.07e-06	0	15298	0	0	9840	0	0	17248	0	0	22122	0	1	111436	0	0	33576	0	0	5470	0	0	30780	0		0.001	D	0.995	D	2.3	D	-4.16	D	0.99	N	D
2	21232912	T	C	rs145812136	p.Ile2276Met	c.6828A>G	missense	1	245782	0	4.07e-06	0	15298	0	0	9840	0	0	17248	0	0	22116	0	0	111452	0	0	33576	0	1	5472	0	0	30780	0		0.004	D	0.437	N	2.075	D	-1.36	N	0.928	N	D
2	21232943	A	C	rs766005962	p.Leu2266Arg	c.6797T>G	missense	2	245640	0	8.14e-06	0	15292	0	0	9842	0	1	17248	0	0	22134	0	1	111322	0	0	33560	0	0	5466	0	0	30776	0		0	D	1	D	2.3	D	-4.45	D	0.996	D	D
2	21232946	T	G	rs759255307	p.Lys2265Thr	c.6794A>C	missense	8	276598	0	2.89e-05	1	24028	0	0	10144	0	0	18864	0	0	25628	0	5	126310	0	2	34398	0	0	6450	0	0	30776	0		0.026	D	0.583	D	2.2	D	-3.39	D	0.983	N	D
2	21232949	T	C	rs767382770	p.Glu2264Gly	c.6791A>G	missense	2	245604	0	8.14e-06	0	15288	0	0	9846	0	0	17248	0	0	22132	0	0	111298	0	2	33552	0	0	5464	0	0	30776	0		0.001	D	0.386	N	2.25	D	-4.57	D	0.997	D	D
2	21232969	T	G	rs756172876	p.Gln2257His	c.6771A>C	missense	1	245356	0	4.08e-06	0	15284	0	0	9838	0	1	17228	0	0	22088	0	0	111150	0	0	33530	0	0	5462	0	0	30776	0		0.005	D	0.976	D	2.14	D	-2.64	D	0.98	N	D
2	21232976	T	G	.	p.Lys2255Thr	c.6764A>C	missense	1	30976	0	3.23e-05	1	8734	0	0	302	0	0	1618	0	0	3494	0	0	15008	0	0	838	0	0	982	0	0	0	0		0.024	D	0.651	D	1.95	D	-2.87	D	0.992	D	D
2	21232982	T	A	.	p.Asp2253Val	c.6758A>T	missense	1	245196	0	4.08e-06	0	15274	0	0	9842	0	0	17224	0	0	22038	0	1	111084	0	0	33514	0	0	5450	0	0	30770	0		0	D	0.972	D	2.19	D	-5.87	D	0.992	D	D
2	21232982	T	C	.	p.Asp2253Gly	c.6758A>G	missense	2	276164	0	7.24e-06	0	24006	0	0	10144	0	2	18842	0	0	25532	0	0	126086	0	0	34352	0	0	6432	0	0	30770	0		0.003	D	0.986	D	2.19	D	-4.59	D	0.997	D	D
2	21232994	A	G	rs780141544	p.Ile2249Thr	c.6746T>C	missense	1	244978	0	4.08e-06	0	15268	0	0	9834	0	1	17226	0	0	21998	0	0	110958	0	0	33486	0	0	5440	0	0	30768	0		0.003	D	0.961	D	2.19	D	-2.72	D	0.994	D	D
2	21233006	G	A	.	p.Thr2245Ile	c.6734C>T	missense	1	244338	0	4.09e-06	0	15254	0	0	9820	0	0	17214	0	0	21882	0	0	110720	0	0	33450	0	0	5432	0	1	30566	0		0.036	D	0.001	N	1.87	N	-2.52	D	0.973	N	D
2	21233031	C	G	.	p.Asp2237His	c.6709G>C	missense	1	242848	0	4.12e-06	0	15184	0	0	9780	0	0	17184	0	0	21392	0	1	109992	0	0	33380	0	0	5392	0	0	30544	0		0.004	D	0.441	N	2.08	D	-3.73	D	0.984	N	D
2	21233042	A	G	.	p.Ile2233Thr	c.6698T>C	missense	1	242892	0	4.12e-06	0	15174	0	0	9782	0	0	17198	0	0	21326	0	1	110060	0	0	33416	0	0	5396	0	0	30540	0		0.002	D	0.933	D	1.95	D	-2.75	D	0.992	D	D
2	21233072	A	C	.	p.Val2223Gly	c.6668T>G	missense	1	240012	0	4.17e-06	0	15118	0	0	9660	0	0	17146	0	0	20770	0	0	109146	0	1	33134	0	0	5356	0	0	29682	0		0.001	D	0.766	D	1.87	N	-3.72	D	0.991	D	D
2	21233085	G	A	rs141641980	p.Arg2219Cys	c.6655C>T	missense	16	265892	0	6.02e-05	0	23774	0	1	9650	0	1	18526	0	0	23912	0	13	122602	0	1	33100	0	0	6218	0	0	28110	0		0.001	D	0.071	N	1.935	D	-4.2	D	0.995	D	D
2	21233094	A	G	rs775471082	p.Tyr2216His	c.6646T>C	missense	1	224862	0	4.45e-06	0	14852	0	0	8648	0	0	16390	0	0	19890	0	0	104624	0	0	29758	0	0	4948	0	1	25752	0		0	D	0.999	D	2.19	D	-3.27	D	0.994	D	D
2	21233096	T	A	.	p.His2215Leu	c.6644A>T	missense	1	224810	0	4.45e-06	0	14844	0	0	8634	0	0	16384	0	0	19910	0	1	104594	0	0	29790	0	0	4946	0	0	25708	0		0.015	D	0.023	N	1.39	N	-3.31	D	0.883	N	D
2	21233101	A	T	.	p.Asp2213Glu	c.6639T>A	missense	1	30976	0	3.23e-05	0	8734	0	0	302	0	1	1618	0	0	3492	0	0	15010	0	0	838	0	0	982	0	0	0	0		0.082	N	0.429	N	1.905	D	-2.08	N	0.991	D	D
2	21233107	A	C	.	p.Ser2211Arg	c.6633T>G	missense	1	210372	0	4.75e-06	0	14560	0	0	7446	0	0	15442	0	0	18930	0	1	100550	0	0	25668	0	0	4496	0	0	23280	0		0.049	D	0.327	N	0.895	N	-1.26	N	0.995	D	D
2	21233145	C	T	rs753755024	p.Ala2199Thr	c.6595G>A	missense	1	206146	0	4.85e-06	0	14492	0	0	6912	0	0	15658	0	0	18200	0	1	98494	0	0	26750	0	0	4432	0	0	21208	0		0.304	N	0.132	N	2.25	D	-0.88	N	0.998	D	D
2	21233168	A	G	rs766444813	p.Leu2191Ser	c.6572T>C	missense	1	199902	0	5e-06	0	14332	0	0	6378	0	0	15422	0	0	18076	0	1	96368	0	0	25106	0	0	4236	0	0	19984	0		0.192	N	0.264	N	2.015	D	-2.04	N	0.993	D	D
2	21233189	T	C	rs184512808	p.Tyr2184Cys	c.6551A>G	missense	24	237282	0	0.0001011	0	23174	0	0	7040	0	24	17518	0	0	22342	0	0	113176	0	0	27862	0	0	5446	0	0	20724	0		0.001	D	0.999	D	2.3	D	-5.44	D	0.998	D	D
2	21233192	T	A	rs748579167	p.Gln2183Leu	c.6548A>T	missense	2	204580	0	9.78e-06	0	14422	0	0	6608	0	0	15768	0	0	18870	0	0	97780	0	0	26208	0	0	4424	0	2	20500	0		0.011	D	0.651	D	2.3	D	-3.87	D	0.978	N	D
2	21233192	T	C	rs748579167	p.Gln2183Arg	c.6548A>G	missense	2	204580	0	9.78e-06	0	14422	0	0	6608	0	0	15768	0	0	18870	0	2	97780	0	0	26208	0	0	4424	0	0	20500	0		0.048	D	0.651	D	2.3	D	-2.14	N	0.991	D	D
2	21233201	T	G	rs756403270	p.Gln2180Pro	c.6539A>C	missense	1	208592	0	4.79e-06	0	14486	0	0	6908	0	0	15886	0	0	19264	0	1	99170	0	0	27048	0	0	4514	0	0	21316	0		0.011	D	0.996	D	2.25	D	-3.51	D	0.986	N	D
2	21233210	T	C	.	p.Tyr2177Cys	c.6530A>G	missense	1	218018	0	4.59e-06	0	14642	0	0	7718	0	0	16404	0	0	19974	0	0	101888	0	1	29696	0	0	4796	0	0	22900	0		0.003	D	1	D	2.3	D	-4.94	D	0.998	D	D
2	21233223	G	C	rs200370790	p.Gln2173Glu	c.6517C>G	missense	1	225016	0	4.44e-06	1	14776	0	0	8358	0	0	16622	0	0	20592	0	0	104344	0	0	30632	0	0	4924	0	0	24768	0		0.159	N	0.666	D	2.34	D	-1.46	N	0.928	N	D
2	21233229	G	T	.	p.Leu2171Ile	c.6511C>A	missense	2	226838	0	8.82e-06	0	14802	0	0	8526	0	0	16646	0	0	20772	0	0	105102	0	1	30742	0	1	4960	0	0	25288	0		0.296	N	0.983	D	2.3	D	-0.82	N	0.965	N	D
2	21233238	T	G	.	p.Asn2168His	c.6502A>C	missense	2	30972	0	6.46e-05	2	8728	0	0	302	0	0	1622	0	0	3492	0	0	15008	0	0	838	0	0	982	0	0	0	0		0.078	N	0.991	D	2.3	D	-2.39	N	0.992	D	D
2	21233246	A	G	rs773948995	p.Ile2165Thr	c.6494T>C	missense	1	230854	0	4.33e-06	0	14908	0	0	8880	0	0	16690	0	0	21300	0	1	106738	0	0	30840	0	0	5078	0	0	26420	0		0.243	N	0.915	D	2.3	D	-2.05	N	0.963	N	D
2	21233258	T	A	rs775221104	p.Asp2161Val	c.6482A>T	missense	1	233852	0	4.28e-06	0	14964	0	0	9242	0	0	16852	0	0	21622	0	1	107668	0	0	31380	0	0	5184	0	0	26940	0		0.009	D	0.966	D	2.19	D	-4.76	D	0.993	D	D
2	21233269	T	A	rs763904015	p.Gln2157His	c.6471A>T	missense	1	234950	0	4.26e-06	0	14996	0	0	9332	0	0	16870	0	0	21754	0	0	108034	0	0	31506	0	0	5216	0	1	27242	0		0.022	D	0.993	D	1.935	D	-2.52	D	0.957	N	D
2	21233273	A	T	.	p.Ile2156Lys	c.6467T>A	missense	1	236080	0	4.24e-06	0	15030	0	0	9402	0	0	16918	0	0	21806	0	1	108282	0	0	31800	0	0	5242	0	0	27600	0		0.001	D	0.627	D	1.245	N	-3.37	D	0.931	N	D
2	21233275	A	C	rs765064660	p.Asp2155Glu	c.6465T>G	missense	1	236648	0	4.23e-06	0	15056	0	0	9438	0	0	16940	0	0	21846	0	1	108440	0	0	31946	0	0	5254	0	0	27728	0		0.076	N	1	D	1.995	D	-2.67	D	0.993	D	D
2	21233285	G	A	rs752858245	p.Thr2152Ile	c.6455C>T	missense	3	268124	0	1.12e-05	3	23848	0	0	9818	0	0	18556	0	0	25380	0	0	123558	0	0	32856	0	0	6244	0	0	27864	0		0.001	D	1	D	2.34	D	-3.9	D	0.998	D	D
2	21233295	A	T	rs778157137	p.Tyr2149Asn	c.6445T>A	missense	2	240410	0	8.32e-06	0	15168	0	0	9680	0	0	17092	0	0	21992	0	0	109500	0	2	32752	0	0	5350	0	0	28876	0		0.002	D	0.993	D	2.19	D	-4.97	D	0.984	N	D
2	21233363	A	G	rs771654872	p.Leu2126Pro	c.6377T>C	missense	1	244580	0	4.09e-06	0	15266	0	0	9810	0	0	17240	0	1	22220	0	0	110730	0	0	33428	0	0	5446	0	0	30440	0		0.001	D	0.998	D	2.3	D	-4.57	D	0.999	D	D
2	21233367	A	C	.	p.Tyr2125Asp	c.6373T>G	missense	1	244594	0	4.09e-06	0	15274	0	0	9816	0	0	17238	0	0	22232	0	0	110724	0	0	33438	0	0	5442	0	1	30430	0		0.003	D	0.868	D	2.34	D	-5.58	D	0.984	N	D
2	21233369	T	A	rs775307632	p.Asp2124Val	c.6371A>T	missense	1	244604	0	4.09e-06	0	15274	0	0	9810	0	0	17240	0	0	22224	0	0	110724	0	1	33452	0	0	5448	0	0	30432	0		0	D	0.033	N	1.905	D	-5.81	D	0.962	N	D
2	21233369	T	C	rs775307632	p.Asp2124Gly	c.6371A>G	missense	1	244604	0	4.09e-06	0	15274	0	0	9810	0	0	17240	0	0	22224	0	1	110724	0	0	33452	0	0	5448	0	0	30432	0		0.036	D	0.003	N	1.21	N	-4.58	D	0.979	N	D
2	21233409	A	T	.	p.Tyr2111Asn	c.6331T>A	missense	1	244312	0	4.09e-06	0	15264	0	0	9794	0	1	17232	0	0	22216	0	0	110800	0	0	33378	0	0	5444	0	0	30184	0		0	D	1	D	2.3	D	-5.7	D	0.985	N	D
2	21233429	A	G	rs773066096	p.Ile2104Thr	c.6311T>C	missense	2	245346	0	8.15e-06	0	15286	0	0	9830	0	0	17238	0	0	22220	0	0	111190	0	0	33506	0	0	5460	0	2	30616	0		0.003	D	0.933	D	1.935	D	-3.23	D	0.934	N	D
2	21233445	G	T	rs372799407	p.Leu2099Met	c.6295C>A	missense	1	30972	0	3.23e-05	1	8730	0	0	302	0	0	1620	0	0	3494	0	0	15008	0	0	836	0	0	982	0	0	0	0		0.003	D	0.966	D	2.34	D	-1.5	N	0.978	N	D
2	21233453	T	C	.	p.Gln2096Arg	c.6287A>G	missense	1	245658	0	4.07e-06	0	15290	0	0	9824	0	0	17242	0	0	22256	0	1	111394	0	0	33532	0	0	5466	0	0	30654	0		0.036	D	0.246	N	1.43	N	-2.8	D	0.897	N	D
2	21233474	A	G	rs754282762	p.Ile2089Thr	c.6266T>C	missense	1	245984	0	4.07e-06	0	15292	0	0	9848	0	0	17248	0	0	22278	0	1	111522	0	0	33558	0	0	5470	0	0	30768	0		0.003	D	0.061	N	2.08	D	-3.01	D	0.927	N	D
2	21233481	T	G	.	p.Thr2087Pro	c.6259A>C	missense	1	245982	0	4.07e-06	0	15292	0	0	9846	0	0	17248	0	0	22280	0	1	111518	0	0	33554	0	0	5472	0	0	30772	0		0.046	D	0.627	D	0.69	N	-1.8	N	0.887	N	D
2	21233529	G	A	.	p.Leu2071Phe	c.6211C>T	missense	1	30966	0	3.23e-05	0	8730	0	0	302	0	0	1616	0	0	3494	0	1	15004	0	0	838	0	0	982	0	0	0	0		0.093	N	0.959	D	2.015	D	-2.66	D	0.995	D	D
2	21233543	A	C	.	p.Val2066Gly	c.6197T>G	missense	1	245998	0	4.07e-06	0	15288	0	0	9842	0	0	17246	0	0	22288	0	0	111550	0	1	33556	0	0	5470	0	0	30758	0		0.012	D	0.144	N	2.015	D	-3.68	D	0.992	D	D
2	21233546	T	C	rs764440678	p.Asp2065Gly	c.6194A>G	missense	3	245952	0	1.22e-05	0	15284	0	0	9840	0	3	17246	0	0	22286	0	0	111526	0	0	33560	0	0	5472	0	0	30738	0		0.011	D	0.78	D	2.045	D	-4.65	D	0.998	D	D
2	21233549	T	G	.	p.Gln2064Pro	c.6191A>C	missense	1	245976	0	4.07e-06	0	15286	0	0	9844	0	1	17246	0	0	22290	0	0	111540	0	0	33552	0	0	5472	0	0	30746	0		0.05	N	0.412	N	2.015	D	-2.88	D	0.965	N	D
2	21233561	T	C	rs753938407	p.Tyr2060Cys	c.6179A>G	missense	1	245966	0	4.07e-06	0	15286	0	0	9842	0	0	17244	0	0	22284	0	0	111542	0	0	33558	0	0	5474	0	1	30736	0		0	D	1	D	2.455	D	-7.72	D	0.998	D	D
2	21233579	A	C	rs538245770	p.Ile2054Ser	c.6161T>G	missense	2	245984	0	8.13e-06	1	15288	0	0	9846	0	0	17248	0	0	22280	0	0	111540	0	1	33564	0	0	5472	0	0	30746	0		0.001	D	0.483	D	1.845	N	-3.69	D	0.986	N	D
2	21233579	A	T	rs538245770	p.Ile2054Asn	c.6161T>A	missense	2	276962	0	7.22e-06	0	24022	0	0	10148	0	0	18866	0	0	25774	0	0	126550	0	2	34402	0	0	6454	0	0	30746	0		0.001	D	0.93	D	1.845	N	-4.56	D	0.978	N	D
2	21233589	C	G	rs765661773	p.Glu2051Gln	c.6151G>C	missense	10	276952	0	3.61e-05	0	24020	0	0	10150	0	0	18860	0	8	25762	0	2	126540	0	0	34406	0	0	6456	0	0	30758	0		0.009	D	0.999	D	2.28	D	-1.88	N	0.996	D	D
2	21233589	C	T	rs765661773	p.Glu2051Lys	c.6151G>A	missense	1	245988	0	4.07e-06	0	15286	0	0	9848	0	0	17248	0	0	22270	0	1	111536	0	0	33568	0	0	5474	0	0	30758	0		0.203	N	0.615	D	1.935	D	-2.25	N	0.997	D	D
2	21233606	G	A	rs754379217	p.Ala2045Val	c.6134C>T	missense	1	246026	0	4.07e-06	0	15298	0	0	9846	0	0	17246	0	0	22282	0	0	111554	0	0	33572	0	0	5474	0	1	30754	0		0.078	N	0.006	N	1.935	D	-1.3	N	0.991	D	D
2	21233627	T	C	rs747704692	p.Asp2038Gly	c.6113A>G	missense	1	246094	0	4.06e-06	0	15302	0	0	9844	0	0	17248	0	0	22288	0	0	111584	0	1	33578	0	0	5476	0	0	30774	0		0.005	D	0.884	D	2.095	D	-3.92	D	0.994	D	D
2	21233630	A	C	rs150068105	p.Ile2037Ser	c.6110T>G	missense	2	246108	0	8.13e-06	0	15302	0	0	9844	0	0	17248	0	0	22286	0	2	111598	0	0	33578	0	0	5478	0	0	30774	0		0	D	0.982	D	2.045	D	-3.4	D	0.986	N	D
2	21233630	A	G	rs150068105	p.Ile2037Thr	c.6110T>C	missense	4	246108	0	1.63e-05	2	15302	0	0	9844	0	0	17248	0	0	22286	0	2	111598	0	0	33578	0	0	5478	0	0	30774	0		0.001	D	0.982	D	2.045	D	-2.66	D	0.987	N	D
2	21233643	G	A	rs747111881	p.Pro2033Ser	c.6097C>T	missense	1	246124	0	4.06e-06	0	15302	0	0	9850	0	0	17248	0	0	22290	0	0	111608	0	1	33566	0	0	5480	0	0	30780	0		0.01	D	0.057	N	1.995	D	-3.59	D	0.99	N	D
2	21233646	C	T	.	p.Glu2032Lys	c.6094G>A	missense	1	246132	0	4.06e-06	0	15302	0	0	9850	0	1	17248	0	0	22294	0	0	111608	0	0	33572	0	0	5480	0	0	30778	0		0.014	D	0.096	N	2.24	D	-2	N	0.99	N	D
2	21233649	T	C	rs761985168	p.Ser2031Gly	c.6091A>G	missense	1	246128	0	4.06e-06	0	15302	0	0	9850	0	1	17246	0	0	22294	0	0	111608	0	0	33570	0	0	5478	0	0	30780	0		0.007	D	0.063	N	1.995	D	-2.16	N	0.969	N	D
2	21233660	G	T	.	p.Pro2027Gln	c.6080C>A	missense	3	246162	0	1.22e-05	0	15302	0	0	9850	0	0	17248	0	0	22298	0	3	111628	0	0	33572	0	0	5482	0	0	30782	0		0.002	D	1	D	2.28	D	-4.66	D	0.987	N	D
2	21233670	T	C	rs564588440	p.Ile2024Val	c.6070A>G	missense	10	246140	0	4.06e-05	0	15302	0	0	9850	0	1	17248	0	0	22296	0	6	111610	0	1	33566	0	0	5486	0	2	30782	0		0.005	D	0.307	N	2.24	D	-0.57	N	0.671	N	D
2	21233677	G	C	rs556582055	p.Asp2021Glu	c.6063C>G	missense	2	246178	0	8.12e-06	0	15302	0	0	9850	0	0	17248	0	0	22298	0	2	111640	0	0	33572	0	0	5486	0	0	30782	0		0.115	N	0.89	D	2.045	D	-1.98	N	0.977	N	D
2	21233681	A	C	rs766897068	p.Leu2020Arg	c.6059T>G	missense	1	246178	0	4.06e-06	0	15302	0	0	9850	0	1	17248	0	0	22298	0	0	111642	0	0	33570	0	0	5486	0	0	30782	0		0.001	D	0.981	D	2.075	D	-3.07	D	0.995	D	D
2	21233687	G	A	rs142626489	p.Thr2018Ile	c.6053C>T	missense	1	246172	0	4.06e-06	0	15302	0	0	9850	0	0	17248	0	0	22300	0	1	111634	0	0	33570	0	0	5486	0	0	30782	0		0.008	D	0.561	D	1.7	N	-2.49	N	0.996	D	D
2	21233694	C	A	rs755811872	p.Asp2016Tyr	c.6046G>T	missense	1	246182	0	4.06e-06	0	15302	0	0	9850	0	0	17248	0	0	22300	0	0	111638	0	0	33576	0	1	5486	0	0	30782	0		0.001	D	0.998	D	2.175	D	-5.62	D	0.992	D	D
2	21233694	C	T	rs755811872	p.Asp2016Asn	c.6046G>A	missense	1	30956	0	3.23e-05	0	8724	0	0	302	0	0	1614	0	0	3494	0	1	15002	0	0	838	0	0	982	0	0	0	0		0.2	N	0.759	D	2.175	D	-2.46	N	0.995	D	D
2	21233721	C	T	rs145424390	p.Val2007Met	c.6019G>A	missense	17	277092	1	6.14e-05	2	24026	0	0	10148	0	2	18868	0	0	25790	0	2	126598	0	4	34412	0	0	6468	0	7	30782	1		0.08	N	0.892	D	2.255	D	-1.78	N	0.997	D	D
2	21233723	C	T	.	p.Gly2006Asp	c.6017G>A	missense	1	30960	0	3.23e-05	0	8726	0	0	302	0	0	1620	0	0	3494	0	0	15000	0	0	836	0	1	982	0	0	0	0		0.004	D	1	D	2.455	D	-5.45	D	0.997	D	D
2	21233726	A	C	rs770210040	p.Ile2005Ser	c.6014T>G	missense	1	246140	0	4.06e-06	0	15300	0	0	9846	0	0	17248	0	0	22298	0	1	111604	0	0	33576	0	0	5486	0	0	30782	0		0.002	D	0.483	D	1.59	N	-3.29	D	0.984	N	D
2	21233733	C	T	rs773502213	p.Asp2003Asn	c.6007G>A	missense	1	246068	0	4.06e-06	0	15300	0	0	9846	0	1	17248	0	0	22290	0	0	111552	0	0	33572	0	0	5482	0	0	30778	0		0.178	N	0.264	N	1.79	N	-2.68	D	0.998	D	D
2	21233738	G	A	rs763424475	p.Thr2001Ile	c.6002C>T	missense	3	246028	0	1.22e-05	0	15300	0	0	9846	0	0	17248	0	0	22290	0	3	111512	0	0	33572	0	0	5482	0	0	30778	0		0.023	D	0.483	D	2.045	D	-3.18	D	0.998	D	D
2	21233739	T	C	rs140327327	p.Thr2001Ala	c.6001A>G	missense	7	277026	0	2.53e-05	0	24030	0	0	10148	0	0	18868	0	0	25784	0	6	126542	0	1	34414	0	0	6460	0	0	30780	0		0.057	N	0.435	N	2.045	D	-2.78	D	0.984	N	D
2	21233762	C	A	.	p.Ser1993Ile	c.5978G>T	missense	2	245928	0	8.13e-06	0	15298	0	0	9838	0	0	17248	0	0	22284	0	1	111434	0	0	33570	0	1	5478	0	0	30778	0		0.075	N	0.744	D	1.375	N	-3.39	D	0.991	D	D
2	21233786	G	A	rs778618250	p.Thr1985Ile	c.5954C>T	missense	4	245704	0	1.63e-05	0	15298	0	0	9834	0	0	17242	0	0	22272	0	1	111250	0	0	33566	0	0	5470	0	3	30772	0		0.001	D	0.997	D	2.19	D	-3.66	D	0.998	D	D
2	21233786	G	T	rs778618250	p.Thr1985Asn	c.5954C>A	missense	1	245704	0	4.07e-06	0	15298	0	0	9834	0	0	17242	0	0	22272	0	1	111250	0	0	33566	0	0	5470	0	0	30772	0		0.003	D	0.993	D	2.19	D	-2.46	N	0.985	N	D
2	21233835	T	A	rs749480622	p.Ser1969Cys	c.5905A>T	missense	2	245860	1	8.14e-06	0	15300	0	0	9838	0	0	17246	0	0	22294	0	0	111362	0	0	33566	0	0	5478	0	2	30776	1		0.013	D	0.985	D	2.14	D	-3.43	D	0.985	N	D
2	21233835	T	G	rs749480622	p.Ser1969Arg	c.5905A>C	missense	1	245860	0	4.07e-06	0	15300	0	0	9838	0	0	17246	0	0	22294	0	1	111362	0	0	33566	0	0	5478	0	0	30776	0		0.094	N	0.454	D	2.14	D	-2.94	D	0.992	D	D
2	21233839	T	A	rs759930504	p.Lys1967Asn	c.5901A>T	missense	1	245880	0	4.07e-06	0	15300	0	0	9838	0	0	17244	0	0	22296	0	0	111378	0	0	33568	0	0	5476	0	1	30780	0		0.019	D	0.986	D	2.25	D	-3.68	D	0.997	D	D
2	21233858	C	A	.	p.Ser1961Ile	c.5882G>T	missense	1	245978	0	4.07e-06	0	15302	0	0	9848	0	1	17248	0	0	22300	0	0	111454	0	0	33568	0	0	5480	0	0	30778	0		0.007	D	0.744	D	1.87	N	-3.67	D	0.985	N	D
2	21233861	A	G	.	p.Ile1960Thr	c.5879T>C	missense	1	246004	0	4.07e-06	0	15302	0	0	9846	0	0	17248	0	0	22296	0	0	111480	0	1	33572	0	0	5480	0	0	30780	0		0.095	N	0.055	N	2.015	D	-2.85	D	0.903	N	D
2	21233883	G	A	.	p.His1953Tyr	c.5857C>T	missense	1	246082	0	4.06e-06	0	15302	0	0	9844	0	0	17248	0	0	22298	0	1	111552	0	0	33576	0	0	5480	0	0	30782	0		0.022	D	0.75	D	1.5	N	-1.86	N	0.983	N	D
2	21233894	G	A	rs764931883	p.Ser1949Phe	c.5846C>T	missense	8	246102	0	3.25e-05	0	15302	0	0	9844	0	0	17248	0	0	22298	0	0	111574	0	8	33574	0	0	5482	0	0	30780	0		0	D	1	D	2.455	D	-4.55	D	0.998	D	D
2	21233906	T	A	rs181877973	p.Asp1945Val	c.5834A>T	missense	1	246124	0	4.06e-06	0	15302	0	0	9846	0	0	17246	0	0	22294	0	0	111600	0	0	33578	0	0	5478	0	1	30780	0		0.002	D	0.999	D	2.24	D	-5.6	D	0.993	D	D
2	21233906	T	C	rs181877973	p.Asp1945Gly	c.5834A>G	missense	4	246124	0	1.63e-05	0	15302	0	0	9846	0	0	17246	0	0	22294	0	0	111600	0	4	33578	0	0	5478	0	0	30780	0		0.006	D	1	D	2.24	D	-4.72	D	0.998	D	D
2	21233918	G	A	rs779869008	p.Thr1941Ile	c.5822C>T	missense	8	246122	0	3.25e-05	0	15302	0	0	9848	0	0	17248	0	0	22286	0	0	111598	0	0	33580	0	0	5480	0	8	30780	0		0.053	N	0.221	N	1.475	N	-3.17	D	0.998	D	D
2	21233951	T	C	rs756293156	p.Lys1930Arg	c.5789A>G	missense	1	246120	0	4.06e-06	0	15300	0	0	9850	0	0	17248	0	0	22284	0	1	111600	0	0	33580	0	0	5480	0	0	30778	0		0.005	D	0.994	D	2.425	D	-2.28	N	0.999	D	D
2	21233966	C	T	rs572653083	p.Gly1925Glu	c.5774G>A	missense	3	246084	0	1.22e-05	0	15300	0	0	9848	0	1	17248	0	0	22288	0	0	111568	0	0	33580	0	0	5476	0	2	30776	0		0.001	D	1	D	2.015	D	-5.99	D	0.998	D	D
2	21233969	G	A	rs771114554	p.Thr1924Ile	c.5771C>T	missense	1	246100	0	4.06e-06	0	15300	0	0	9850	0	0	17248	0	0	22284	0	0	111586	0	0	33578	0	0	5476	0	1	30778	0		0.019	D	0.875	D	2.075	D	-4.1	D	0.997	D	D
2	21233972	T	C	rs533617	p.His1923Arg	c.5768A>G	missense	8838	277064	207	0.0319	157	24022	0	246	10152	3	6	18866	0	1732	25776	62	5030	126592	103	298	34416	3	221	6462	6	1148	30778	30		0.005	D	0.997	D	2.32	D	-4.98	D	0.994	D	D
2	21233973	G	A	rs746220914	p.His1923Tyr	c.5767C>T	missense	2	246102	0	8.13e-06	0	15302	0	0	9848	0	0	17248	0	0	22280	0	2	111584	0	0	33580	0	0	5482	0	0	30778	0		0.001	D	1	D	1.975	D	-4.12	D	0.995	D	D
2	21233979	C	T	.	p.Gly1921Arg	c.5761G>A	missense	1	246098	0	4.06e-06	0	15302	0	0	9850	0	0	17248	0	0	22284	0	0	111576	0	0	33582	0	0	5478	0	1	30778	0		0	D	1	D	2.425	D	-6.14	D	0.999	D	D
2	21233997	C	T	rs761311695	p.Gly1915Arg	c.5743G>A	missense	2	246128	0	8.13e-06	0	15302	0	0	9850	0	0	17248	0	0	22294	0	1	111598	0	1	33580	0	0	5478	0	0	30778	0		0	D	1	D	2.395	D	-6.45	D	0.999	D	D
2	21233999	T	C	rs1801699	p.Asn1914Ser	c.5741A>G	missense	5952	277102	135	0.02148	110	24032	0	165	10152	1	2	18868	0	700	25790	12	2400	126600	31	2240	34416	86	156	6462	1	179	30782	4		0.013	D	0.799	D	1.59	N	-2.56	D	0.994	D	D
2	21234002	C	T	.	p.Gly1913Asp	c.5738G>A	missense	1	246114	0	4.06e-06	0	15302	0	0	9850	0	0	17248	0	0	22296	0	1	111582	0	0	33578	0	0	5480	0	0	30778	0		0.001	D	0.961	D	2.125	D	-3.76	D	0.991	D	D
2	21234006	T	A	rs186480094	p.Asn1912Tyr	c.5734A>T	missense	9	246128	0	3.66e-05	0	15302	0	0	9850	0	0	17248	0	0	22298	0	4	111592	0	4	33576	0	1	5480	0	0	30782	0		0.001	D	0.999	D	2.175	D	-5.35	D	0.99	N	D
2	21234018	C	T	rs751368655	p.Asp1908Asn	c.5722G>A	missense	24	277102	0	8.66e-05	0	24028	0	0	10152	0	1	18866	0	0	25792	0	3	126604	0	14	34414	0	0	6464	0	6	30782	0		0.091	N	0.985	D	1.81	N	-3.23	D	0.996	D	D
2	21234023	G	A	rs767547869	p.Thr1906Ile	c.5717C>T	missense	1	246122	0	4.06e-06	0	15302	0	0	9850	0	0	17248	0	0	22300	0	0	111582	0	0	33578	0	1	5480	0	0	30782	0		0.003	D	0.933	D	1.995	D	-3.48	D	0.993	D	D
2	21234023	G	C	rs767547869	p.Thr1906Ser	c.5717C>G	missense	1	246122	0	4.06e-06	0	15302	0	0	9850	0	1	17248	0	0	22300	0	0	111582	0	0	33578	0	0	5480	0	0	30782	0		0.04	D	0.134	N	1.995	D	-1.49	N	0.627	N	D
2	21234026	A	G	rs757292609	p.Met1905Thr	c.5714T>C	missense	1	246132	0	4.06e-06	0	15302	0	0	9850	0	0	17248	0	0	22300	0	1	111588	0	0	33582	0	0	5480	0	0	30782	0		0.005	D	0.023	N	1.39	N	-2.67	D	0.623	N	D
2	21234035	G	A	rs368848646	p.Pro1902Leu	c.5705C>T	missense	4	246110	0	1.63e-05	1	15302	0	0	9850	0	0	17248	0	0	22300	0	0	111566	0	3	33582	0	0	5480	0	0	30782	0		0.001	D	1	D	2.425	D	-8.39	D	0.998	D	D
2	21234038	G	T	rs780450201	p.Ala1901Asp	c.5702C>A	missense	1	246122	0	4.06e-06	0	15302	0	0	9850	0	0	17248	0	0	22300	0	0	111578	0	0	33582	0	0	5480	0	1	30782	0		0.004	D	0.875	D	2.24	D	-3.21	D	0.994	D	D
2	21234050	C	A	rs199510126	p.Arg1897Leu	c.5690G>T	missense	1	246122	0	4.06e-06	0	15302	0	0	9850	0	1	17248	0	0	22300	0	0	111580	0	0	33580	0	0	5480	0	0	30782	0		0.011	D	0.808	D	1.32	N	-3.79	D	0.976	N	D
2	21234051	G	A	rs189341276	p.Arg1897Cys	c.5689C>T	missense	6	246116	0	2.44e-05	1	15302	0	0	9848	0	0	17248	0	0	22300	0	1	111578	0	3	33578	0	1	5480	0	0	30782	0		0.004	D	0.995	D	1.32	N	-4.04	D	0.998	D	D
2	21234051	G	T	rs189341276	p.Arg1897Ser	c.5689C>A	missense	1	246116	0	4.06e-06	0	15302	0	0	9848	0	0	17248	0	0	22300	0	0	111578	0	0	33578	0	0	5480	0	1	30782	0		0.009	D	0.546	D	1.32	N	-2.24	N	0.994	D	D
2	21234060	T	G	.	p.Asn1894His	c.5680A>C	missense	1	246094	0	4.06e-06	0	15302	0	0	9848	0	0	17248	0	0	22298	0	1	111558	0	0	33578	0	0	5480	0	0	30782	0		0.093	N	0.595	D	1.935	D	-2.89	D	0.994	D	D
2	21234067	A	T	.	p.His1891Gln	c.5673T>A	missense	1	246104	0	4.06e-06	0	15302	0	0	9846	0	0	17248	0	0	22300	0	1	111568	0	0	33578	0	0	5480	0	0	30782	0		0.055	N	0.868	D	2.14	D	-3.06	D	0.975	N	D
2	21234086	T	C	rs762705866	p.Tyr1885Cys	c.5654A>G	missense	2	246092	0	8.13e-06	0	15302	0	0	9848	0	0	17246	0	0	22296	0	2	111562	0	0	33574	0	0	5482	0	0	30782	0		0.172	N	0.033	N	1.79	N	-4.47	D	0.995	D	D
2	21234088	G	T	rs766106302	p.Asn1884Lys	c.5652C>A	missense	1	246068	0	4.06e-06	0	15302	0	0	9846	0	0	17244	0	0	22294	0	0	111542	0	0	33576	0	0	5482	0	1	30782	0		0.046	D	0.799	D	1.905	D	-2.96	D	0.992	D	D
2	21234090	T	C	rs146472818	p.Asn1884Asp	c.5650A>G	missense	8	277058	0	2.89e-05	8	24030	0	0	10150	0	0	18866	0	0	25794	0	0	126558	0	0	34416	0	0	6462	0	0	30782	0		0.017	D	0.799	D	1.905	D	-2.95	D	0.993	D	D
2	21234092	G	T	rs759399206	p.Thr1883Lys	c.5648C>A	missense	1	246070	0	4.06e-06	0	15302	0	0	9846	0	0	17242	0	0	22298	0	0	111544	0	0	33576	0	0	5482	0	1	30780	0		0.003	D	0.999	D	2.28	D	-3.63	D	0.986	N	D
2	21234104	A	G	.	p.Ile1879Thr	c.5636T>C	missense	1	246108	0	4.06e-06	0	15302	0	0	9850	0	0	17246	0	0	22296	0	0	111578	0	0	33578	0	0	5478	0	1	30780	0		0.01	D	0.09	N	1.67	N	-2.52	D	0.965	N	D
2	21234110	G	A	.	p.Ser1877Leu	c.5630C>T	missense	1	246078	0	4.06e-06	1	15302	0	0	9848	0	0	17248	0	0	22290	0	0	111554	0	0	33576	0	0	5478	0	0	30782	0		0.155	N	0.666	D	2.24	D	-2.98	D	0.996	D	D
2	21234123	C	T	rs750451480	p.Ala1873Thr	c.5617G>A	missense	4	246044	0	1.63e-05	0	15302	0	0	9848	0	0	17248	0	0	22282	0	3	111530	0	0	33576	0	0	5480	0	1	30778	0		0.006	D	0.997	D	2.135	D	-2.43	N	0.999	D	D
2	21234140	C	T	rs371337253	p.Arg1867Gln	c.5600G>A	missense	10	277018	0	3.61e-05	3	24036	0	0	10152	0	0	18864	0	0	25780	0	5	126536	0	0	34416	0	0	6454	0	2	30780	0		0.039	D	0.93	D	1.87	N	-1.93	N	0.999	D	D
2	21234160	C	A	rs199585500	p.Gln1860His	c.5580G>T	missense	5	246032	0	2.03e-05	0	15302	0	0	9846	0	5	17246	0	0	22292	0	0	111512	0	0	33576	0	0	5476	0	0	30782	0		0.039	D	0.976	D	1.78	N	-2.5	N	0.975	N	D
2	21234165	C	A	rs770773955	p.Val1859Phe	c.5575G>T	missense	1	246038	0	4.06e-06	0	15302	0	0	9846	0	0	17248	0	0	22290	0	0	111518	0	0	33576	0	0	5476	0	1	30782	0		0.001	D	0.868	D	1.87	N	-2.73	D	0.99	N	D
2	21234171	C	T	.	p.Ala1857Thr	c.5569G>A	missense	1	246038	0	4.06e-06	0	15302	0	0	9848	0	0	17246	0	0	22292	0	0	111512	0	0	33578	0	0	5478	0	1	30782	0		0.004	D	0.999	D	1.78	N	-2.57	D	0.999	D	D
2	21234176	G	C	rs774080084	p.Thr1855Ser	c.5564C>G	missense	1	246054	0	4.06e-06	0	15302	0	0	9846	0	0	17248	0	0	22300	0	1	111520	0	0	33574	0	0	5482	0	0	30782	0		0.002	D	1	D	1.995	D	-3.17	D	0.994	D	D
2	21234176	G	A	rs774080084	p.Thr1855Ile	c.5564C>T	missense	1	246054	0	4.06e-06	0	15302	0	0	9846	0	0	17248	0	0	22300	0	0	111520	0	0	33574	0	0	5482	0	1	30782	0		0.021	D	1	D	1.995	D	-4.67	D	0.999	D	D
2	21234177	T	C	rs759415304	p.Thr1855Ala	c.5563A>G	missense	1	246054	0	4.06e-06	0	15302	0	0	9846	0	0	17248	0	0	22298	0	0	111522	0	0	33576	0	0	5480	0	1	30782	0		0.004	D	1	D	1.995	D	-3.96	D	0.994	D	D
2	21234180	C	T	rs138005301	p.Asp1854Asn	c.5560G>A	missense	7	246054	0	2.85e-05	0	15302	0	0	9848	0	0	17248	0	0	22298	0	7	111518	0	0	33574	0	0	5484	0	0	30782	0		0.013	D	0.993	D	1.935	D	-2.4	N	0.998	D	D
2	21234188	T	C	rs775319150	p.Tyr1851Cys	c.5552A>G	missense	2	246066	0	8.13e-06	0	15302	0	0	9846	0	1	17246	0	0	22298	0	0	111528	0	1	33580	0	0	5484	0	0	30782	0		0.01	D	0.999	D	1.79	N	-4.69	D	0.996	D	D
2	21234195	C	A	rs760703771	p.Ala1849Ser	c.5545G>T	missense	1	246046	0	4.06e-06	0	15300	0	0	9846	0	0	17248	0	0	22296	0	0	111520	0	0	33572	0	0	5482	0	1	30782	0		0.005	D	1	D	2.045	D	-2.15	N	0.997	D	D
2	21234204	C	T	rs763927708	p.Ala1846Thr	c.5536G>A	missense	1	246066	0	4.06e-06	0	15300	0	0	9850	0	1	17248	0	0	22296	0	0	111534	0	0	33574	0	0	5482	0	0	30782	0		0.009	D	0.454	D	0	N	0.43	N	0.999	D	D
2	21234210	A	G	.	p.Ser1844Pro	c.5530T>C	missense	1	30982	0	3.23e-05	0	8734	0	0	302	0	0	1618	0	0	3494	0	1	15014	0	0	838	0	0	982	0	0	0	0		0.01	D	0.013	N	0	N	-1.42	N	0.996	D	D
2	21234221	T	C	rs376731471	p.Tyr1840Cys	c.5519A>G	missense	2	246128	0	8.13e-06	1	15302	0	0	9850	0	0	17248	0	0	22296	0	1	111592	0	0	33576	0	0	5484	0	0	30780	0		0.08	N	0.99	D	2.045	D	-6.8	D	0.998	D	D
2	21234225	T	A	rs750585092	p.Ile1839Phe	c.5515A>T	missense	1	246112	0	4.06e-06	0	15300	0	1	9848	0	0	17248	0	0	22296	0	0	111582	0	0	33572	0	0	5484	0	0	30782	0		0.031	D	0.976	D	1.61	N	-2.24	N	0.975	N	D
2	21234227	T	A	.	p.His1838Leu	c.5513A>T	missense	1	246110	0	4.06e-06	0	15300	0	0	9850	0	0	17248	0	0	22292	0	0	111584	0	0	33572	0	0	5482	0	1	30782	0		0	D	1	D	1.995	D	-9.17	D	0.972	N	D
2	21234248	T	G	rs766605254	p.Tyr1831Ser	c.5492A>C	missense	2	246114	0	8.13e-06	0	15302	0	0	9848	0	0	17248	0	0	22274	0	0	111610	0	0	33568	0	0	5482	0	2	30782	0		0.165	N	0.944	D	1.32	N	-5.57	D	0.976	N	D
2	21234254	C	T	rs751733436	p.Gly1829Glu	c.5486G>A	missense	2	246096	0	8.13e-06	0	15302	0	0	9846	0	0	17248	0	0	22264	0	1	111606	0	0	33568	0	0	5482	0	1	30780	0		0.004	D	0.997	D	1.87	N	-4.91	D	0.997	D	D
2	21234281	T	G	rs180874451	p.Lys1820Thr	c.5459A>C	missense	2	246120	0	8.13e-06	0	15300	0	0	9850	0	0	17248	0	0	22232	0	0	111650	0	2	33578	0	0	5482	0	0	30780	0		0.022	D	0.894	D	1.935	D	-3.82	D	0.997	D	D
2	21234288	G	A	rs745475077	p.Pro1818Ser	c.5452C>T	missense	1	245830	0	4.07e-06	0	15238	0	0	9848	0	0	17248	0	0	22188	0	0	111480	0	0	33574	0	0	5474	0	1	30780	0		0.002	D	0.979	D	1.995	D	-5.6	D	0.999	D	D
2	21234296	C	G	rs372389077	p.Arg1815Pro	c.5444G>C	missense	1	246098	0	4.06e-06	0	15300	0	0	9850	0	0	17248	0	0	22246	0	1	111612	0	0	33578	0	0	5484	0	0	30780	0		0.005	D	0.99	D	1.79	N	-3.98	D	0.996	D	D
2	21234297	G	A	rs144341880	p.Arg1815Trp	c.5443C>T	missense	2	246060	0	8.13e-06	0	15300	0	0	9850	0	1	17248	0	0	22218	0	1	111602	0	0	33582	0	0	5480	0	0	30780	0		0.001	D	1	D	1.79	N	-4.91	D	0.999	D	D
2	21234306	C	A	rs140174653	p.Gly1812Trp	c.5434G>T	missense	8	277058	0	2.89e-05	8	24030	0	0	10152	0	0	18868	0	0	25744	0	0	126602	0	0	34418	0	0	6464	0	0	30780	0		0	D	0.966	D	1.87	N	-5.46	D	0.995	D	D
2	21234311	T	C	.	p.Asn1810Ser	c.5429A>G	missense	1	246098	0	4.06e-06	1	15302	0	0	9848	0	0	17248	0	0	22250	0	0	111606	0	0	33578	0	0	5484	0	0	30782	0		0.203	N	0.208	N	2.045	D	-3.06	D	0.975	N	D
2	21234353	G	A	rs529168934	p.Thr1796Ile	c.5387C>T	missense	1	246034	0	4.06e-06	0	15302	0	0	9848	0	0	17248	0	0	22288	0	1	111508	0	0	33578	0	0	5482	0	0	30780	0		0.004	D	0.524	D	1.7	N	-2.9	D	0.998	D	D
2	21234372	G	C	rs759803636	p.Pro1790Ala	c.5368C>G	missense	11	245994	0	4.47e-05	0	15302	0	0	9848	0	0	17248	0	0	22278	0	0	111482	0	11	33576	0	0	5482	0	0	30778	0		0	D	1	D	2.045	D	-6.45	D	0.995	D	D
2	21234372	G	A	rs759803636	p.Pro1790Ser	c.5368C>T	missense	1	30982	0	3.23e-05	1	8732	0	0	302	0	0	1620	0	0	3494	0	0	15014	0	0	838	0	0	982	0	0	0	0		0	D	1	D	2.045	D	-6.39	D	0.999	D	D
2	21234392	G	A	.	p.Thr1783Ile	c.5348C>T	missense	1	245952	0	4.07e-06	0	15300	0	0	9846	0	0	17246	0	0	22280	0	0	111464	0	0	33572	0	0	5470	0	1	30774	0		0.023	D	0.091	N	0	N	-2.32	N	0.997	D	D
2	21234395	T	C	rs753170598	p.Gln1782Arg	c.5345A>G	missense	1	245962	0	4.07e-06	0	15300	0	0	9842	0	0	17246	0	0	22284	0	0	111474	0	0	33572	0	0	5478	0	1	30766	0		0.02	D	0.842	D	1.61	N	-1.56	N	0.996	D	D
2	21234402	A	G	rs756366063	p.Tyr1780His	c.5338T>C	missense	1	245954	0	4.07e-06	0	15300	0	0	9846	0	1	17246	0	0	22282	0	0	111466	0	0	33572	0	0	5478	0	0	30764	0		0.155	N	0.976	D	1.645	N	-3.45	D	0.996	D	D
2	21234426	T	G	.	p.Asn1772His	c.5314A>C	missense	1	245976	0	4.07e-06	0	15302	0	0	9846	0	1	17248	0	0	22282	0	0	111474	0	0	33576	0	0	5478	0	0	30770	0		0.07	N	0.951	D	1.935	D	-3.42	D	0.994	D	D
2	21234428	T	C	.	p.Asp1771Gly	c.5312A>G	missense	1	245972	0	4.07e-06	0	15302	0	0	9844	0	0	17248	0	0	22278	0	0	111480	0	0	33576	0	0	5476	0	1	30768	0		0.004	D	0.999	D	1.7	N	-4.61	D	0.992	D	D
2	21234432	G	A	rs756855235	p.Leu1770Phe	c.5308C>T	missense	3	246002	0	1.22e-05	0	15300	0	0	9844	0	0	17248	0	1	22284	0	1	111504	0	0	33574	0	1	5476	0	0	30772	0		0.009	D	0.933	D	1.59	N	-2.37	N	0.997	D	D
2	21234465	T	C	rs778603296	p.Ile1759Val	c.5275A>G	missense	1	246074	0	4.06e-06	1	15302	0	0	9848	0	0	17248	0	0	22298	0	0	111536	0	0	33578	0	0	5482	0	0	30782	0		0.005	D	0.051	N	1.995	D	-0.56	N	0.951	N	D
2	21234471	G	C	.	p.Leu1757Val	c.5269C>G	missense	1	246070	0	4.06e-06	0	15304	0	0	9848	0	0	17248	0	0	22294	0	0	111538	0	0	33576	0	1	5480	0	0	30782	0		0	D	1	D	2.045	D	-2.52	D	0.995	D	D
2	21234479	G	C	rs771920652	p.Thr1754Arg	c.5261C>G	missense	1	246080	0	4.06e-06	0	15302	0	0	9848	0	0	17248	0	0	22300	0	1	111542	0	0	33578	0	0	5482	0	0	30780	0		0.003	D	0.868	D	1.845	N	-3.43	D	0.987	N	D
2	21234494	A	G	rs779508542	p.Met1749Thr	c.5246T>C	missense	2	277040	0	7.22e-06	0	24030	0	0	10150	0	0	18864	0	0	25794	0	0	126544	0	2	34414	0	0	6464	0	0	30780	0		0.001	D	0.851	D	1.7	N	-3.43	D	0.954	N	D
2	21234504	A	G	.	p.Tyr1746His	c.5236T>C	missense	1	246082	0	4.06e-06	1	15302	0	0	9850	0	0	17248	0	0	22300	0	0	111538	0	0	33578	0	0	5484	0	0	30782	0		0	D	0.998	D	1.87	N	-3.19	D	0.995	D	D
2	21234510	C	G	.	p.Gly1744Arg	c.5230G>C	missense	2	246090	0	8.13e-06	0	15304	0	0	9848	0	0	17248	0	0	22300	0	0	111548	0	2	33578	0	0	5482	0	0	30782	0		0	D	1	D	1.995	D	-5.68	D	0.999	D	D
2	21234515	A	C	rs151035908	p.Met1742Arg	c.5225T>G	missense	1	246094	0	4.06e-06	0	15304	0	0	9850	0	0	17248	0	0	22300	0	1	111552	0	0	33576	0	0	5482	0	0	30782	0		0.005	D	0.93	D	1.7	N	-3.61	D	0.968	N	D
2	21234525	A	G	.	p.Ser1739Pro	c.5215T>C	missense	2	246102	0	8.13e-06	0	15302	0	0	9846	0	0	17248	0	0	22300	0	0	111562	0	0	33578	0	0	5484	0	2	30782	0		0.002	D	0.993	D	2.045	D	-3.62	D	0.997	D	D
2	21234529	C	G	rs761779814	p.Lys1737Asn	c.5211G>C	missense	1	246104	0	4.06e-06	0	15300	0	0	9848	0	0	17248	0	0	22300	0	1	111564	0	0	33578	0	0	5484	0	0	30782	0		0.004	D	0.868	D	1.78	N	-2.08	N	0.996	D	D
2	21234538	T	G	rs774469856	p.Glu1734Asp	c.5202A>C	missense	2	246140	0	8.13e-06	2	15302	0	0	9850	0	0	17248	0	0	22300	0	0	111596	0	0	33578	0	0	5484	0	0	30782	0		0.013	D	0.067	N	1.935	D	-1.62	N	0.975	N	D
2	21234541	T	A	rs374402922	p.Gln1733His	c.5199A>T	missense	4	246136	0	1.63e-05	2	15302	0	0	9850	0	0	17248	0	0	22300	0	0	111592	0	2	33578	0	0	5484	0	0	30782	0		0.01	D	0.855	D	1.1	N	-1.36	N	0.951	N	D
2	21234546	T	A	rs377422475	p.Ser1732Cys	c.5194A>T	missense	1	246138	0	4.06e-06	1	15302	0	0	9850	0	0	17246	0	0	22298	0	0	111598	0	0	33578	0	0	5484	0	0	30782	0		0.003	D	0.985	D	1.245	N	-3.3	D	0.987	N	D
2	21234551	T	G	rs764322440	p.Lys1730Thr	c.5189A>C	missense	6	277106	0	2.17e-05	1	24020	0	0	10152	0	0	18868	0	0	25790	0	5	126614	0	0	34416	0	0	6464	0	0	30782	0		0.017	D	0.791	D	1.78	N	-2.67	D	0.994	D	D
2	21234572	C	A	rs570383610	p.Ser1723Ile	c.5168G>T	missense	1	246112	0	4.06e-06	0	15302	0	0	9850	0	0	17248	0	0	22294	0	0	111576	0	0	33578	0	0	5484	0	1	30780	0		0.001	D	0.999	D	1.935	D	-3.8	D	0.995	D	D
2	21234573	T	G	.	p.Ser1723Arg	c.5167A>C	missense	1	246110	0	4.06e-06	0	15302	0	0	9850	0	0	17248	0	0	22296	0	1	111576	0	0	33578	0	0	5480	0	0	30780	0		0.001	D	0.997	D	1.935	D	-3	D	0.998	D	D
2	21234575	T	C	.	p.Asp1722Gly	c.5165A>G	missense	1	246126	0	4.06e-06	0	15302	0	0	9850	0	0	17248	0	0	22292	0	1	111594	0	0	33578	0	0	5482	0	0	30780	0		0.112	N	0.049	N	1.59	N	-3.86	D	0.997	D	D
2	21234576	C	T	rs757793421	p.Asp1722Asn	c.5164G>A	missense	6	246108	0	2.44e-05	0	15302	0	0	9850	0	0	17248	0	0	22288	0	2	111582	0	4	33578	0	0	5482	0	0	30778	0		0.019	D	0.111	N	1.935	D	-2.18	N	0.998	D	D
2	21234600	A	G	rs747926682	p.Tyr1714His	c.5140T>C	missense	1	246074	0	4.06e-06	0	15302	0	0	9850	0	0	17248	0	0	22284	0	1	111552	0	0	33580	0	0	5482	0	0	30776	0		0	D	0.999	D	1.995	D	-3.66	D	0.998	D	D
2	21234603	C	A	rs769789232	p.Ala1713Ser	c.5137G>T	missense	23	277022	0	8.3e-05	0	24026	0	0	10150	0	0	18868	0	0	25778	0	23	126540	0	0	34418	0	0	6464	0	0	30778	0		0.034	D	0.294	N	1.5	N	-1.44	N	0.992	D	D
2	21234611	A	G	.	p.Leu1710Pro	c.5129T>C	missense	1	246034	0	4.06e-06	0	15302	0	0	9846	0	0	17248	0	0	22286	0	0	111518	0	0	33578	0	0	5478	0	1	30778	0		0.001	D	1	D	1.935	D	-4.87	D	0.999	D	D
2	21234612	G	C	.	p.Leu1710Val	c.5128C>G	missense	1	246030	0	4.07e-06	0	15302	0	0	9844	0	0	17248	0	0	22286	0	0	111514	0	0	33578	0	0	5478	0	1	30780	0		0.004	D	0.89	D	1.935	D	-1.99	N	0.984	N	D
2	21234632	G	T	rs557580138	p.Ala1703Asp	c.5108C>A	missense	1	245982	0	4.07e-06	0	15302	0	0	9844	0	1	17246	0	0	22292	0	0	111466	0	0	33574	0	0	5480	0	0	30778	0		0.002	D	0.996	D	1.78	N	-3.62	D	0.997	D	D
2	21234641	T	A	rs764352808	p.Asp1700Val	c.5099A>T	missense	1	246014	0	4.07e-06	0	15302	0	0	9842	0	1	17244	0	0	22294	0	0	111504	0	0	33572	0	0	5478	0	0	30778	0		0.001	D	1	D	1.935	D	-5.38	D	0.993	D	D
2	21234642	C	A	rs140783923	p.Asp1700Tyr	c.5098G>T	missense	3	276986	0	1.08e-05	0	24030	0	0	10148	0	0	18860	0	1	25786	0	2	126518	0	0	34408	0	0	6460	0	0	30776	0		0.002	D	1	D	1.935	D	-5.48	D	0.995	D	D
2	21234642	C	T	rs140783923	p.Asp1700Asn	c.5098G>A	missense	1	246008	0	4.07e-06	0	15302	0	0	9846	0	0	17242	0	0	22292	0	1	111502	0	0	33570	0	0	5478	0	0	30776	0		0.015	D	0.999	D	1.935	D	-2.85	D	0.999	D	D
2	21234646	A	C	rs765856075	p.Ser1698Arg	c.5094T>G	missense	1	245988	0	4.07e-06	0	15302	0	0	9844	0	0	17244	0	0	22294	0	1	111474	0	0	33572	0	0	5478	0	0	30780	0		0.004	D	0.868	D	1.7	N	-2.29	N	0.994	D	D
2	21234656	G	A	rs370187261	p.Ala1695Val	c.5084C>T	missense	2	245956	0	8.13e-06	0	15302	0	0	9844	0	0	17242	0	0	22296	0	2	111448	0	0	33562	0	0	5482	0	0	30780	0		0.009	D	0.959	D	2.045	D	-2.34	N	0.999	D	D
2	21234674	C	T	rs151009667	p.Arg1689His	c.5066G>A	missense	396	276904	1	0.00143	6	24026	0	0	10146	0	3	18864	0	21	25784	0	342	126440	0	13	34404	1	8	6458	0	3	30782	0		0.003	D	1	D	1.995	D	-3.06	D	0.999	D	D
2	21234675	G	A	rs780820172	p.Arg1689Cys	c.5065C>T	missense	8	276888	0	2.89e-05	3	24018	0	0	10146	0	3	18864	0	0	25788	0	2	126434	0	0	34400	0	0	6458	0	0	30780	0		0	D	1	D	1.995	D	-5	D	0.999	D	D
2	21234683	G	A	.	p.Thr1686Ile	c.5057C>T	missense	1	245944	0	4.07e-06	0	15296	0	0	9842	0	1	17242	0	0	22296	0	0	111444	0	0	33564	0	0	5480	0	0	30780	0		0.002	D	0.624	D	1.7	N	-3.4	D	0.989	N	D
2	21234692	T	A	rs777709291	p.Lys1683Ile	c.5048A>T	missense	1	245952	0	4.07e-06	0	15294	0	0	9840	0	0	17242	0	0	22296	0	1	111454	0	0	33564	0	0	5480	0	0	30782	0		0.003	D	0.966	D	1.845	N	-5.1	D	0.992	D	D
2	21234695	A	T	.	p.Met1682Lys	c.5045T>A	missense	1	245912	0	4.07e-06	0	15296	0	0	9840	0	0	17248	0	0	22292	0	1	111416	0	0	33556	0	0	5482	0	0	30782	0		0.001	D	0.612	D	1.355	N	-4.07	D	0.92	N	D
2	21234702	C	A	rs372282063	p.Ala1680Ser	c.5038G>T	missense	3	245876	0	1.22e-05	0	15292	0	0	9842	0	0	17240	0	0	22272	0	2	111418	0	0	33552	0	0	5478	0	1	30782	0		0.082	N	0.639	D	1.01	N	-1.71	N	0.992	D	D
2	21234704	C	G	rs374483624	p.Gly1679Ala	c.5036G>C	missense	3	245896	0	1.22e-05	3	15290	0	0	9840	0	0	17242	0	0	22286	0	0	111416	0	0	33560	0	0	5480	0	0	30782	0		0	D	0.996	D	2.045	D	-4.38	D	0.997	D	D
2	21234708	A	G	.	p.Ser1678Pro	c.5032T>C	missense	1	245914	0	4.07e-06	0	15294	0	0	9844	0	0	17242	0	0	22292	0	0	111430	0	1	33552	0	0	5478	0	0	30782	0		0.009	D	0.974	D	1.78	N	-3.18	D	0.951	N	D
2	21234723	C	T	rs762294547	p.Ala1673Thr	c.5017G>A	missense	1	245842	0	4.07e-06	0	15298	0	0	9842	0	0	17244	0	0	22250	0	0	111384	0	1	33564	0	0	5478	0	0	30782	0		0.075	N	1	D	2.045	D	-2.36	N	0.999	D	D
2	21234724	A	C	.	p.Asn1672Lys	c.5016T>G	missense	1	245860	0	4.07e-06	0	15298	0	0	9844	0	0	17244	0	0	22256	0	1	111390	0	0	33568	0	0	5478	0	0	30782	0		0.001	D	1	D	1.905	D	-4.38	D	0.984	N	D
2	21234731	T	C	rs763419454	p.Glu1670Gly	c.5009A>G	missense	1	245836	0	4.07e-06	0	15296	0	0	9840	0	0	17248	0	0	22242	0	1	111380	0	0	33570	0	0	5478	0	0	30782	0		0.009	D	0.997	D	1.78	N	-4.33	D	0.998	D	D
2	21234738	C	G	rs766898429	p.Glu1668Gln	c.5002G>C	missense	3	245780	0	1.22e-05	2	15298	0	0	9838	0	0	17248	0	0	22230	0	0	111342	0	0	33566	0	0	5476	0	1	30782	0		0.184	N	0.991	D	1.555	N	-1.86	N	0.994	D	D
2	21234767	G	A	.	p.Thr1658Ile	c.4973C>T	missense	1	245376	0	4.08e-06	0	15290	0	0	9834	0	0	17244	0	0	22110	0	1	111078	0	0	33572	0	0	5472	0	0	30776	0		0.001	D	0.998	D	1.795	N	-4.52	D	0.998	D	D
2	21234770	G	A	rs144239254	p.Thr1657Met	c.4970C>T	missense	13	276216	0	4.71e-05	4	24020	0	0	10136	0	1	18866	0	0	25562	0	0	125992	0	5	34412	0	2	6452	0	1	30776	0		0.116	N	0.483	D	1.555	N	-4.25	D	0.883	N	D
2	21234773	G	A	.	p.Ala1656Val	c.4967C>T	missense	1	245238	0	4.08e-06	0	15290	0	0	9830	0	0	17246	0	0	22078	0	1	110982	0	0	33574	0	0	5468	0	0	30770	0		0.003	D	0.999	D	1.845	N	-2.72	D	0.999	D	D
2	21234773	G	C	.	p.Ala1656Gly	c.4967C>G	missense	1	245238	0	4.08e-06	0	15290	0	0	9830	0	0	17246	0	0	22078	0	1	110982	0	0	33574	0	0	5468	0	0	30770	0		0.297	N	0.603	D	1.845	N	-2.02	N	0.996	D	D
2	21234776	C	T	rs747075344	p.Ser1655Asn	c.4964G>A	missense	1	245264	0	4.08e-06	0	15290	0	0	9832	0	0	17248	0	0	22114	0	1	110968	0	0	33570	0	0	5468	0	0	30774	0		0.005	D	1	D	1.955	D	-2.01	N	0.994	D	D
2	21234788	C	T	rs781599632	p.Gly1651Glu	c.4952G>A	missense	3	275910	0	1.09e-05	0	24002	0	0	10118	0	3	18866	0	0	25606	0	0	125700	0	0	34402	0	0	6442	0	0	30774	0		0	D	0.997	D	1.955	D	-6.67	D	0.989	N	D
2	21234789	C	T	rs748424949	p.Gly1651Arg	c.4951G>A	missense	2	244934	0	8.17e-06	0	15276	0	0	9816	0	1	17246	0	0	22106	0	0	110696	0	0	33564	0	0	5460	0	1	30770	0		0	D	0.797	D	1.955	D	-6.59	D	0.995	D	D
2	21234797	C	T	rs747178150	p.Gly1648Asp	c.4943G>A	missense	1	244754	0	4.09e-06	0	15266	0	0	9818	0	0	17244	0	0	22102	0	1	110524	0	0	33566	0	0	5460	0	0	30774	0		0.018	D	0.001	N	1.04	N	-2.58	D	0.797	N	D
2	21234809	G	A	rs773771856	p.Thr1644Ile	c.4931C>T	missense	1	244478	0	4.09e-06	0	15254	0	0	9808	0	0	17238	0	0	22152	0	1	110254	0	0	33546	0	0	5452	0	0	30774	0		0.001	D	1	D	1.905	D	-4.28	D	0.999	D	D
2	21234812	G	A	.	p.Ala1643Val	c.4928C>T	missense	6	275290	0	2.18e-05	1	23976	0	0	10104	0	0	18858	0	0	25630	0	4	125134	0	1	34384	0	0	6432	0	0	30772	0		0.092	N	0.892	D	1.67	N	-2.67	D	0.999	D	D
2	21234813	C	T	rs774862312	p.Ala1643Thr	c.4927G>A	missense	4	244386	0	1.64e-05	0	15248	0	0	9808	0	0	17236	0	0	22162	0	0	110154	0	4	33548	0	0	5458	0	0	30772	0		0.004	D	0.595	D	1.67	N	-2.45	N	0.998	D	D
2	21234819	G	A	rs758990701	p.His1641Tyr	c.4921C>T	missense	1	244292	0	4.09e-06	1	15252	0	0	9800	0	0	17238	0	0	22178	0	0	110060	0	0	33542	0	0	5452	0	0	30770	0		0	D	0.996	D	1.955	D	-4.91	D	0.995	D	D
2	21234821	G	T	rs769028062	p.Ala1640Asp	c.4919C>A	missense	1	244264	0	4.09e-06	0	15244	0	0	9800	0	1	17240	0	0	22196	0	0	110018	0	0	33540	0	0	5458	0	0	30768	0		0.01	D	0.993	D	1.845	N	-3.68	D	0.997	D	D
2	21234821	G	C	rs769028062	p.Ala1640Gly	c.4919C>G	missense	1	244264	0	4.09e-06	0	15244	0	0	9800	0	0	17240	0	0	22196	0	1	110018	0	0	33540	0	0	5458	0	0	30768	0		0.019	D	0.988	D	1.845	N	-2.68	D	0.997	D	D
2	21234822	C	T	.	p.Ala1640Thr	c.4918G>A	missense	1	244250	0	4.09e-06	0	15248	0	0	9796	0	0	17240	0	0	22208	0	1	109996	0	0	33540	0	0	5454	0	0	30768	0		0.263	N	0.787	D	1.5	N	-1.77	N	0.998	D	D
2	21234859	A	C	rs760365614	p.Asn1627Lys	c.4881T>G	missense	1	244076	0	4.1e-06	0	15232	0	0	9808	0	0	17238	0	0	22296	0	1	109746	0	0	33534	0	0	5454	0	0	30768	0		0.102	N	1	D	1.955	D	-4.62	D	0.991	D	D
2	21234872	C	A	rs753640735	p.Gly1623Val	c.4868G>T	missense	2	244120	0	8.19e-06	0	15244	0	0	9802	0	0	17238	0	0	22298	0	0	109772	0	0	33542	0	0	5454	0	2	30770	0		0.001	D	0.944	D	1.905	D	-7.02	D	0.997	D	D
2	21234872	C	T	rs753640735	p.Gly1623Asp	c.4868G>A	missense	5	244120	0	2.05e-05	0	15244	0	0	9802	0	5	17238	0	0	22298	0	0	109772	0	0	33542	0	0	5454	0	0	30770	0		0.076	N	0.797	D	1.555	N	-5.17	D	0.995	D	D
2	21234873	C	T	.	p.Gly1623Ser	c.4867G>A	missense	1	244140	0	4.1e-06	0	15242	0	0	9802	0	0	17236	0	0	22298	0	0	109786	0	0	33548	0	0	5456	0	1	30772	0		0.002	D	0.999	D	1.905	D	-4.57	D	0.998	D	D
2	21234881	T	A	.	p.Asn1620Ile	c.4859A>T	missense	1	244198	0	4.1e-06	0	15252	0	0	9800	0	1	17238	0	0	22296	0	0	109838	0	0	33546	0	0	5456	0	0	30772	0		0	D	0.961	D	1.795	N	-5.93	D	0.989	N	D
2	21234888	A	T	.	p.Ser1618Thr	c.4852T>A	missense	1	244278	0	4.09e-06	1	15254	0	0	9808	0	0	17242	0	0	22298	0	0	109900	0	0	33544	0	0	5460	0	0	30772	0		0.003	D	0.802	D	1.905	D	-2.23	N	0.985	N	D
2	21234890	C	T	rs146341569	p.Gly1617Glu	c.4850G>A	missense	11	275250	0	4e-05	1	23988	0	0	10112	0	0	18856	0	0	25794	0	8	124900	0	0	34386	0	0	6442	0	2	30772	0		0.002	D	0.999	D	1.955	D	-5.31	D	0.998	D	D
2	21234910	C	A	.	p.Arg1610Ser	c.4830G>T	missense	1	244662	0	4.09e-06	0	15272	0	0	9810	0	0	17244	0	0	22296	0	0	110242	0	1	33554	0	0	5464	0	0	30780	0		0.003	D	0.666	D	1.67	N	-3.64	D	0.965	N	D
2	21234932	T	A	rs369598286	p.Gln1603Leu	c.4808A>T	missense	2	245012	0	8.16e-06	0	15288	0	0	9820	0	0	17246	0	0	22286	0	2	110576	0	0	33558	0	0	5468	0	0	30770	0		0.001	D	0.998	D	1.955	D	-4.41	D	0.983	N	D
2	21234944	C	A	rs746414462	p.Arg1599Leu	c.4796G>T	missense	4	276104	0	1.45e-05	0	24022	0	0	10122	0	0	18864	0	0	25764	0	4	125746	0	0	34390	0	0	6444	0	0	30752	0		0.004	D	0.998	D	1.905	D	-4.77	D	0.998	D	D
2	21234944	C	T	rs746414462	p.Arg1599His	c.4796G>A	missense	36	276104	0	0.0001304	0	24022	0	0	10122	0	24	18864	0	0	25764	0	1	125746	0	2	34390	0	2	6444	0	7	30752	0		0.036	D	1	D	1.905	D	-2.85	D	0.999	D	D
2	21234945	G	A	rs191145848	p.Arg1599Cys	c.4795C>T	missense	3	245152	0	1.22e-05	1	15290	0	0	9824	0	0	17244	0	0	22268	0	1	110764	0	1	33554	0	0	5460	0	0	30748	0		0.001	D	1	D	1.905	D	-5.59	D	0.999	D	D
2	21234953	G	A	rs371628172	p.Ala1596Val	c.4787C>T	missense	1	245196	0	4.08e-06	0	15290	0	0	9814	0	0	17246	0	0	22252	0	1	110856	0	0	33546	0	0	5464	0	0	30728	0		0.005	D	0.635	D	1.555	N	-2.31	N	0.998	D	D
2	21234959	T	G	.	p.Gln1594Pro	c.4781A>C	missense	2	245222	0	8.16e-06	0	15298	0	0	9808	0	0	17246	0	0	22244	0	0	110936	0	2	33530	0	0	5468	0	0	30692	0		0.01	D	0.93	D	1.59	N	-3.51	D	0.987	N	D
2	21234987	T	C	rs765124350	p.Asn1585Asp	c.4753A>G	missense	1	243206	0	4.11e-06	0	15268	0	0	9542	0	0	17210	0	0	22068	0	0	110410	0	0	33260	0	0	5404	0	1	30044	0		0.013	D	0.995	D	1.59	N	-3.54	D	0.996	D	D
2	21235007	T	C	rs376571830	p.Tyr1578Cys	c.4733A>G	missense	1	240182	0	4.16e-06	0	15220	0	0	9188	0	0	17176	0	0	21824	0	1	109402	0	0	32986	0	0	5330	0	0	29056	0		0.048	D	0.993	D	1.445	N	-3.31	D	0.985	N	D
2	21235008	A	T	.	p.Tyr1578Asn	c.4732T>A	missense	1	240206	0	4.16e-06	0	15216	0	0	9200	0	0	17178	0	0	21834	0	1	109432	0	0	32972	0	0	5330	0	0	29044	0		0.083	N	0.868	D	1.445	N	-3.56	D	0.931	N	D
2	21235027	T	A	.	p.Lys1571Asn	c.4713A>T	missense	1	237692	0	4.21e-06	0	15174	0	0	8912	0	1	17110	0	0	21650	0	0	108712	0	0	32548	0	0	5222	0	0	28364	0		0.002	D	0.159	N	1.78	N	-3.14	D	0.997	D	D
2	21235044	A	G	rs746214448	p.Tyr1566His	c.4696T>C	missense	5	238490	0	2.1e-05	0	15210	0	0	8982	0	0	17154	0	0	21630	0	1	108992	0	3	32776	0	1	5294	0	0	28452	0		0.201	N	0.981	D	1.39	N	-1.26	N	0.995	D	D
2	21235046	T	C	rs772631369	p.Asn1565Ser	c.4694A>G	missense	1	238078	0	4.2e-06	0	15198	0	0	8942	0	0	17150	0	0	21604	0	1	108822	0	0	32712	0	0	5306	0	0	28344	0		0.007	D	0.996	D	1.845	N	-3.05	D	0.997	D	D
2	21235050	C	T	rs775906910	p.Glu1564Lys	c.4690G>A	missense	2	238324	0	8.39e-06	0	15202	0	0	8984	0	0	17140	0	0	21632	0	2	108924	0	0	32728	0	0	5304	0	0	28410	0		0.495	N	0.615	D	1.355	N	-1.34	N	0.994	D	D
2	21235052	T	C	.	p.Tyr1563Cys	c.4688A>G	missense	1	30986	0	3.23e-05	1	8734	0	0	302	0	0	1620	0	0	3492	0	0	15018	0	0	838	0	0	982	0	0	0	0		0.001	D	0.82	D	1.67	N	-6.18	D	0.998	D	D
2	21235070	T	C	rs768174760	p.Asn1557Ser	c.4670A>G	missense	1	239430	0	4.18e-06	0	15202	0	0	9112	0	0	17124	0	0	21746	0	1	109320	0	0	32718	0	0	5286	0	0	28922	0		0.006	D	0.982	D	1.78	N	-3.64	D	0.997	D	D
2	21235094	T	A	rs150685921	p.Asp1549Val	c.4646A>T	missense	1	243888	0	4.1e-06	0	15274	0	0	9570	0	0	17230	0	0	22056	0	1	110732	0	0	33412	0	0	5418	0	0	30196	0		0.002	D	0.981	D	1.67	N	-4.84	D	0.994	D	D
2	21235100	G	A	rs773126678	p.Thr1547Ile	c.4640C>T	missense	1	244702	0	4.09e-06	0	15284	0	0	9632	0	0	17246	0	0	22112	0	0	111038	0	0	33494	0	0	5440	0	1	30456	0		0.11	N	0.176	N	1.5	N	-3.02	D	0.998	D	D
2	21235104	A	T	rs762770457	p.Ser1546Thr	c.4636T>A	missense	3	244744	0	1.23e-05	0	15284	0	0	9656	0	0	17244	0	0	22144	0	3	111026	0	0	33482	0	0	5434	0	0	30474	0		0	D	1	D	1.905	D	-2.47	N	0.988	N	D
2	21235121	C	A	rs534924739	p.Gly1540Val	c.4619G>T	missense	2	245338	0	8.15e-06	1	15298	0	0	9756	0	0	17244	0	0	22198	0	0	111236	0	0	33494	0	1	5456	0	0	30656	0		0.003	D	0.999	D	1.78	N	-6.09	D	0.997	D	D
2	21235147	G	C	.	p.Asn1531Lys	c.4593C>G	missense	1	245922	0	4.07e-06	0	15304	0	0	9820	0	0	17246	0	0	22260	0	1	111498	0	0	33550	0	0	5476	0	0	30768	0		0	D	0.999	D	1.845	N	-4.72	D	0.998	D	D
2	21235149	T	G	.	p.Asn1531His	c.4591A>C	missense	2	245956	0	8.13e-06	0	15304	0	0	9822	0	0	17248	0	0	22260	0	2	111532	0	0	33552	0	0	5474	0	0	30764	0		0	D	1	D	1.845	N	-4.01	D	0.997	D	D
2	21235154	C	T	rs558304720	p.Gly1529Asp	c.4586G>A	missense	21	245940	0	8.54e-05	0	15302	0	0	9820	0	0	17242	0	0	22262	0	0	111520	0	0	33548	0	0	5476	0	21	30770	0		0.01	D	0.997	D	1.59	N	-3.42	D	0.997	D	D
2	21235154	C	A	rs558304720	p.Gly1529Val	c.4586G>T	missense	2	276898	0	7.22e-06	2	24024	0	0	10122	0	0	18860	0	0	25754	0	0	126528	0	0	34384	0	0	6456	0	0	30770	0		0.15	N	0.954	D	1.59	N	-2.82	D	0.998	D	D
2	21235155	C	T	rs571728141	p.Gly1529Ser	c.4585G>A	missense	2	276924	0	7.22e-06	2	24026	0	0	10128	0	0	18864	0	0	25758	0	0	126530	0	0	34394	0	0	6452	0	0	30772	0		0.074	N	0.986	D	1.59	N	-1.99	N	0.998	D	D
2	21235190	T	G	rs780572928	p.Glu1517Ala	c.4550A>C	missense	3	246134	0	1.22e-05	0	15304	0	0	9844	0	0	17242	0	0	22292	0	3	111634	0	0	33564	0	0	5478	0	0	30776	0		0.002	D	0.986	D	1.78	N	-4.51	D	0.996	D	D
2	21235193	C	T	rs747557440	p.Gly1516Glu	c.4547G>A	missense	1	246148	0	4.06e-06	0	15304	0	0	9844	0	1	17240	0	0	22294	0	0	111646	0	0	33564	0	0	5480	0	0	30776	0		0.012	D	1	D	1.845	N	-4.63	D	0.997	D	D
2	21235214	G	T	rs770808629	p.Pro1509His	c.4526C>A	missense	2	246160	0	8.13e-06	0	15304	0	0	9846	0	0	17246	0	0	22298	0	2	111636	0	0	33566	0	0	5482	0	0	30782	0		0.025	D	0.985	D	0.69	N	-3.39	D	0.992	D	D
2	21235239	A	G	rs761729714	p.Tyr1501His	c.4501T>C	missense	4	277104	0	1.44e-05	0	24026	0	0	10148	0	0	18860	0	0	25794	0	0	126618	0	4	34412	0	0	6464	0	0	30782	0		0.011	D	0.222	N	1.78	N	-3.27	D	0.987	N	D
2	21235253	T	C	.	p.Tyr1496Cys	c.4487A>G	missense	1	246096	0	4.06e-06	0	15304	0	0	9842	0	0	17248	0	0	22294	0	0	111566	0	0	33578	0	0	5482	0	1	30782	0		0.011	D	0.993	D	1.5	N	-4.64	D	0.986	N	D
2	21235259	G	A	.	p.Ser1494Leu	c.4481C>T	missense	6	246044	0	2.44e-05	0	15304	0	0	9842	0	0	17248	0	0	22298	0	1	111518	0	5	33574	0	0	5478	0	0	30782	0		0.001	D	0.999	D	1.67	N	-3.98	D	0.998	D	D
2	21235263	A	G	rs140246447	p.Ser1493Pro	c.4477T>C	missense	1	246084	0	4.06e-06	0	15302	0	0	9844	0	0	17248	0	0	22298	0	1	111552	0	0	33578	0	0	5480	0	0	30782	0		0.069	N	0.989	D	1.39	N	-2.57	D	0.996	D	D
2	21235265	A	T	rs755579983	p.Val1492Asp	c.4475T>A	missense	1	246018	0	4.07e-06	0	15302	0	0	9842	0	0	17248	0	0	22296	0	1	111498	0	0	33576	0	0	5480	0	0	30776	0		0.002	D	0.93	D	1.245	N	-3.37	D	0.978	N	D
2	21235293	C	T	rs777596667	p.Glu1483Lys	c.4447G>A	missense	1	245970	0	4.07e-06	0	15302	0	0	9840	0	0	17248	0	0	22290	0	0	111456	0	0	33576	0	1	5480	0	0	30778	0		0.006	D	0.799	D	1.39	N	-2.37	N	0.998	D	D
2	21235319	T	C	rs759246439	p.Lys1474Arg	c.4421A>G	missense	12	276878	0	4.33e-05	2	24030	0	0	10138	0	0	18862	0	0	25776	0	8	126426	0	2	34412	0	0	6462	0	0	30772	0		0.029	D	0.417	N	1.61	N	-1.81	N	0.997	D	D
2	21235326	C	T	rs772050917	p.Asp1472Asn	c.4414G>A	missense	2	276856	0	7.22e-06	2	24022	0	0	10140	0	0	18862	0	0	25766	0	0	126436	0	0	34404	0	0	6462	0	0	30764	0		0.012	D	0.055	N	1.95	D	-2.38	N	0.997	D	D
2	21235331	T	G	rs765342348	p.His1470Pro	c.4409A>C	missense	1	245946	0	4.07e-06	0	15300	0	0	9838	0	0	17246	0	0	22282	0	1	111470	0	0	33556	0	0	5480	0	0	30774	0		0.02	D	0.855	D	1.61	N	-4.04	D	0.88	N	D
2	21235335	C	A	.	p.Val1469Phe	c.4405G>T	missense	1	245946	0	4.07e-06	0	15298	0	0	9838	0	1	17246	0	0	22282	0	0	111464	0	0	33564	0	0	5480	0	0	30774	0		0.151	N	0.766	D	1.79	N	-2.14	N	0.992	D	D
2	21235352	G	A	.	p.Pro1463Leu	c.4388C>T	missense	4	245960	0	1.63e-05	0	15302	0	0	9842	0	0	17248	0	0	22296	0	0	111458	0	0	33564	0	0	5482	0	4	30768	0		0.533	N	0.022	N	1.67	N	-3.86	D	0.996	D	D
2	21235364	C	T	.	p.Ser1459Asn	c.4376G>A	missense	2	245982	0	8.13e-06	0	15302	0	0	9842	0	2	17248	0	0	22294	0	0	111460	0	0	33576	0	0	5478	0	0	30782	0		0.001	D	0.246	N	2.125	D	-2.31	N	0.993	D	D
2	21235373	T	C	rs373210188	p.Asp1456Gly	c.4367A>G	missense	7	245984	0	2.85e-05	0	15298	0	0	9844	0	0	17248	0	7	22296	0	0	111462	0	0	33576	0	0	5480	0	0	30780	0		0.144	N	0.013	N	1.7	N	-3.41	D	0.994	D	D
2	21235376	A	T	rs756610684	p.Phe1455Tyr	c.4364T>A	missense	1	245984	0	4.07e-06	0	15296	0	0	9844	0	1	17248	0	0	22298	0	0	111458	0	0	33576	0	0	5482	0	0	30782	0		0.002	D	1	D	2.14	D	-1.74	N	0.99	N	D
2	21235388	C	T	rs777471630	p.Gly1451Asp	c.4352G>A	missense	1	245974	0	4.07e-06	0	15292	0	0	9844	0	0	17246	0	0	22294	0	1	111460	0	0	33574	0	0	5482	0	0	30782	0		0.035	D	0.451	D	1.61	N	-2.74	D	0.996	D	D
2	21235388	C	A	rs777471630	p.Gly1451Val	c.4352G>T	missense	8	276952	0	2.89e-05	8	24024	0	0	10146	0	0	18868	0	0	25788	0	0	126468	0	0	34412	0	0	6464	0	0	30782	0		0.056	N	0.933	D	1.61	N	-3.59	D	0.995	D	D
2	21235391	T	G	.	p.Lys1450Thr	c.4349A>C	missense	1	245986	0	4.07e-06	0	15292	0	0	9846	0	0	17248	0	0	22294	0	0	111480	0	0	33574	0	0	5476	0	1	30776	0		0.041	D	0.024	N	2.015	D	-3.01	D	0.995	D	D
2	21235422	C	T	rs530601244	p.Val1440Ile	c.4318G>A	missense	1	245902	0	4.07e-06	0	15286	0	0	9846	0	0	17248	0	0	22270	0	1	111432	0	0	33566	0	0	5474	0	0	30780	0		0.126	N	0.851	D	1.95	D	-0.54	N	0.989	N	D
2	21235442	G	A	rs200708197	p.Ser1433Leu	c.4298C>T	missense	15	245802	0	6.1e-05	0	15288	0	0	9842	0	4	17248	0	0	22250	0	10	111374	0	1	33560	0	0	5470	0	0	30770	0		0.001	D	1	D	2.14	D	-3.75	D	0.999	D	D
2	21235461	G	A	rs759979553	p.Arg1427Cys	c.4279C>T	missense	7	276654	0	2.53e-05	0	24018	0	0	10144	0	0	18866	0	0	25672	0	3	126334	0	0	34412	0	0	6454	0	4	30754	0		0.014	D	0.997	D	0	N	-3.04	D	0.999	D	D
2	21235466	G	A	rs767810570	p.Ser1425Phe	c.4274C>T	missense	12	276624	0	4.34e-05	0	24014	0	0	10144	0	0	18868	0	0	25678	0	1	126314	0	11	34408	0	0	6452	0	0	30746	0		0.012	D	0.278	N	1.995	D	-4.03	D	0.996	D	D
2	21235490	G	A	rs200321839	p.Thr1417Met	c.4250C>T	missense	14	244862	0	5.72e-05	3	15280	0	1	9844	0	1	17246	0	0	21872	0	1	110900	0	7	33552	0	0	5464	0	1	30704	0		0.005	D	0.84	D	2.19	D	-3.41	D	0.997	D	D
2	21235495	C	G	.	p.Lys1415Asn	c.4245G>C	missense	1	244838	0	4.08e-06	0	15282	0	0	9848	0	0	17248	0	0	21864	0	1	110860	0	0	33560	0	0	5462	0	0	30714	0		0.105	N	0.454	D	1.61	N	-1.59	N	0.992	D	D
2	21235505	T	C	.	p.Tyr1412Cys	c.4235A>G	missense	1	244260	0	4.09e-06	0	15278	0	0	9846	0	0	17244	0	0	21554	0	0	110582	0	0	33562	0	0	5452	0	1	30742	0		0.117	N	1	D	2.14	D	-5.32	D	0.998	D	D
2	21236047	A	G	rs781141343	p.Ser1401Pro	c.4201T>C	missense	3	276970	0	1.08e-05	0	24026	0	0	10150	0	0	18862	0	0	25792	0	3	126480	0	0	34418	0	0	6460	0	0	30782	0		0	D	1	D	2.24	D	-3.99	D	0.996	D	D
2	21236062	C	T	.	p.Val1396Met	c.4186G>A	missense	1	246132	0	4.06e-06	0	15304	0	0	9850	0	0	17248	0	0	22298	0	0	111584	0	0	33580	0	0	5486	0	1	30782	0		0.038	D	0.976	D	1.87	N	-1.52	N	0.999	D	D
2	21236066	G	C	.	p.Asp1394Glu	c.4182C>G	missense	1	246142	0	4.06e-06	0	15304	0	0	9850	0	0	17248	0	0	22296	0	0	111596	0	0	33580	0	0	5486	0	1	30782	0		0.007	D	0.264	N	2.19	D	-2.13	N	0.994	D	D
2	21236067	T	A	rs769694008	p.Asp1394Val	c.4181A>T	missense	1	246154	0	4.06e-06	0	15304	0	0	9850	0	0	17248	0	0	22294	0	0	111612	0	0	33578	0	0	5486	0	1	30782	0		0.002	D	0.875	D	2.19	D	-5.3	D	0.991	D	D
2	21236067	T	C	rs769694008	p.Asp1394Gly	c.4181A>G	missense	13	276988	0	4.69e-05	1	24004	0	0	10150	0	0	18864	0	0	25780	0	11	126538	0	1	34412	0	0	6458	0	0	30782	0		0.014	D	0.666	D	2.19	D	-4.24	D	0.997	D	D
2	21236078	G	C	rs745951846	p.His1390Gln	c.4170C>G	missense	1	246148	0	4.06e-06	1	15304	0	0	9850	0	0	17248	0	0	22292	0	0	111608	0	0	33578	0	0	5486	0	0	30782	0		0.087	N	0.042	N	1.95	D	-2.91	D	0.768	N	D
2	21236080	G	A	rs775723522	p.His1390Tyr	c.4168C>T	missense	1	246154	0	4.06e-06	0	15304	0	0	9848	0	0	17248	0	0	22292	0	1	111618	0	0	33578	0	0	5486	0	0	30780	0		0.257	N	0.004	N	1.95	D	-2.74	D	0.948	N	D
2	21236086	G	A	rs267599185	p.Arg1388Cys	c.4162C>T	missense	4	246162	0	1.63e-05	0	15304	0	0	9848	0	0	17248	0	0	22288	0	3	111628	0	1	33578	0	0	5486	0	0	30782	0		0.013	D	0.937	D	1.1	N	-3.69	D	0.965	N	D
2	21236088	G	T	.	p.Ala1387Asp	c.4160C>A	missense	1	246166	0	4.06e-06	0	15304	0	0	9848	0	0	17248	0	0	22290	0	1	111634	0	0	33578	0	0	5484	0	0	30780	0		0.001	D	0.995	D	1.995	D	-3.42	D	0.994	D	D
2	21236089	C	A	rs762470284	p.Ala1387Ser	c.4159G>T	missense	1	246148	0	4.06e-06	0	15304	0	0	9848	0	0	17248	0	0	22288	0	0	111614	0	0	33580	0	0	5486	0	1	30780	0		0.084	N	0.835	D	0.895	N	-1.33	N	0.995	D	D
2	21236092	G	A	rs201270852	p.Arg1386Trp	c.4156C>T	missense	9	277134	0	3.25e-05	0	24028	0	0	10150	0	9	18868	0	0	25780	0	0	126644	0	0	34416	0	0	6466	0	0	30782	0		0.06	N	0.996	D	0.69	N	-1.92	N	0.992	D	D
2	21236096	G	T	rs762468524	p.Ser1384Arg	c.4152C>A	missense	2	246170	0	8.12e-06	0	15304	0	0	9848	0	0	17248	0	0	22288	0	0	111640	0	0	33578	0	0	5484	0	2	30780	0		0.039	D	0.012	N	2.19	D	-2.82	D	0.997	D	D
2	21236102	A	T	rs751177133	p.His1382Gln	c.4146T>A	missense	1	246180	0	4.06e-06	0	15304	0	0	9850	0	0	17248	0	0	22286	0	0	111648	0	0	33580	0	0	5486	0	1	30778	0		0.357	N	0.025	N	1.95	D	-2.87	D	0.926	N	D
2	21236103	T	C	.	p.His1382Arg	c.4145A>G	missense	2	246196	0	8.12e-06	0	15304	0	0	9850	0	0	17248	0	0	22284	0	1	111664	0	0	33580	0	1	5486	0	0	30780	0		0.445	N	0.294	N	1.95	D	-3.08	D	0.975	N	D
2	21236106	T	C	.	p.Asp1381Gly	c.4142A>G	missense	1	30974	0	3.23e-05	0	8726	0	0	302	0	1	1622	0	0	3494	0	0	15010	0	0	838	0	0	982	0	0	0	0		0.002	D	0.78	D	1.995	D	-4.88	D	0.998	D	D
2	21236107	C	A	rs868190727	p.Asp1381Tyr	c.4141G>T	missense	3	246188	0	1.22e-05	0	15304	0	0	9850	0	0	17248	0	0	22286	0	0	111654	0	0	33582	0	0	5484	0	3	30780	0		0	D	0.998	D	1.995	D	-6.16	D	0.994	D	D
2	21236125	C	T	rs745945427	p.Gly1375Ser	c.4123G>A	missense	2	246222	0	8.12e-06	0	15304	0	0	9848	0	0	17248	0	0	22292	0	1	111680	0	1	33582	0	0	5486	0	0	30782	0		0.051	N	0.993	D	2.14	D	-2.49	N	0.998	D	D
2	21236128	T	A	.	p.Ser1374Cys	c.4120A>T	missense	2	246222	0	8.12e-06	0	15304	0	0	9848	0	0	17248	0	0	22292	0	0	111684	0	0	33582	0	0	5486	0	2	30778	0		0.002	D	0.856	D	0.55	N	-2.46	N	0.966	N	D
2	21236128	T	C	.	p.Ser1374Gly	c.4120A>G	missense	1	30966	0	3.23e-05	0	8728	0	0	302	0	0	1618	0	0	3494	0	1	15004	0	0	838	0	0	982	0	0	0	0		0.003	D	0.181	N	0.55	N	-2.6	D	0.978	N	D
2	21236128	T	G	.	p.Ser1374Arg	c.4120A>C	missense	1	246222	0	4.06e-06	0	15304	0	0	9848	0	0	17248	0	0	22292	0	0	111684	0	0	33582	0	0	5486	0	1	30778	0		0.003	D	0.437	N	0.55	N	-2.13	N	0.992	D	D
2	21236134	A	T	rs140773510	p.Ser1372Thr	c.4114T>A	missense	14	277212	0	5.05e-05	9	24040	0	0	10152	0	0	18866	0	0	25790	0	0	126698	0	5	34420	0	0	6466	0	0	30780	0		0.004	D	0.911	D	1.845	N	-1.77	N	0.985	N	D
2	21236137	C	T	rs780170292	p.Ala1371Thr	c.4111G>A	missense	18	277184	0	6.49e-05	5	24032	0	0	10152	0	2	18870	0	0	25784	0	8	126680	0	1	34418	0	1	6468	0	1	30780	0		0.002	D	0.997	D	2.125	D	-2.7	D	0.999	D	D
2	21236137	C	A	rs780170292	p.Ala1371Ser	c.4111G>T	missense	1	246224	0	4.06e-06	0	15304	0	0	9850	0	0	17248	0	0	22292	0	0	111682	0	1	33582	0	0	5486	0	0	30780	0		0.007	D	0.997	D	2.125	D	-2.09	N	0.998	D	D
2	21236143	A	T	.	p.Trp1369Arg	c.4105T>A	missense	2	246248	0	8.12e-06	0	15304	0	0	9850	0	0	17248	0	0	22294	0	2	111702	0	0	33582	0	0	5486	0	0	30782	0		0	D	0.993	D	2.28	D	-9.31	D	0.994	D	D
2	21236154	T	C	.	p.Asn1365Ser	c.4094A>G	missense	1	246250	0	4.06e-06	0	15304	0	1	9850	0	0	17248	0	0	22296	0	0	111702	0	0	33582	0	0	5486	0	0	30782	0		0	D	1	D	2.28	D	-4	D	0.997	D	D
2	21236169	G	A	rs368779816	p.Thr1360Met	c.4079C>T	missense	11	246236	0	4.47e-05	1	15304	0	0	9850	0	0	17248	0	0	22300	0	0	111686	0	8	33582	0	2	5484	0	0	30782	0		0.001	D	0.999	D	1.95	D	-3.07	D	0.982	N	D
2	21236176	G	A	rs565963363	p.Leu1358Phe	c.4072C>T	missense	2	246234	0	8.12e-06	0	15304	0	2	9850	0	0	17248	0	0	22300	0	0	111682	0	0	33582	0	0	5486	0	0	30782	0		0.044	D	0.966	D	1.375	N	-1.97	N	0.998	D	D
2	21236199	A	G	rs767150815	p.Val1350Ala	c.4049T>C	missense	2	246228	0	8.12e-06	0	15304	0	0	9850	0	0	17248	0	0	22298	0	2	111680	0	0	33580	0	0	5486	0	0	30782	0		0.001	D	0.802	D	2.075	D	-2.82	D	0.996	D	D
2	21236200	C	T	rs371083133	p.Val1350Met	c.4048G>A	missense	3	246220	0	1.22e-05	1	15304	0	0	9850	0	0	17248	0	0	22298	0	1	111678	0	0	33574	0	0	5486	0	1	30782	0		0.002	D	0.996	D	1.725	N	-1.26	N	0.999	D	D
2	21236211	T	C	.	p.Tyr1346Cys	c.4037A>G	missense	1	246228	0	4.06e-06	0	15304	0	0	9848	0	1	17246	0	0	22298	0	0	111682	0	0	33582	0	0	5486	0	0	30782	0		0.002	D	0.78	D	2.125	D	-5.74	D	0.996	D	D
2	21236221	G	A	rs374427541	p.Pro1343Ser	c.4027C>T	missense	6	246228	0	2.44e-05	0	15304	0	0	9848	0	0	17248	0	1	22298	0	5	111682	0	0	33580	0	0	5486	0	0	30782	0		0	D	1	D	2.28	D	-5.85	D	0.999	D	D
2	21236229	A	G	rs755257567	p.Phe1340Ser	c.4019T>C	missense	1	246214	0	4.06e-06	0	15304	0	0	9848	0	0	17248	0	0	22300	0	1	111666	0	0	33580	0	0	5486	0	0	30782	0		0	D	1	D	2.175	D	-5.87	D	0.997	D	D
2	21236232	G	A	rs781507522	p.Thr1339Ile	c.4016C>T	missense	1	246202	0	4.06e-06	0	15304	0	0	9850	0	0	17248	0	0	22298	0	0	111654	0	0	33580	0	0	5486	0	1	30782	0		0.032	D	0.868	D	1.845	N	-3.34	D	0.998	D	D
2	21236238	A	T	rs748483943	p.Val1337Asp	c.4010T>A	missense	2	246198	0	8.12e-06	0	15304	0	0	9848	0	0	17248	0	0	22300	0	2	111654	0	0	33576	0	0	5486	0	0	30782	0		0.001	D	0.976	D	1.39	N	-4.24	D	0.978	N	D
2	21236243	G	C	rs773422859	p.Phe1335Leu	c.4005C>G	missense	6	277162	0	2.17e-05	0	24022	0	0	10152	0	6	18866	0	0	25792	0	0	126664	0	0	34416	0	0	6468	0	0	30782	0		0.023	D	0.068	N	1.87	N	-2.76	D	0.976	N	D
2	21236251	G	C	rs121918383	p.Arg1333Gly	c.3997C>G	missense	2	246188	0	8.12e-06	0	15302	0	0	9848	0	0	17244	0	0	22300	0	2	111648	0	0	33578	0	0	5486	0	0	30782	0		0.033	D	0.2	N	1.39	N	-3.3	D	0.979	N	D
2	21236253	G	A	.	p.Ser1332Phe	c.3995C>T	missense	1	246200	0	4.06e-06	0	15302	0	0	9848	0	0	17246	0	0	22298	0	0	111660	0	0	33578	0	1	5486	0	0	30782	0		0.001	D	0.998	D	1.995	D	-3.57	D	0.998	D	D
2	21236268	C	T	rs773914667	p.Gly1327Glu	c.3980G>A	missense	1	246184	0	4.06e-06	0	15304	0	0	9848	0	0	17246	0	0	22298	0	1	111644	0	0	33578	0	0	5484	0	0	30782	0		0.002	D	0.797	D	2.28	D	-5.08	D	0.545	N	D
2	21236269	C	T	rs760203474	p.Gly1327Arg	c.3979G>A	missense	12	277148	0	4.33e-05	0	24030	0	0	10150	0	0	18868	0	0	25792	0	11	126642	0	1	34418	0	0	6466	0	0	30782	0		0.001	D	0.999	D	2.28	D	-5.45	D	0.98	N	D
2	21236276	C	A	rs775070656	p.Lys1324Asn	c.3972G>T	missense	11	277160	0	3.97e-05	0	24032	0	0	10150	0	0	18868	0	0	25788	0	9	126658	0	0	34416	0	2	6466	0	0	30782	0		0.027	D	0.454	D	1.61	N	-1.32	N	0.969	N	D
2	21236286	A	G	.	p.Leu1321Pro	c.3962T>C	missense	1	246184	0	4.06e-06	0	15304	0	0	9848	0	0	17246	0	0	22298	0	1	111642	0	0	33580	0	0	5484	0	0	30782	0		0	D	0.999	D	2.14	D	-4.47	D	0.999	D	D
2	21236313	A	G	rs763989940	p.Met1312Thr	c.3935T>C	missense	5	246176	0	2.03e-05	0	15300	0	0	9848	0	5	17240	0	0	22288	0	0	111656	0	0	33582	0	0	5484	0	0	30778	0		0.006	D	0.454	D	1.39	N	-2.27	N	0.978	N	D
2	21236323	C	G	.	p.Asp1309His	c.3925G>C	missense	1	30962	0	3.23e-05	0	8716	0	0	302	0	1	1622	0	0	3494	0	0	15008	0	0	838	0	0	982	0	0	0	0		0.001	D	0.991	D	1.87	N	-3.32	D	0.994	D	D
2	21236326	T	C	.	p.Arg1308Gly	c.3922A>G	missense	1	246188	0	4.06e-06	0	15304	0	0	9846	0	0	17242	0	0	22290	0	0	111660	0	1	33582	0	0	5484	0	0	30780	0		0.047	D	0.081	N	0	N	-2.73	D	0.996	D	D
2	21236328	G	A	.	p.Ser1307Phe	c.3920C>T	missense	1	246188	0	4.06e-06	0	15302	0	0	9848	0	1	17242	0	0	22290	0	0	111660	0	0	33582	0	0	5484	0	0	30780	0		0.028	D	0.222	N	2.125	D	-3.15	D	0.998	D	D
2	21236331	G	A	.	p.Ser1306Phe	c.3917C>T	missense	2	246180	0	8.12e-06	0	15304	0	0	9848	0	1	17244	0	0	22286	0	1	111652	0	0	33582	0	0	5484	0	0	30780	0		0	D	1	D	2.24	D	-4.29	D	0.998	D	D
2	21236337	C	A	rs142798172	p.Gly1304Val	c.3911G>T	missense	4	246184	0	1.63e-05	0	15304	0	0	9848	0	0	17246	0	0	22288	0	3	111658	0	1	33576	0	0	5484	0	0	30780	0		0	D	1	D	2.28	D	-6.6	D	0.998	D	D
2	21236349	A	G	.	p.Leu1300Ser	c.3899T>C	missense	1	30974	0	3.23e-05	0	8736	0	0	302	0	0	1620	0	0	3492	0	1	15004	0	0	838	0	0	982	0	0	0	0		0	D	0.999	D	2.175	D	-4.12	D	0.999	D	D
2	21236356	T	C	rs375703153	p.Ile1298Val	c.3892A>G	missense	4	246214	0	1.63e-05	0	15304	0	0	9846	0	0	17246	0	0	22296	0	4	111672	0	0	33582	0	0	5486	0	0	30782	0		0.035	D	0.615	D	1.43	N	-0.66	N	0.983	N	D
2	21236367	A	G	.	p.Leu1294Ser	c.3881T>C	missense	2	246210	0	8.12e-06	0	15302	0	0	9848	0	2	17246	0	0	22298	0	0	111668	0	0	33580	0	0	5486	0	0	30782	0		0.005	D	0.454	D	0.345	N	-2.54	D	0.997	D	D
2	21236372	G	C	rs150564910	p.Asn1292Lys	c.3876C>G	missense	1	246204	0	4.06e-06	0	15300	0	0	9848	0	0	17246	0	0	22300	0	0	111664	0	1	33580	0	0	5484	0	0	30782	0		0.008	D	0.483	D	2.015	D	-3.21	D	0.994	D	D
2	21236379	T	G	rs749608934	p.Asn1290Thr	c.3869A>C	missense	1	246200	0	4.06e-06	0	15300	0	0	9848	0	0	17246	0	0	22300	0	0	111656	0	0	33582	0	0	5486	0	1	30782	0		0.002	D	0.999	D	2.24	D	-4.21	D	0.99	N	D
2	21236385	G	A	rs745401772	p.Thr1288Ile	c.3863C>T	missense	1	246192	0	4.06e-06	0	15296	0	0	9848	0	0	17246	0	0	22300	0	0	111656	0	0	33580	0	0	5484	0	1	30782	0		0.162	N	0.003	N	1.95	D	-2.45	N	0.998	D	D
2	21236388	T	C	.	p.Tyr1287Cys	c.3860A>G	missense	1	246180	0	4.06e-06	0	15294	0	0	9846	0	0	17246	0	0	22300	0	1	111650	0	0	33582	0	0	5482	0	0	30780	0		0.003	D	1	D	2.24	D	-6.68	D	0.998	D	D
2	21236397	C	T	rs372154910	p.Arg1284Gln	c.3851G>A	missense	5	277110	0	1.8e-05	0	24024	0	0	10150	0	0	18868	0	0	25792	0	2	126616	0	0	34416	0	1	6462	0	2	30782	0		0.119	N	0.964	D	2.075	D	-1.95	N	0.999	D	D
2	21236397	C	A	rs372154910	p.Arg1284Leu	c.3851G>T	missense	1	246138	0	4.06e-06	0	15292	0	0	9848	0	0	17246	0	0	22300	0	1	111610	0	0	33578	0	0	5482	0	0	30782	0		0.225	N	0.695	D	1.725	N	-3.46	D	0.996	D	D
2	21236398	G	A	rs376768346	p.Arg1284Trp	c.3850C>T	missense	14	277100	0	5.05e-05	6	24022	0	0	10150	0	1	18868	0	0	25792	0	5	126602	0	0	34420	0	1	6464	0	1	30782	0		0.003	D	1	D	2.075	D	-4.67	D	0.999	D	D
2	21236404	C	T	rs781366272	p.Asp1282Asn	c.3844G>A	missense	1	246094	0	4.06e-06	0	15284	0	0	9848	0	0	17246	0	0	22300	0	1	111576	0	0	33580	0	0	5478	0	0	30782	0		0.096	N	0.978	D	1.67	N	-2.81	D	0.999	D	D
2	21237320	C	T	rs772545701	p.Ser1281Asn	c.3842G>A	missense	1	246114	0	4.06e-06	0	15296	0	0	9850	0	0	17248	0	0	22298	0	1	111602	0	0	33568	0	0	5480	0	0	30772	0		0.024	D	0.964	D	1.995	D	-2	N	0.991	D	D
2	21237324	T	C	.	p.Lys1280Glu	c.3838A>G	missense	1	246164	0	4.06e-06	1	15300	0	0	9850	0	0	17248	0	0	22296	0	0	111634	0	0	33574	0	0	5482	0	0	30780	0		0.005	D	0.635	D	2.19	D	-2.08	N	0.998	D	D
2	21237326	A	G	rs779671851	p.Leu1279Ser	c.3836T>C	missense	1	246148	0	4.06e-06	0	15300	0	0	9850	0	0	17248	0	0	22294	0	1	111620	0	0	33574	0	0	5482	0	0	30780	0		0	D	1	D	2.24	D	-4.36	D	0.999	D	D
2	21237329	A	G	rs746495095	p.Phe1278Ser	c.3833T>C	missense	1	246152	0	4.06e-06	0	15300	0	0	9850	0	0	17248	0	0	22298	0	1	111622	0	0	33576	0	0	5480	0	0	30778	0		0	D	1	D	2.24	D	-5.67	D	0.997	D	D
2	21237330	A	G	rs371444771	p.Phe1278Leu	c.3832T>C	missense	9	246156	0	3.66e-05	0	15300	0	0	9850	0	0	17248	0	0	22298	0	3	111624	0	5	33574	0	1	5482	0	0	30780	0		0.002	D	0.999	D	2.24	D	-4.42	D	0.997	D	D
2	21237333	G	A	rs544542990	p.Leu1277Phe	c.3829C>T	missense	32	246166	0	0.00013	0	15300	0	0	9850	0	0	17248	0	0	22298	0	0	111632	0	0	33576	0	0	5482	0	32	30780	0		0.002	D	0.993	D	2.175	D	-2.82	D	0.998	D	D
2	21237344	A	T	rs772873744	p.Ile1273Asn	c.3818T>A	missense	4	246182	0	1.63e-05	0	15302	0	0	9850	0	0	17246	0	0	22294	0	4	111646	0	0	33580	0	0	5484	0	0	30780	0		0.001	D	0.94	D	1.7	N	-3.54	D	0.988	N	D
2	21237357	G	T	rs773123540	p.Pro1269Thr	c.3805C>A	missense	1	246160	0	4.06e-06	0	15302	0	0	9850	0	0	17248	0	0	22296	0	0	111624	0	1	33580	0	0	5482	0	0	30778	0		0.002	D	0.985	D	2.045	D	-4.35	D	0.997	D	D
2	21237365	A	G	rs763044198	p.Met1266Thr	c.3797T>C	missense	1	246170	0	4.06e-06	0	15302	0	0	9850	0	0	17248	0	0	22296	0	1	111640	0	0	33578	0	0	5482	0	0	30774	0		0.005	D	0.244	N	2.015	D	-2.76	D	0.744	N	D
2	21237390	G	T	rs760610510	p.Leu1258Met	c.3772C>A	missense	4	246174	0	1.63e-05	0	15304	0	0	9848	0	0	17248	0	0	22292	0	0	111646	0	4	33580	0	0	5482	0	0	30774	0		0.004	D	0.999	D	2.175	D	-0.94	N	0.923	N	D
2	21237392	C	A	rs764395626	p.Ser1257Ile	c.3770G>T	missense	1	246160	0	4.06e-06	0	15304	0	0	9848	0	0	17248	0	0	22294	0	1	111628	0	0	33582	0	0	5482	0	0	30774	0		0.001	D	0.214	N	0.69	N	-2.56	D	0.991	D	D
2	21237401	T	G	rs757438584	p.His1254Pro	c.3761A>C	missense	1	246132	0	4.06e-06	0	15302	0	0	9850	0	0	17246	0	0	22296	0	1	111634	0	0	33578	0	0	5480	0	0	30746	0		0.229	N	0.855	D	1.39	N	-2.67	D	0.936	N	D
2	21237402	G	C	rs779298957	p.His1254Asp	c.3760C>G	missense	1	246150	0	4.06e-06	0	15304	0	0	9848	0	0	17248	0	0	22296	0	1	111632	0	0	33580	0	0	5480	0	0	30762	0		0.017	D	0.454	D	1.39	N	-2.63	D	0.982	N	D
2	21237438	A	G	rs200261177	p.Ser1242Pro	c.3724T>C	missense	1	246106	0	4.06e-06	0	15304	0	0	9850	0	0	17248	0	0	22298	0	0	111574	0	1	33578	0	0	5480	0	0	30774	0		0.044	D	0.062	N	1.935	D	-2.72	D	0.955	N	D
2	21237453	A	C	.	p.Trp1237Gly	c.3709T>G	missense	1	246080	0	4.06e-06	0	15304	0	0	9850	0	0	17248	0	0	22298	0	0	111546	0	0	33576	0	1	5482	0	0	30776	0		0	D	0.999	D	2.125	D	-8.71	D	0.872	N	D
2	21237453	A	G	.	p.Trp1237Arg	c.3709T>C	missense	1	246080	0	4.06e-06	0	15304	0	0	9850	0	0	17248	0	0	22298	0	0	111546	0	0	33576	0	0	5482	0	1	30776	0		0	D	1	D	2.125	D	-9.22	D	0.941	N	D
2	21237955	T	C	rs772030774	p.Lys1229Arg	c.3686A>G	missense	1	246164	0	4.06e-06	0	15286	0	0	9850	0	0	17248	0	0	22300	0	0	111636	0	0	33580	0	0	5482	0	1	30782	0		0.017	D	0.961	D	2.015	D	-1.62	N	0.997	D	D
2	21237970	C	T	rs530511188	p.Arg1224Gln	c.3671G>A	missense	7	246202	0	2.84e-05	0	15304	0	0	9850	0	0	17248	0	0	22300	0	4	111654	0	0	33580	0	0	5484	0	3	30782	0		0.004	D	0.73	D	1.995	D	-2.45	N	0.999	D	D
2	21237971	G	A	rs148959244	p.Arg1224Trp	c.3670C>T	missense	11	277168	0	3.97e-05	2	24028	0	0	10152	0	0	18870	0	0	25794	0	9	126660	0	0	34416	0	0	6466	0	0	30782	0		0.046	D	0.346	N	1.3	N	-4.56	D	0.989	N	D
2	21237976	G	A	.	p.Thr1222Ile	c.3665C>T	missense	2	246210	0	8.12e-06	0	15302	0	1	9850	0	1	17248	0	0	22300	0	0	111664	0	0	33580	0	0	5484	0	0	30782	0		0.004	D	1	D	2.175	D	-3.94	D	0.999	D	D
2	21237982	T	A	rs755505059	p.Asp1220Val	c.3659A>T	missense	1	246210	0	4.06e-06	0	15302	0	0	9850	0	1	17248	0	0	22300	0	0	111664	0	0	33580	0	0	5484	0	0	30782	0		0	D	0.986	D	2.175	D	-6.33	D	0.985	N	D
2	21237985	G	A	rs768005049	p.Thr1219Ile	c.3656C>T	missense	3	277184	0	1.08e-05	0	24036	0	0	10152	0	0	18870	0	0	25792	0	3	126672	0	0	34416	0	0	6464	0	0	30782	0		0.001	D	0.986	D	2.125	D	-3.92	D	0.999	D	D
2	21237994	A	G	.	p.Val1216Ala	c.3647T>C	missense	3	246200	0	1.22e-05	0	15302	0	0	9850	0	0	17248	0	0	22298	0	0	111656	0	0	33580	0	0	5484	0	3	30782	0		0.001	D	0.7	D	1.995	D	-2.6	D	0.996	D	D
2	21238007	G	T	rs61736761	p.Leu1212Met	c.3634C>A	missense	2649	277162	98	0.009558	2142	24034	89	1	10152	0	0	18870	0	0	25792	0	47	126648	1	162	34418	1	34	6466	1	263	30782	6		0	D	1	D	2.175	D	-1.17	N	0.918	N	D
2	21238034	T	C	rs78875649	p.Ser1203Gly	c.3607A>G	missense	32	277144	0	0.0001155	0	24038	0	0	10150	0	31	18870	0	0	25792	0	1	126628	0	0	34418	0	0	6466	0	0	30782	0		0.047	D	0.483	D	1.87	N	-2.09	N	0.971	N	D
2	21238046	C	T	rs375894411	p.Asp1199Asn	c.3595G>A	missense	26	246124	0	0.0001056	0	15304	0	0	9848	0	1	17248	0	0	22298	0	3	111580	0	1	33580	0	0	5484	0	21	30782	0		0.032	D	0.614	D	1.355	N	-1.23	N	0.992	D	D
2	21238051	A	C	rs745670004	p.Leu1197Arg	c.3590T>G	missense	1	246140	0	4.06e-06	0	15304	0	0	9850	0	1	17248	0	0	22296	0	0	111598	0	0	33578	0	0	5484	0	0	30782	0		0.003	D	0.567	D	1.61	N	-2.36	N	0.989	N	D
2	21238060	G	A	rs771907570	p.Pro1194Leu	c.3581C>T	missense	3	246150	0	1.22e-05	0	15304	0	0	9850	0	0	17248	0	3	22298	0	0	111602	0	0	33582	0	0	5484	0	0	30782	0		0.002	D	0.999	D	2.125	D	-4.85	D	0.998	D	D
2	21238079	T	G	rs773255823	p.Lys1188Gln	c.3562A>C	missense	1	246182	0	4.06e-06	0	15304	0	0	9848	0	0	17248	0	0	22300	0	0	111636	0	1	33582	0	0	5484	0	0	30780	0		0.008	D	1	D	2.075	D	-1.89	N	0.993	D	D
2	21238084	G	A	rs763146649	p.Thr1186Ile	c.3557C>T	missense	5	246176	0	2.03e-05	0	15304	0	0	9848	0	0	17248	0	0	22300	0	0	111630	0	0	33582	0	1	5484	0	4	30780	0		0.207	N	0.473	D	2.075	D	-2.65	D	0.998	D	D
2	21238093	T	C	.	p.Asn1183Ser	c.3548A>G	missense	1	246186	0	4.06e-06	0	15304	0	0	9848	0	0	17248	0	0	22300	0	0	111640	0	0	33582	0	1	5484	0	0	30780	0		0.097	N	0.647	D	2.075	D	-2.69	D	0.995	D	D
2	21238117	T	G	.	p.Glu1175Ala	c.3524A>C	missense	4	277182	0	1.44e-05	0	24038	0	0	10150	0	4	18870	0	0	25792	0	0	126668	0	0	34418	0	0	6466	0	0	30780	0		0.002	D	1	D	2.125	D	-4.14	D	0.995	D	D
2	21238127	C	T	rs771182405	p.Glu1172Lys	c.3514G>A	missense	1	246208	0	4.06e-06	0	15304	0	0	9850	0	0	17246	0	0	22298	0	1	111662	0	0	33582	0	0	5486	0	0	30780	0		0.036	D	0.18	N	1.645	N	-2.11	N	0.998	D	D
2	21238132	T	C	.	p.Asp1170Gly	c.3509A>G	missense	1	246204	0	4.06e-06	0	15304	0	0	9850	0	0	17248	0	0	22298	0	0	111658	0	0	33582	0	0	5486	0	1	30778	0		0	D	0.999	D	2.175	D	-4.17	D	0.998	D	D
2	21238259	C	G	rs759845943	p.Arg1164Thr	c.3491G>C	missense	2	277162	0	7.22e-06	0	24034	0	0	10150	0	0	18868	0	0	25794	0	0	126650	0	1	34418	0	1	6466	0	0	30782	0		0.008	D	0.651	D	1.59	N	-2.05	N	0.967	N	D
2	21238260	T	C	rs149660265	p.Arg1164Gly	c.3490A>G	missense	14	277174	0	5.05e-05	0	24032	0	0	10150	0	0	18868	0	0	25792	0	13	126666	0	0	34418	0	1	6466	0	0	30782	0		0.006	D	0.651	D	1.59	N	-3.14	D	0.995	D	D
2	21238277	C	T	.	p.Gly1158Asp	c.3473G>A	missense	1	246208	0	4.06e-06	0	15304	0	0	9848	0	0	17248	0	0	22300	0	1	111662	0	0	33580	0	0	5484	0	0	30782	0		0.039	D	1	D	2.125	D	-2.83	D	0.998	D	D
2	21238286	G	A	.	p.Thr1155Ile	c.3464C>T	missense	1	246208	0	4.06e-06	0	15304	0	0	9846	0	0	17248	0	0	22298	0	0	111666	0	0	33580	0	0	5484	0	1	30782	0		0.166	N	1	D	2.075	D	-3.02	D	0.999	D	D
2	21238290	C	A	.	p.Ala1154Ser	c.3460G>T	missense	1	246220	0	4.06e-06	0	15304	0	0	9846	0	0	17248	0	0	22296	0	0	111680	0	0	33580	0	0	5484	0	1	30782	0		0.019	D	0.999	D	1.995	D	-1.56	N	0.998	D	D
2	21238297	G	T	.	p.Asp1151Glu	c.3453C>A	missense	1	30976	0	3.23e-05	0	8728	0	0	302	0	0	1620	0	0	3494	0	1	15012	0	0	838	0	0	982	0	0	0	0		0.129	N	0.996	D	2.075	D	-1.71	N	0.997	D	D
2	21238301	A	T	rs146223051	p.Met1150Lys	c.3449T>A	missense	6	277204	0	2.16e-05	0	24032	0	0	10152	0	0	18868	0	0	25794	0	6	126696	0	0	34418	0	0	6464	0	0	30780	0		0.002	D	0.976	D	2.075	D	-2.88	D	0.973	N	D
2	21238307	A	T	rs531341535	p.Leu1148His	c.3443T>A	missense	1	246228	0	4.06e-06	0	15304	0	0	9850	0	0	17248	0	0	22300	0	0	111680	0	1	33580	0	0	5484	0	0	30782	0		0	D	0.999	D	1.995	D	-3.74	D	0.985	N	D
2	21238325	G	A	rs199859104	p.Ser1142Leu	c.3425C>T	missense	1	246220	0	4.06e-06	0	15304	0	0	9850	0	0	17248	0	0	22300	0	0	111674	0	0	33580	0	0	5484	0	1	30780	0		0.054	N	0.998	D	2.075	D	-3.25	D	0.994	D	D
2	21238346	C	T	rs778519921	p.Ser1135Asn	c.3404G>A	missense	14	246210	0	5.69e-05	0	15304	0	0	9848	0	7	17248	0	0	22290	0	4	111674	0	0	33580	0	3	5484	0	0	30782	0		0.003	D	0.998	D	2.075	D	-1.38	N	0.995	D	D
2	21238350	T	C	rs769299791	p.Arg1134Gly	c.3400A>G	missense	2	246196	0	8.12e-06	0	15304	0	0	9848	0	0	17248	0	0	22284	0	2	111668	0	0	33580	0	0	5484	0	0	30780	0		0.005	D	0.999	D	2.075	D	-3.02	D	0.998	D	D
2	21238363	C	A	rs777147032	p.Leu1129Phe	c.3387G>T	missense	1	246148	0	4.06e-06	0	15304	0	0	9848	0	0	17248	0	0	22252	0	0	111650	0	1	33580	0	0	5486	0	0	30780	0		0.1	N	0.972	D	2.175	D	-2.01	N	0.998	D	D
2	21238367	C	T	rs12713843	p.Arg1128His	c.3383G>A	missense	1099	277068	9	0.003967	19	24028	0	3	10150	0	2	18870	0	50	25726	0	635	126636	3	136	34416	0	32	6462	0	222	30780	6		0.096	N	0.399	N	2.125	D	-1.68	N	0.999	D	D
2	21238370	G	A	.	p.Pro1127Leu	c.3380C>T	missense	1	246090	0	4.06e-06	0	15304	0	0	9850	0	0	17248	0	0	22212	0	0	111632	0	1	33580	0	0	5484	0	0	30780	0		0	D	0.999	D	2.175	D	-6.71	D	0.999	D	D
2	21238371	G	A	rs539614975	p.Pro1127Ser	c.3379C>T	missense	1	246076	0	4.06e-06	0	15304	0	0	9850	0	1	17248	0	0	22194	0	0	111636	0	0	33580	0	0	5484	0	0	30780	0		0	D	0.952	D	2.175	D	-5.21	D	0.999	D	D
2	21238377	A	C	rs762662376	p.Ser1125Ala	c.3373T>G	missense	3	246018	0	1.22e-05	1	15304	0	0	9848	0	0	17246	0	0	22150	0	2	111624	0	0	33580	0	0	5486	0	0	30780	0		0.137	N	0.999	D	2.175	D	-1.51	N	0.992	D	D
2	21238385	C	T	.	p.Gly1122Asp	c.3365G>A	missense	1	245894	0	4.07e-06	0	15304	0	0	9848	0	0	17244	0	0	22042	0	0	111614	0	0	33580	0	0	5482	0	1	30780	0		0.067	N	0.986	D	2.125	D	-2.93	D	0.998	D	D
2	21238386	C	T	rs765952330	p.Gly1122Ser	c.3364G>A	missense	2	245836	0	8.14e-06	0	15296	0	0	9848	0	0	17244	0	0	22002	0	0	111602	0	2	33580	0	0	5484	0	0	30780	0		0.482	N	0.583	D	2.125	D	-1.82	N	0.996	D	D
2	21238413	C	G	rs12713844	p.Asp1113His	c.3337G>C	missense	1907	275348	22	0.006926	37	24020	0	111	10148	0	0	18846	0	91	24254	1	1353	126444	17	156	34404	0	50	6458	2	109	30774	2		0.006	D	0.933	D	1.995	D	-3.17	D	0.993	D	D
2	21239317	T	A	.	p.His1109Leu	c.3326A>T	missense	1	245994	0	4.07e-06	0	15296	0	0	9846	0	0	17246	0	0	22296	0	0	111476	0	1	33578	0	0	5478	0	0	30778	0		0.177	N	0.003	N	2.015	D	-4.62	D	0.762	N	D
2	21239320	C	T	rs763870199	p.Gly1108Asp	c.3323G>A	missense	10	245990	0	4.07e-05	0	15294	0	0	9846	0	0	17246	0	0	22296	0	1	111474	0	2	33576	0	0	5478	0	7	30780	0		0.001	D	0.999	D	2.175	D	-4.6	D	0.998	D	D
2	21239326	A	G	.	p.Leu1106Pro	c.3317T>C	missense	1	246074	0	4.06e-06	0	15298	0	0	9846	0	1	17248	0	0	22300	0	0	111546	0	0	33578	0	0	5478	0	0	30780	0		0	D	0.981	D	2.125	D	-4.29	D	0.997	D	D
2	21239327	G	A	rs750542641	p.Leu1106Phe	c.3316C>T	missense	2	246068	0	8.13e-06	0	15296	0	0	9846	0	0	17248	0	0	22298	0	0	111548	0	0	33578	0	0	5476	0	2	30778	0		0.036	D	0.049	N	2.125	D	-2.35	N	0.995	D	D
2	21239329	G	A	rs185540148	p.Ala1105Val	c.3314C>T	missense	2	277014	0	7.22e-06	0	24010	0	0	10146	0	2	18870	0	0	25784	0	0	126550	0	0	34416	0	0	6458	0	0	30780	0		0.002	D	0.483	D	0.69	N	-0.82	N	0.992	D	D
2	21239333	C	A	rs751879781	p.Val1104Phe	c.3310G>T	missense	2	246114	0	8.13e-06	0	15302	0	0	9844	0	0	17248	0	0	22298	0	0	111586	0	0	33578	0	0	5478	0	2	30780	0		0.003	D	0.624	D	1.935	D	-2.22	N	0.99	N	D
2	21239338	G	A	rs781670410	p.Thr1102Ile	c.3305C>T	missense	1	246136	0	4.06e-06	0	15302	0	0	9846	0	1	17248	0	0	22300	0	0	111602	0	0	33578	0	0	5478	0	0	30782	0		0.006	D	0.998	D	2.015	D	-3.05	D	0.999	D	D
2	21239351	T	A	.	p.Asn1098Tyr	c.3292A>T	missense	3	246180	0	1.22e-05	0	15302	0	0	9850	0	0	17248	0	0	22298	0	0	111644	0	0	33578	0	0	5480	0	3	30780	0		0.001	D	1	D	2.125	D	-5.02	D	0.994	D	D
2	21239353	T	C	rs540978306	p.Gln1097Arg	c.3290A>G	missense	13	246174	1	5.28e-05	0	15302	0	0	9850	0	0	17248	0	0	22298	0	0	111640	0	0	33576	0	0	5480	0	13	30780	1		0.063	N	0.842	D	2.015	D	-1.66	N	0.996	D	D
2	21239360	C	T	.	p.Asp1095Asn	c.3283G>A	missense	3	246192	0	1.22e-05	0	15302	0	0	9850	0	0	17248	0	0	22300	0	3	111650	0	0	33578	0	0	5482	0	0	30782	0		0.001	D	1	D	2.175	D	-3.12	D	0.999	D	D
2	21239387	C	G	rs12720801	p.Gly1086Arg	c.3256G>C	missense	1	246218	0	4.06e-06	0	15302	0	0	9850	0	0	17248	0	0	22300	0	0	111678	0	0	33578	0	0	5482	0	1	30780	0		0.237	N	0.766	D	0.895	N	-1.25	N	0.996	D	D
2	21239414	G	A	rs766623445	p.Leu1077Phe	c.3229C>T	missense	4	277200	0	1.44e-05	0	24030	0	0	10150	0	0	18870	0	0	25794	0	3	126692	0	0	34416	0	1	6466	0	0	30782	0		0.091	N	0.89	D	1.725	N	-2.35	N	0.994	D	D
2	21239423	C	T	rs72653074	p.Gly1074Arg	c.3220G>A	missense	6	277200	0	2.17e-05	1	24026	0	0	10150	0	0	18870	0	0	25792	0	5	126696	0	0	34418	0	0	6466	0	0	30782	0		0	D	1	D	2.175	D	-5.36	D	0.999	D	D
2	21239433	A	T	rs756398393	p.Asp1070Glu	c.3210T>A	missense	1	246234	0	4.06e-06	0	15302	0	0	9848	0	0	17248	0	0	22300	0	0	111690	0	1	33580	0	0	5484	0	0	30782	0		0.017	D	0.751	D	2.32	D	-2.15	N	0.906	N	D
2	21239443	G	A	rs146133928	p.Pro1067Leu	c.3200C>T	missense	29	277186	0	0.0001046	3	24024	0	0	10150	0	0	18870	0	0	25794	0	20	126688	0	6	34416	0	0	6462	0	0	30782	0		0	D	1	D	2.455	D	-6.84	D	0.999	D	D
2	21239452	A	G	rs778458538	p.Val1064Ala	c.3191T>C	missense	1	246232	0	4.06e-06	0	15302	0	0	9848	0	0	17248	0	0	22300	0	0	111686	0	0	33582	0	0	5484	0	1	30782	0		0.002	D	0.454	D	1.355	N	-1.97	N	0.998	D	D
2	21239458	C	A	rs745306008	p.Ser1062Ile	c.3185G>T	missense	7	277212	0	2.53e-05	0	24028	0	0	10152	0	0	18870	0	0	25792	0	0	126704	0	6	34420	0	1	6464	0	0	30782	0		0.001	D	0.989	D	2.19	D	-3.09	D	0.997	D	D
2	21239463	C	A	rs771767099	p.Leu1060Phe	c.3180G>T	missense	2	246230	0	8.12e-06	0	15302	0	0	9848	0	0	17248	0	0	22300	0	0	111684	0	2	33582	0	0	5484	0	0	30782	0		0.108	N	0.391	N	1.995	D	-1.59	N	0.998	D	D
2	21239464	A	G	rs139857991	p.Leu1060Ser	c.3179T>C	missense	1	246236	0	4.06e-06	0	15302	0	0	9848	0	0	17248	0	0	22300	0	0	111690	0	1	33582	0	0	5484	0	0	30782	0		0.001	D	0.999	D	2.34	D	-3.49	D	0.999	D	D
2	21239479	C	T	.	p.Arg1055Gln	c.3164G>A	missense	1	246220	0	4.06e-06	0	15302	0	0	9850	0	0	17248	0	0	22300	0	1	111672	0	0	33582	0	0	5484	0	0	30782	0		0.017	D	1	D	2.485	D	-2.85	D	0.999	D	D
2	21239480	G	A	rs768375513	p.Arg1055Trp	c.3163C>T	missense	4	277162	0	1.44e-05	2	24028	0	0	10148	0	2	18868	0	0	25792	0	0	126662	0	0	34418	0	0	6464	0	0	30782	0		0	D	1	D	2.485	D	-5.89	D	0.999	D	D
2	21239481	A	C	.	p.Asn1054Lys	c.3162T>G	missense	1	246210	0	4.06e-06	0	15302	0	0	9846	0	0	17248	0	0	22300	0	1	111668	0	0	33582	0	0	5482	0	0	30782	0		0.001	D	1	D	2.42	D	-3.69	D	0.998	D	D
2	21239521	C	T	rs756341086	p.Gly1041Asp	c.3122G>A	missense	4	277052	0	1.44e-05	0	24032	0	0	10144	0	0	18870	0	0	25794	0	4	126560	0	0	34414	0	0	6460	0	0	30778	0		0.002	D	0.576	D	2.485	D	-4.93	D	0.997	D	D
2	21241869	G	C	.	p.Ala1039Gly	c.3116C>G	missense	1	246182	0	4.06e-06	0	15304	0	0	9850	0	1	17248	0	0	22300	0	0	111638	0	0	33578	0	0	5482	0	0	30782	0		0.004	D	0.997	D	2.175	D	-2.56	D	0.998	D	D
2	21241898	C	A	.	p.Leu1029Phe	c.3087G>T	missense	1	246172	0	4.06e-06	0	15304	0	0	9850	0	1	17248	0	0	22300	0	0	111628	0	0	33578	0	0	5482	0	0	30782	0		0.068	N	0.025	N	2.14	D	-2.05	N	0.999	D	D
2	21241909	C	G	.	p.Asp1026His	c.3076G>C	missense	1	246178	0	4.06e-06	0	15304	0	0	9850	0	0	17248	0	1	22300	0	0	111630	0	0	33580	0	0	5484	0	0	30782	0		0.049	D	0.832	D	1.04	N	-2.37	N	0.994	D	D
2	21241916	C	A	.	p.Gln1023His	c.3069G>T	missense	2	246168	0	8.13e-06	0	15304	0	0	9850	0	2	17248	0	0	22300	0	0	111620	0	0	33580	0	0	5484	0	0	30782	0		0.123	N	0.918	D	1.95	D	-2.23	N	0.994	D	D
2	21241921	G	A	rs780945434	p.Leu1022Phe	c.3064C>T	missense	1	246168	0	4.06e-06	0	15304	0	0	9850	0	0	17248	0	0	22300	0	1	111620	0	0	33580	0	0	5484	0	0	30782	0		0.003	D	0.997	D	2.32	D	-2.39	N	0.999	D	D
2	21241926	T	C	rs769754988	p.Tyr1020Cys	c.3059A>G	missense	2	246168	0	8.13e-06	2	15304	0	0	9850	0	0	17248	0	0	22300	0	0	111622	0	0	33580	0	0	5484	0	0	30780	0		0.001	D	1	D	2.485	D	-6.41	D	0.998	D	D
2	21241933	C	T	rs149357946	p.Ala1018Thr	c.3052G>A	missense	6	246148	0	2.44e-05	1	15304	0	0	9848	0	1	17248	0	0	22298	0	1	111606	0	3	33580	0	0	5482	0	0	30782	0		0.113	N	0.992	D	1.155	N	-1.98	N	0.999	D	D
2	21241936	T	G	rs149323475	p.Ser1017Arg	c.3049A>C	missense	27	277130	0	9.74e-05	2	24036	0	0	10150	0	0	18870	0	0	25794	0	24	126614	0	1	34418	0	0	6466	0	0	30782	0		0.005	D	0.053	N	2.14	D	-2.53	D	0.998	D	D
2	21241939	C	G	rs770892328	p.Val1016Leu	c.3046G>C	missense	1	246152	0	4.06e-06	0	15304	0	0	9848	0	0	17248	0	0	22296	0	1	111610	0	0	33580	0	0	5484	0	0	30782	0		0.003	D	0.245	N	0.345	N	-1.12	N	0.996	D	D
2	21241944	T	A	.	p.Tyr1014Phe	c.3041A>T	missense	1	246146	0	4.06e-06	0	15304	0	0	9848	0	0	17248	0	0	22300	0	0	111600	0	0	33580	0	0	5484	0	1	30782	0		0	D	1	D	2.485	D	-3.08	D	0.986	N	D
2	21241959	C	T	.	p.Gly1009Glu	c.3026G>A	missense	1	30968	0	3.23e-05	1	8724	0	0	302	0	0	1622	0	0	3494	0	0	15008	0	0	838	0	0	980	0	0	0	0		0.001	D	1	D	2.105	D	-4.59	D	0.996	D	D
2	21242602	C	A	rs749048977	p.Asp998Tyr	c.2992G>T	missense	2	246014	0	8.13e-06	0	15288	0	0	9842	0	0	17238	0	0	22278	0	1	111594	0	0	33546	0	1	5476	0	0	30752	0		0.001	D	0.993	D	2.32	D	-4.46	D	0.959	N	D
2	21242605	C	T	rs770789595	p.Gly997Arg	c.2989G>A	missense	2	246010	0	8.13e-06	0	15282	0	0	9844	0	0	17238	0	0	22278	0	1	111592	0	0	33554	0	0	5472	0	1	30750	0		0.028	D	0.952	D	1.63	N	-5.16	D	0.999	D	D
2	21242613	G	A	rs41288783	p.Pro994Leu	c.2981C>T	missense	134	277040	0	0.0004837	3	24016	0	0	10142	0	1	18856	0	4	25784	0	117	126624	0	6	34394	0	3	6462	0	0	30762	0		0.001	D	0.979	D	2.425	D	-6.96	D	0.999	D	D
2	21242616	T	C	rs762080553	p.Tyr993Cys	c.2978A>G	missense	2	246102	0	8.13e-06	1	15296	0	0	9842	0	0	17240	0	0	22290	0	1	111626	0	0	33554	0	0	5484	0	0	30770	0		0.002	D	0.999	D	2.34	D	-4.83	D	0.997	D	D
2	21242622	G	A	.	p.Ser991Phe	c.2972C>T	missense	1	246156	0	4.06e-06	0	15300	0	0	9846	0	0	17244	0	0	22298	0	1	111642	0	0	33570	0	0	5482	0	0	30774	0		0	D	0.036	N	2.015	D	-3.11	D	0.998	D	D
2	21242626	C	T	rs139434026	p.Ala990Thr	c.2968G>A	missense	12	277010	0	4.33e-05	0	24020	0	0	10144	0	0	18860	0	0	25778	0	6	126580	0	3	34400	0	2	6456	0	1	30772	0		0.001	D	0.944	D	2.215	D	-2.81	D	0.997	D	D
2	21242644	C	T	rs752149683	p.Ala984Thr	c.2950G>A	missense	3	277138	0	1.08e-05	1	24028	0	0	10146	0	0	18866	0	0	25778	0	2	126672	0	0	34406	0	0	6466	0	0	30776	0		0.069	N	0.881	D	1.765	N	-2.63	D	0.999	D	D
2	21242646	T	C	.	p.Asn983Ser	c.2948A>G	missense	1	246220	0	4.06e-06	0	15304	0	0	9848	0	0	17248	0	0	22292	0	1	111694	0	0	33570	0	0	5486	0	0	30778	0		0.005	D	0.885	D	2.255	D	-2.98	D	0.998	D	D
2	21242647	T	A	rs767190489	p.Asn983Tyr	c.2947A>T	missense	1	246206	0	4.06e-06	0	15304	0	0	9850	0	0	17244	0	0	22298	0	0	111684	0	0	33566	0	0	5486	0	1	30774	0		0.001	D	0.999	D	2.255	D	-5.15	D	0.995	D	D
2	21242656	C	T	rs369310292	p.Ala980Thr	c.2938G>A	missense	16	277172	0	5.77e-05	3	24030	0	0	10148	0	1	18868	0	0	25788	0	7	126690	0	3	34412	0	1	6466	0	1	30770	0		0.492	N	0.668	D	1.59	N	-0.88	N	0.997	D	D
2	21242664	G	A	.	p.Thr977Ile	c.2930C>T	missense	1	246230	0	4.06e-06	0	15304	0	0	9850	0	0	17248	0	0	22296	0	1	111692	0	0	33574	0	0	5484	0	0	30782	0		0.062	N	0.1	N	1.6	N	-2.69	D	0.998	D	D
2	21242680	C	T	rs199893862	p.Gly972Ser	c.2914G>A	missense	14	246230	0	5.69e-05	0	15304	0	0	9848	0	0	17248	0	0	22300	0	9	111686	0	5	33580	0	0	5484	0	0	30780	0		0	D	1	D	2.545	D	-4.29	D	0.999	D	D
2	21242710	A	G	rs748168289	p.Ser962Pro	c.2884T>C	missense	1	246208	0	4.06e-06	0	15304	0	0	9850	0	0	17248	0	0	22300	0	0	111656	0	1	33582	0	0	5486	0	0	30782	0		0.033	D	0.984	D	2.125	D	-2.32	N	0.998	D	D
2	21242721	T	C	rs769929918	p.Glu958Gly	c.2873A>G	missense	1	246190	0	4.06e-06	0	15302	0	0	9848	0	0	17248	0	0	22300	0	1	111642	0	0	33582	0	0	5486	0	0	30782	0		0.034	D	0.1	N	1.545	N	-3.52	D	0.998	D	D
2	21242722	C	T	rs773442036	p.Glu958Lys	c.2872G>A	missense	1	246196	0	4.06e-06	0	15302	0	0	9848	0	0	17248	0	0	22300	0	1	111648	0	0	33582	0	0	5486	0	0	30782	0		0.01	D	0.982	D	2.24	D	-1.9	N	0.999	D	D
2	21242722	C	G	rs773442036	p.Glu958Gln	c.2872G>C	missense	1	246196	0	4.06e-06	0	15302	0	0	9848	0	0	17248	0	0	22300	0	0	111648	0	0	33582	0	0	5486	0	1	30782	0		0.111	N	0.76	D	1.89	N	-1.2	N	0.995	D	D
2	21242730	G	A	rs763052786	p.Pro955Leu	c.2864C>T	missense	4	277140	0	1.44e-05	0	24028	0	0	10150	0	0	18868	0	0	25792	0	4	126632	0	0	34420	0	0	6468	0	0	30782	0		0.001	D	0.062	N	2.34	D	-4.63	D	0.998	D	D
2	21242733	G	C	rs148943299	p.Pro954Arg	c.2861C>G	missense	1	246174	0	4.06e-06	0	15302	0	0	9848	0	0	17248	0	0	22300	0	0	111628	0	1	33580	0	0	5486	0	0	30782	0		0.001	D	0.961	D	2.32	D	-4.12	D	0.997	D	D
2	21242733	G	A	rs148943299	p.Pro954Leu	c.2861C>T	missense	12	246174	0	4.88e-05	0	15302	0	10	9848	0	0	17248	0	0	22300	0	1	111628	0	0	33580	0	0	5486	0	1	30782	0		0.033	D	0.105	N	2.32	D	-4.33	D	0.998	D	D
2	21242734	G	T	.	p.Pro954Thr	c.2860C>A	missense	1	246166	0	4.06e-06	0	15302	0	0	9848	0	0	17248	0	0	22300	0	0	111620	0	1	33580	0	0	5486	0	0	30782	0		0.003	D	0.926	D	1.975	D	-3.48	D	0.996	D	D
2	21242734	G	A	.	p.Pro954Ser	c.2860C>T	missense	1	246166	0	4.06e-06	0	15302	0	0	9848	0	0	17248	0	0	22300	0	0	111620	0	0	33580	0	0	5486	0	1	30782	0		0.091	N	0.335	N	2.32	D	-3.18	D	0.997	D	D
2	21242745	G	A	rs187506285	p.Thr950Met	c.2849C>T	missense	8	246084	0	3.25e-05	0	15302	0	0	9848	0	0	17248	0	0	22300	0	3	111542	0	4	33576	0	1	5486	0	0	30782	0		0.093	N	0.952	D	2.28	D	-2.21	N	0.995	D	D
2	21242758	A	C	.	p.Ser946Ala	c.2836T>G	missense	1	246048	0	4.06e-06	0	15302	0	0	9846	0	0	17248	0	0	22300	0	0	111510	0	0	33574	0	1	5486	0	0	30782	0		0.028	D	0.976	D	2.035	D	-1.34	N	0.994	D	D
2	21242758	A	G	.	p.Ser946Pro	c.2836T>C	missense	1	246048	0	4.06e-06	0	15302	0	0	9846	0	0	17248	0	0	22300	0	0	111510	0	1	33574	0	0	5486	0	0	30782	0		0.052	N	0.999	D	2.38	D	-2.57	D	0.99	N	D
2	21242761	C	A	rs201764222	p.Val945Phe	c.2833G>T	missense	10	246040	0	4.06e-05	0	15302	0	0	9846	0	0	17248	0	0	22300	0	0	111502	0	10	33574	0	0	5486	0	0	30782	0		0.002	D	0.993	D	2.455	D	-2.88	D	0.995	D	D
2	21242764	A	C	rs376866376	p.Leu944Val	c.2830T>G	missense	1	246026	0	4.07e-06	0	15302	0	0	9846	0	0	17248	0	0	22300	0	1	111492	0	0	33574	0	0	5484	0	0	30780	0		0.073	N	0.996	D	2.39	D	-1.49	N	0.995	D	D
2	21242766	T	C	rs758344650	p.His943Arg	c.2828A>G	missense	4	276934	0	1.44e-05	0	24028	0	0	10144	0	4	18870	0	0	25794	0	0	126444	0	0	34412	0	0	6462	0	0	30780	0		0.122	N	0.003	N	2.2	D	-3.38	D	0.951	N	D
2	21245703	C	T	.	p.Gly939Asp	c.2816G>A	missense	1	246078	0	4.06e-06	0	15296	0	0	9848	0	0	17246	0	1	22278	0	0	111610	0	0	33558	0	0	5472	0	0	30770	0		0.009	D	0.425	N	0.345	N	-0.2	N	0.998	D	D
2	21245708	A	T	rs766130090	p.Ser937Arg	c.2811T>A	missense	1	246098	0	4.06e-06	0	15300	0	0	9848	0	0	17248	0	0	22276	0	0	111610	0	0	33566	0	0	5476	0	1	30774	0		0.033	D	0.998	D	2.535	D	-2.57	D	0.994	D	D
2	21245715	A	C	rs754855494	p.Leu935Arg	c.2804T>G	missense	2	246164	0	8.13e-06	0	15302	0	0	9846	0	0	17248	0	0	22294	0	2	111650	0	0	33568	0	0	5478	0	0	30778	0		0	D	1	D	2.505	D	-4.38	D	0.997	D	D
2	21245718	T	G	rs777973060	p.Lys934Thr	c.2801A>C	missense	1	246156	0	4.06e-06	0	15300	0	0	9846	0	0	17248	0	0	22290	0	1	111646	0	0	33570	0	0	5480	0	0	30776	0		0.002	D	0.993	D	2.24	D	-3.5	D	0.997	D	D
2	21245721	A	G	.	p.Val933Ala	c.2798T>C	missense	1	246164	0	4.06e-06	0	15302	0	0	9846	0	0	17248	0	0	22288	0	0	111648	0	1	33572	0	0	5482	0	0	30778	0		0.015	D	0.625	D	2.08	D	-2.02	N	0.998	D	D
2	21245737	A	G	rs749256390	p.Ser928Pro	c.2782T>C	missense	2	246188	0	8.12e-06	0	15304	0	0	9848	0	0	17248	0	0	22298	0	0	111660	0	0	33568	0	0	5482	0	2	30780	0		0.005	D	0.028	N	2.2	D	-2.42	N	0.997	D	D
2	21245740	G	T	rs757511363	p.Pro927Thr	c.2779C>A	missense	1	246180	0	4.06e-06	0	15304	0	0	9848	0	0	17248	0	0	22292	0	0	111656	0	0	33570	0	0	5482	0	1	30780	0		0.002	D	0.999	D	2.535	D	-4.78	D	0.997	D	D
2	21245743	T	A	rs779232665	p.Ile926Phe	c.2776A>T	missense	1	246200	0	4.06e-06	0	15304	0	0	9848	0	0	17246	0	0	22298	0	0	111670	0	0	33572	0	0	5482	0	1	30780	0		0.027	D	0.993	D	1.755	N	-2.54	D	0.959	N	D
2	21245775	A	C	.	p.Val915Gly	c.2744T>G	missense	1	246192	0	4.06e-06	0	15304	0	0	9848	0	0	17248	0	0	22296	0	0	111664	0	1	33576	0	0	5480	0	0	30776	0		0	D	0.984	D	2.28	D	-4.48	D	0.996	D	D
2	21245779	G	A	rs775976285	p.His914Tyr	c.2740C>T	missense	10	277168	0	3.61e-05	0	24032	0	0	10150	0	0	18868	0	1	25784	0	3	126678	0	0	34414	0	3	6466	0	3	30776	0		0.003	D	0.435	N	1.1	N	-1.96	N	0.992	D	D
2	21245791	C	A	rs747610107	p.Gly910Cys	c.2728G>T	missense	14	246192	0	5.69e-05	0	15304	0	3	9848	0	0	17248	0	0	22294	0	9	111666	0	2	33570	0	0	5484	0	0	30778	0		0.001	D	1	D	2.585	D	-4.71	D	0.998	D	D
2	21245791	C	T	rs747610107	p.Gly910Ser	c.2728G>A	missense	2	246192	0	8.12e-06	0	15304	0	0	9848	0	0	17248	0	0	22294	0	2	111666	0	0	33570	0	0	5484	0	0	30778	0		0.168	N	0.937	D	2.585	D	-2.67	D	0.999	D	D
2	21245793	G	A	rs776209966	p.Ser909Leu	c.2726C>T	missense	1	246174	0	4.06e-06	1	15304	0	0	9846	0	0	17248	0	0	22288	0	0	111652	0	0	33572	0	0	5484	0	0	30780	0		0.001	D	0.998	D	2.005	D	-4.08	D	0.999	D	D
2	21245796	T	C	.	p.Glu908Gly	c.2723A>G	missense	3	277174	0	1.08e-05	0	24040	0	0	10150	0	0	18868	0	0	25788	0	3	126672	0	0	34412	0	0	6466	0	0	30778	0		0.032	D	0.777	D	2.615	D	-4.15	D	0.999	D	D
2	21245797	C	T	rs761179789	p.Glu908Lys	c.2722G>A	missense	10	246184	0	4.06e-05	0	15304	0	0	9848	0	0	17248	0	0	22294	0	5	111652	0	2	33574	0	0	5484	0	3	30780	0		0.026	D	1	D	2.615	D	-2.46	N	0.999	D	D
2	21245802	A	G	rs772890895	p.Phe906Ser	c.2717T>C	missense	1	246184	0	4.06e-06	0	15304	0	0	9848	0	1	17248	0	0	22290	0	0	111654	0	0	33576	0	0	5484	0	0	30780	0		0.001	D	0.997	D	2.14	D	-4.63	D	0.999	D	D
2	21245813	G	T	rs1801700	p.Asn902Lys	c.2706C>A	missense	1	246172	0	4.06e-06	0	15304	0	0	9846	0	0	17248	0	0	22290	0	0	111642	0	0	33578	0	0	5482	0	1	30782	0		0.006	D	0.946	D	1.555	N	-3.51	D	0.996	D	D
2	21245817	A	G	rs759518368	p.Met901Thr	c.2702T>C	missense	1	246192	0	4.06e-06	0	15304	0	0	9846	0	0	17248	0	0	22290	0	1	111660	0	0	33578	0	0	5484	0	0	30782	0		0.09	N	0.999	D	2.155	D	-3.72	D	0.953	N	D
2	21245824	C	A	.	p.Val899Phe	c.2695G>T	missense	1	246178	0	4.06e-06	0	15304	0	0	9848	0	1	17248	0	0	22296	0	0	111638	0	0	33578	0	0	5484	0	0	30782	0		0.061	N	0.993	D	1.545	N	-2.85	D	0.995	D	D
2	21245827	C	T	rs144569937	p.Gly898Arg	c.2692G>A	missense	5	246168	0	2.03e-05	0	15304	0	0	9846	0	0	17248	0	0	22292	0	2	111636	0	0	33576	0	0	5484	0	3	30782	0		0.031	D	1	D	1.52	N	-4.37	D	0.999	D	D
2	21245828	A	C	rs144806800	p.Ser897Arg	c.2691T>G	missense	2	246168	0	8.13e-06	0	15304	0	0	9846	0	0	17248	0	0	22294	0	2	111634	0	0	33576	0	0	5484	0	0	30782	0		0.003	D	0.993	D	2.42	D	-3.05	D	0.989	N	D
2	21245831	C	A	rs757375815	p.Arg896Ser	c.2688G>T	missense	1	246170	0	4.06e-06	0	15304	0	0	9844	0	0	17248	0	0	22294	0	0	111638	0	0	33576	0	0	5484	0	1	30782	0		0.047	D	0.801	D	2.19	D	-2.25	N	0.994	D	D
2	21245836	C	T	rs371884333	p.Ala895Thr	c.2683G>A	missense	2	277142	0	7.22e-06	1	24032	0	0	10144	0	0	18870	0	0	25792	0	0	126644	0	0	34414	0	1	6466	0	0	30780	0		0.009	D	0.992	D	2.08	D	-1.89	N	0.999	D	D
2	21245836	C	A	rs371884333	p.Ala895Ser	c.2683G>T	missense	1	30976	0	3.23e-05	0	8728	0	0	300	0	1	1622	0	0	3494	0	0	15012	0	0	838	0	0	982	0	0	0	0		0.262	N	0.77	D	0.835	N	-1.54	N	0.997	D	D
2	21245844	G	A	rs780537483	p.Pro892Leu	c.2675C>T	missense	12	277130	0	4.33e-05	1	24028	0	0	10146	0	0	18870	0	0	25794	0	3	126630	0	4	34414	0	1	6466	0	3	30782	0		0	D	1	D	2.615	D	-7.04	D	0.999	D	D
2	21245859	A	G	.	p.Met887Thr	c.2660T>C	missense	8	277118	0	2.89e-05	0	24034	0	0	10146	0	0	18870	0	0	25794	0	8	126616	0	0	34412	0	0	6464	0	0	30782	0		0.003	D	0.801	D	2.175	D	-3	D	0.989	N	D
2	21245862	T	C	rs183398286	p.Asn886Ser	c.2657A>G	missense	11	277106	0	3.97e-05	2	24030	0	0	10146	0	0	18870	0	0	25792	0	8	126606	0	0	34414	0	1	6466	0	0	30782	0		0.254	N	0.01	N	1.95	D	-1.25	N	0.993	D	D
2	21245877	A	G	rs781511068	p.Val881Ala	c.2642T>C	missense	2	246040	0	8.13e-06	0	15304	0	0	9836	0	0	17248	0	0	22300	0	0	111510	0	0	33576	0	0	5484	0	2	30782	0		0.001	D	0.977	D	2.255	D	-2.72	D	0.999	D	D
2	21245884	C	T	rs564030306	p.Val879Met	c.2635G>A	missense	13	245980	0	5.29e-05	0	15304	0	0	9836	0	0	17248	0	0	22298	0	3	111452	0	0	33576	0	0	5484	0	10	30782	0		0.084	N	0.993	D	2.43	D	-1.48	N	0.999	D	D
2	21245889	G	A	rs12714097	p.Pro877Leu	c.2630C>T	missense	137	276924	0	0.0004947	3	24030	0	0	10136	0	0	18870	0	11	25792	0	117	126436	0	5	34412	0	1	6466	0	0	30782	0		0	D	1	D	2.19	D	-7.21	D	0.999	D	D
2	21245889	G	C	rs12714097	p.Pro877Arg	c.2630C>G	missense	1	245950	0	4.07e-06	0	15302	0	0	9834	0	0	17248	0	0	22300	0	1	111426	0	0	33574	0	0	5484	0	0	30782	0		0	D	1	D	2.535	D	-6.26	D	0.999	D	D
2	21245899	C	T	rs147330870	p.Val874Met	c.2620G>A	missense	3	276840	0	1.08e-05	2	24018	0	0	10132	0	0	18868	0	0	25792	0	1	126372	0	0	34412	0	0	6464	0	0	30782	0		0.032	D	0.966	D	2.08	D	-0.86	N	0.998	D	D
2	21245908	C	G	rs144622446	p.Ala871Pro	c.2611G>C	missense	2	245734	0	8.14e-06	0	15280	0	0	9824	0	0	17248	0	0	22298	0	2	111258	0	0	33568	0	0	5476	0	0	30782	0		0.01	D	0.984	D	2.14	D	-2.31	N	0.993	D	D
2	21245909	C	A	rs765472836	p.Gln870His	c.2610G>T	missense	1	245724	0	4.07e-06	0	15284	0	0	9824	0	0	17242	0	0	22298	0	0	111248	0	0	33568	0	0	5480	0	1	30780	0		0.014	D	0.965	D	2.015	D	-2.47	N	0.985	N	D
2	21246402	C	T	rs764058064	p.Ala867Thr	c.2599G>A	missense	1	246102	0	4.06e-06	0	15304	0	0	9848	0	0	17248	0	0	22296	0	1	111564	0	0	33578	0	0	5484	0	0	30780	0		0.05	N	0.267	N	2.35	D	-1.82	N	0.997	D	D
2	21246408	C	T	rs150005693	p.Glu865Lys	c.2593G>A	missense	10	277114	0	3.61e-05	1	24034	0	0	10150	0	0	18870	0	0	25794	0	8	126604	0	0	34416	0	1	6466	0	0	30780	0		0.325	N	0.669	D	1.95	D	-1.25	N	0.999	D	D
2	21246410	A	T	rs566674173	p.Leu864Gln	c.2591T>A	missense	2	246130	0	8.13e-06	0	15304	0	0	9848	0	0	17248	0	0	22298	0	0	111588	0	0	33578	0	0	5484	0	2	30782	0		0.007	D	0.984	D	2.25	D	-3.25	D	0.992	D	D
2	21246426	T	C	.	p.Lys859Glu	c.2575A>G	missense	1	246146	0	4.06e-06	0	15304	0	0	9848	0	0	17248	0	0	22300	0	1	111600	0	0	33580	0	0	5484	0	0	30782	0		0.002	D	0.885	D	2.32	D	-2.54	D	0.997	D	D
2	21246431	C	G	.	p.Gly857Ala	c.2570G>C	missense	1	246150	0	4.06e-06	0	15304	0	0	9848	0	0	17248	0	0	22298	0	0	111606	0	1	33580	0	0	5484	0	0	30782	0		0	D	1	D	2.24	D	-3.65	D	0.997	D	D
2	21246431	C	T	.	p.Gly857Glu	c.2570G>A	missense	1	246150	0	4.06e-06	1	15304	0	0	9848	0	0	17248	0	0	22298	0	0	111606	0	0	33580	0	0	5484	0	0	30782	0		0	D	1	D	2.585	D	-5.14	D	0.996	D	D
2	21246432	C	T	rs145580236	p.Gly857Arg	c.2569G>A	missense	5	277116	0	1.8e-05	1	24032	0	0	10150	0	2	18868	0	0	25792	0	2	126608	0	0	34418	0	0	6466	0	0	30782	0		0	D	1	D	2.585	D	-4.98	D	0.999	D	D
2	21246465	A	T	rs189880634	p.Leu846Met	c.2536T>A	missense	7	277166	0	2.53e-05	0	24038	0	0	10150	0	0	18870	0	0	25792	0	7	126652	0	0	34416	0	0	6466	0	0	30782	0		0.002	D	0.999	D	2.535	D	-1.48	N	0.938	N	D
2	21246466	C	G	rs778467805	p.Gln845His	c.2535G>C	missense	4	246168	0	1.63e-05	0	15304	0	0	9848	0	0	17248	0	0	22298	0	0	111626	0	0	33578	0	0	5484	0	4	30782	0		0.057	N	0.999	D	2.25	D	-2.4	N	0.99	N	D
2	21246468	G	T	.	p.Gln845Lys	c.2533C>A	missense	1	246164	0	4.06e-06	0	15304	0	0	9848	0	0	17248	0	0	22298	0	1	111626	0	0	33576	0	0	5482	0	0	30782	0		0.164	N	0.896	D	2.25	D	-1.52	N	0.934	N	D
2	21246473	C	T	.	p.Gly843Glu	c.2528G>A	missense	1	246162	0	4.06e-06	1	15304	0	0	9846	0	0	17248	0	0	22294	0	0	111630	0	0	33576	0	0	5482	0	0	30782	0		0	D	1	D	2.615	D	-5.78	D	0.997	D	D
2	21246479	C	G	.	p.Gly841Ala	c.2522G>C	missense	1	246170	0	4.06e-06	0	15304	0	0	9846	0	0	17248	0	0	22296	0	1	111638	0	0	33576	0	0	5480	0	0	30782	0		0.161	N	0.957	D	1.935	D	-3.32	D	0.996	D	D
2	21246485	G	A	.	p.Pro839Leu	c.2516C>T	missense	1	30982	0	3.23e-05	1	8734	0	0	302	0	0	1622	0	0	3494	0	0	15010	0	0	838	0	0	982	0	0	0	0		0.067	N	0.995	D	2.615	D	-6.91	D	0.998	D	D
2	21246488	A	G	.	p.Leu838Pro	c.2513T>C	missense	1	246166	0	4.06e-06	0	15304	0	0	9846	0	0	17246	0	0	22298	0	0	111650	0	0	33568	0	0	5482	0	1	30772	0		0	D	1	D	2.615	D	-4.8	D	0.999	D	D
2	21246491	T	G	.	p.Glu837Ala	c.2510A>C	missense	2	246182	0	8.12e-06	0	15304	0	0	9844	0	0	17248	0	0	22294	0	0	111654	0	0	33578	0	0	5480	0	2	30780	0		0.274	N	0.669	D	2.3	D	-2.25	N	0.991	D	D
2	21246492	C	G	.	p.Glu837Gln	c.2509G>C	missense	1	246172	0	4.06e-06	0	15304	0	0	9844	0	0	17248	0	0	22290	0	0	111648	0	1	33578	0	0	5480	0	0	30780	0		0.092	N	0.454	D	2.3	D	-1.34	N	0.997	D	D
2	21246494	A	T	.	p.Phe836Tyr	c.2507T>A	missense	1	246188	0	4.06e-06	0	15304	0	0	9844	0	1	17248	0	0	22290	0	0	111662	0	0	33578	0	0	5482	0	0	30780	0		0.007	D	1	D	2.155	D	-1.88	N	0.996	D	D
2	21246497	G	A	.	p.Ala835Val	c.2504C>T	missense	1	246178	0	4.06e-06	0	15304	0	0	9846	0	0	17248	0	0	22292	0	1	111652	0	0	33576	0	0	5480	0	0	30780	0		0.04	D	0.669	D	2.14	D	-1.94	N	0.999	D	D
2	21246497	G	T	.	p.Ala835Asp	c.2504C>A	missense	1	246178	0	4.06e-06	0	15304	0	0	9846	0	0	17248	0	0	22292	0	0	111652	0	0	33576	0	0	5480	0	1	30780	0		0.137	N	0.669	D	2.14	D	-1.53	N	0.996	D	D
2	21246504	C	T	rs775432239	p.Glu833Lys	c.2497G>A	missense	1	246176	0	4.06e-06	0	15302	0	0	9846	0	0	17248	0	1	22292	0	0	111658	0	0	33576	0	0	5480	0	0	30774	0		0.002	D	0.175	N	0	N	-2.47	N	0.998	D	D
2	21246512	A	T	rs746742904	p.Ile830Asn	c.2489T>A	missense	1	246160	0	4.06e-06	0	15304	0	0	9848	0	0	17248	0	0	22288	0	1	111656	0	0	33564	0	0	5482	0	0	30770	0		0	D	0.998	D	2.24	D	-4.66	D	0.98	N	D
2	21246521	A	G	rs141065129	p.Leu827Pro	c.2480T>C	missense	6	277076	0	2.17e-05	6	24036	0	0	10150	0	0	18870	0	0	25774	0	0	126632	0	0	34398	0	0	6464	0	0	30752	0		0.007	D	0.999	D	2.34	D	-3.36	D	0.999	D	D
2	21246527	A	C	rs766425432	p.Phe825Cys	c.2474T>G	missense	1	246110	0	4.06e-06	0	15304	0	0	9848	0	0	17248	0	0	22286	0	0	111620	0	0	33560	0	0	5482	0	1	30762	0		0.001	D	0.975	D	1.04	N	-1.47	N	0.991	D	D
2	21246530	T	C	.	p.Asp824Gly	c.2471A>G	missense	3	277054	0	1.08e-05	0	24032	0	0	10146	0	0	18870	0	0	25778	0	3	126614	0	0	34396	0	0	6462	0	0	30756	0		0.005	D	0.391	N	2.48	D	-3.96	D	0.997	D	D
2	21246543	C	G	rs759678346	p.Gly820Arg	c.2458G>C	missense	1	245948	0	4.07e-06	0	15302	0	0	9844	0	0	17244	0	0	22260	0	0	111548	0	0	33548	0	1	5472	0	0	30730	0		0.001	D	0.998	D	2.44	D	-4.2	D	0.999	D	D
2	21246543	C	T	rs759678346	p.Gly820Ser	c.2458G>A	missense	6	276916	0	2.17e-05	0	24028	0	0	10146	0	0	18864	0	0	25752	0	0	126558	0	6	34386	0	0	6452	0	0	30730	0		0.273	N	0.996	D	1.75	N	-2.82	D	0.993	D	D
2	21246551	A	G	.	p.Ile817Thr	c.2450T>C	missense	1	245740	0	4.07e-06	0	15298	0	0	9830	0	0	17246	0	0	22246	0	1	111480	0	0	33518	0	0	5470	0	0	30652	0		0.001	D	0.801	D	2.25	D	-2.6	D	0.992	D	D
2	21247676	C	A	.	p.Gly826Val	c.2477G>T	missense	1	218596	0	4.58e-06	0	12932	0	0	9282	0	0	15432	0	0	21536	0	0	94072	0	1	31254	0	0	5028	0	0	29060	0		0	D	.	D	.	D	0.47	N	0.71	N	D
2	21247686	T	C	.	p.Arg823Gly	c.2467A>G	missense	1	228784	0	4.37e-06	1	13664	0	0	9494	0	0	16340	0	0	21942	0	0	99750	0	0	32468	0	0	5196	0	0	29930	0		0.095	N	.	D	.	D	-1.81	N	0.933	N	D
2	21247691	A	G	rs774305972	p.Phe821Ser	c.2462T>C	missense	20	263396	0	7.59e-05	0	22688	0	0	9894	0	0	18262	0	0	25544	0	1	116762	0	0	33756	0	0	6242	0	19	30248	0		0	D	.	D	.	D	0.05	N	0.574	N	D
2	21247701	C	T	.	p.Ala818Thr	c.2452G>A	missense	1	236112	0	4.24e-06	0	14226	0	0	9650	0	0	16898	0	0	22162	0	0	104066	0	1	33242	0	0	5324	0	0	30544	0		0.107	N	.	D	.	D	0.38	N	0.804	N	D
2	21247703	T	C	rs576999094	p.Asp817Gly	c.2450A>G	missense	101	267870	0	0.000377	0	23006	0	9	9966	0	0	18572	0	0	25670	0	82	119572	0	7	34172	0	3	6312	0	0	30600	0		0	D	.	D	.	D	0.42	N	0.647	N	D
2	21247709	C	T	rs772309373	p.Arg815Gln	c.2444G>A	missense	15	268868	0	5.58e-05	0	23072	0	0	9968	0	0	18624	0	0	25680	0	6	120304	0	5	34242	0	1	6324	0	3	30654	0		0.465	N	.	D	.	D	0.56	N	0.692	N	D
2	21247710	G	C	rs775726966	p.Arg815Gly	c.2443C>G	missense	1	238504	0	4.19e-06	0	14396	0	0	9696	0	0	17030	0	0	22218	0	1	105688	0	0	33432	0	0	5354	0	0	30690	0		0.274	N	.	D	.	D	1.05	N	0.818	N	D
2	21247719	C	G	rs754200264	p.Ala812Pro	c.2434G>C	missense	1	240040	0	4.17e-06	0	14522	0	0	9710	0	0	17156	0	0	22242	0	0	106766	0	0	33502	0	1	5388	0	0	30754	0		0	D	.	D	.	D	-1.31	N	0.894	N	D
2	21247721	G	C	.	p.Ala811Gly	c.2432C>G	missense	1	240438	0	4.16e-06	0	14570	0	0	9718	0	0	17158	0	0	22260	0	0	107056	0	0	33524	0	1	5400	0	0	30752	0		0.246	N	.	D	.	D	0.3	N	0.571	N	D
2	21247724	G	C	rs765719696	p.Pro810Arg	c.2429C>G	missense	2	240836	0	8.3e-06	0	14604	0	0	9732	0	2	17180	0	0	22268	0	0	107346	0	0	33536	0	0	5408	0	0	30762	0		0	D	.	D	.	D	-0.05	N	0.938	N	D
2	21247724	G	A	rs765719696	p.Pro810Leu	c.2429C>T	missense	1	240836	0	4.15e-06	0	14604	0	0	9732	0	0	17180	0	0	22268	0	1	107346	0	0	33536	0	0	5408	0	0	30762	0		0	D	.	D	.	D	-0.82	N	0.822	N	D
2	21247725	G	A	rs749924496	p.Pro810Ser	c.2428C>T	missense	1	240940	0	4.15e-06	0	14606	0	0	9736	0	0	17180	0	0	22272	0	1	107440	0	0	33544	0	0	5418	0	0	30744	0		0	D	.	D	.	D	-0.52	N	0.693	N	D
2	21247730	G	A	rs756356031	p.Thr808Met	c.2423C>T	missense	7	272606	0	2.57e-05	1	23448	0	0	10062	0	0	18832	0	0	25762	0	3	122948	0	0	34388	0	0	6404	0	3	30762	0		0.09	N	.	D	.	D	-0.27	N	0.694	N	D
2	21247736	G	T	.	p.Ser806Tyr	c.2417C>A	missense	1	242388	0	4.13e-06	0	14832	0	0	9770	0	0	17226	0	0	22280	0	1	108498	0	0	33566	0	0	5442	0	0	30774	0		0.29	N	.	D	.	D	0.87	N	0.693	N	D
2	21247739	T	A	rs754671721	p.Asp805Val	c.2414A>T	missense	1	242562	0	4.12e-06	0	14892	0	0	9786	0	0	17226	0	0	22282	0	0	108612	0	0	33560	0	0	5442	0	1	30762	0		0.154	N	.	D	.	D	0.52	N	0.862	N	D
2	21247745	C	T	rs781137622	p.Arg803His	c.2408G>A	missense	5	243182	0	2.06e-05	0	14980	0	0	9800	0	5	17224	0	0	22294	0	0	109108	0	0	33564	0	0	5454	0	0	30758	0		0.414	N	.	D	.	D	-0.6	N	0.862	N	D
2	21247746	G	A	rs747915976	p.Arg803Cys	c.2407C>T	missense	2	242144	0	8.26e-06	0	15030	0	0	9748	0	0	17144	0	0	22280	0	2	108894	0	0	33350	0	0	5404	0	0	30294	0		0.121	N	.	D	.	D	0.51	N	0.814	N	D
2	21247815	A	T	.	p.Ile809Asn	c.2426T>A	missense	1	245938	0	4.07e-06	0	15304	0	0	9842	0	0	17238	0	0	22282	0	0	111480	0	0	33546	0	0	5476	0	1	30770	0		0.004	D	0.984	D	2.35	D	-3.12	D	0.989	N	D
2	21247827	G	A	.	p.Thr805Ile	c.2414C>T	missense	1	246094	0	4.06e-06	0	15304	0	0	9840	0	0	17246	0	0	22280	0	1	111594	0	0	33570	0	0	5482	0	0	30778	0		0.118	N	0.059	N	2.39	D	-1.7	N	0.995	D	D
2	21247831	G	A	rs749308859	p.Arg804Cys	c.2410C>T	missense	8	246074	0	3.25e-05	0	15304	0	0	9844	0	1	17248	0	0	22268	0	6	111582	0	1	33568	0	0	5482	0	0	30778	0		0.004	D	0.999	D	1.79	N	-3.05	D	0.999	D	D
2	21247834	C	T	rs757185314	p.Ala803Thr	c.2407G>A	missense	2	246078	0	8.13e-06	0	15304	0	0	9842	0	0	17248	0	0	22282	0	1	111572	0	0	33568	0	1	5482	0	0	30780	0		0.226	N	0.896	D	1.5	N	-0.9	N	0.997	D	D
2	21247843	G	T	rs183950016	p.Leu800Met	c.2398C>A	missense	15	246138	0	6.09e-05	0	15304	0	0	9842	0	15	17248	0	0	22284	0	0	111628	0	0	33570	0	0	5484	0	0	30778	0		0.238	N	0.76	D	2.39	D	-0.67	N	0.991	D	D
2	21247862	C	A	rs768889458	p.Gln793His	c.2379G>T	missense	1	246180	0	4.06e-06	0	15302	0	0	9846	0	0	17248	0	0	22286	0	1	111660	0	0	33578	0	0	5482	0	0	30778	0		0.018	D	0.927	D	2.08	D	-1.98	N	0.981	N	D
2	21247870	C	G	.	p.Asp791His	c.2371G>C	missense	1	246196	0	4.06e-06	0	15304	0	0	9848	0	0	17248	0	0	22288	0	1	111668	0	0	33578	0	0	5484	0	0	30778	0		0.002	D	1	D	2.585	D	-4.8	D	0.993	D	D
2	21247895	C	G	rs770250347	p.Glu782Asp	c.2346G>C	missense	7	246212	0	2.84e-05	0	15300	0	0	9848	0	0	17246	0	0	22296	0	0	111680	0	0	33580	0	0	5484	0	7	30778	0		0.246	N	0.939	D	2.2	D	-1.18	N	0.997	D	D
2	21247908	C	T	rs201595604	p.Arg778His	c.2333G>A	missense	15	277190	0	5.41e-05	0	24030	0	0	10150	0	0	18868	0	0	25792	0	2	126688	0	12	34418	0	1	6466	0	0	30778	0		0.024	D	0.26	N	1.225	N	-2.95	D	0.998	D	D
2	21247909	G	A	rs774016937	p.Arg778Cys	c.2332C>T	missense	17	246202	0	6.91e-05	0	15300	0	0	9848	0	0	17246	0	0	22300	0	0	111662	0	0	33580	0	0	5486	0	17	30780	0		0	D	1	D	2.32	D	-5.58	D	0.999	D	D
2	21247915	A	G	rs536328155	p.Tyr776His	c.2326T>C	missense	3	246202	0	1.22e-05	0	15298	0	0	9848	0	0	17244	0	0	22300	0	0	111666	0	0	33580	0	0	5486	0	3	30780	0		0	D	1	D	2.565	D	-3.79	D	0.999	D	D
2	21247921	T	C	.	p.Arg774Gly	c.2320A>G	missense	1	246194	0	4.06e-06	0	15298	0	0	9848	0	0	17240	0	0	22298	0	0	111662	0	1	33580	0	0	5486	0	0	30782	0		0.072	N	0.92	D	2.2	D	-3	D	0.998	D	D
2	21247926	T	C	.	p.Glu772Gly	c.2315A>G	missense	1	246178	0	4.06e-06	0	15296	0	0	9848	0	1	17228	0	0	22300	0	0	111658	0	0	33580	0	0	5486	0	0	30782	0		0.005	D	1	D	2.585	D	-4.64	D	0.999	D	D
2	21247929	G	A	rs200524554	p.Pro771Leu	c.2312C>T	missense	8	277110	0	2.89e-05	4	24022	0	0	10148	0	1	18848	0	0	25790	0	0	126644	0	2	34410	0	1	6468	0	0	30780	0		0	D	1	D	2.645	D	-7.27	D	0.999	D	D
2	21247936	C	G	.	p.Glu769Gln	c.2305G>C	missense	1	246096	0	4.06e-06	0	15286	0	0	9848	0	0	17218	0	0	22294	0	1	111624	0	0	33564	0	0	5486	0	0	30776	0		0.25	N	0.991	D	2.39	D	-1.53	N	0.998	D	D
2	21247941	G	T	rs147287202	p.Ser767Tyr	c.2300C>A	missense	4	246078	0	1.63e-05	0	15282	0	0	9848	0	1	17212	0	0	22296	0	2	111612	0	0	33564	0	1	5486	0	0	30778	0		0.065	N	1	D	2.35	D	-2.85	D	0.995	D	D
2	21247983	C	G	rs148502464	p.Gly753Ala	c.2258G>C	missense	1	245468	0	4.07e-06	0	15204	0	0	9844	0	0	17158	0	0	22188	0	0	111322	0	1	33524	0	0	5472	0	0	30756	0		0.303	N	0.974	D	1.405	N	-2.36	N	0.992	D	D
2	21247989	A	G	.	p.Val751Ala	c.2252T>C	missense	1	245326	0	4.08e-06	0	15194	0	0	9844	0	0	17154	0	0	22126	0	0	111264	0	1	33514	0	0	5474	0	0	30756	0		0.348	N	0.211	N	2.19	D	-1.85	N	0.995	D	D
2	21247993	T	C	.	p.Met750Val	c.2248A>G	missense	2	276132	0	7.24e-06	0	23906	0	0	10150	0	0	18768	0	1	25524	0	1	126222	0	0	34356	0	0	6456	0	0	30750	0		0.309	N	0.476	D	1.955	D	-1.28	N	0.93	N	D
2	21249665	C	G	rs756379920	p.Glu747Gln	c.2239G>C	missense	1	245824	0	4.07e-06	0	15282	0	0	9836	0	1	17246	0	0	22298	0	0	111336	0	0	33576	0	0	5474	0	0	30776	0		0.115	N	0.984	D	2.2	D	-1.05	N	0.997	D	D
2	21249665	C	T	rs756379920	p.Glu747Lys	c.2239G>A	missense	1	245824	0	4.07e-06	0	15282	0	0	9836	0	0	17246	0	0	22298	0	1	111336	0	0	33576	0	0	5474	0	0	30776	0		0.26	N	0.896	D	1.65	N	-1.29	N	0.999	D	D
2	21249696	G	C	rs772395342	p.Asp736Glu	c.2208C>G	missense	1	246024	0	4.07e-06	0	15290	0	0	9842	0	0	17248	0	0	22298	0	0	111504	0	0	33580	0	0	5480	0	1	30782	0		0.028	D	0.989	D	2.4	D	-1.79	N	0.996	D	D
2	21249701	C	T	rs542107305	p.Val735Met	c.2203G>A	missense	5	246070	0	2.03e-05	0	15294	0	0	9844	0	0	17248	0	0	22298	0	0	111544	0	0	33580	0	0	5480	0	5	30782	0		0.287	N	0.065	N	2.08	D	-0.44	N	0.998	D	D
2	21249716	C	T	rs12691202	p.Val730Ile	c.2188G>A	missense	7445	277070	122	0.02687	131	24026	0	517	10146	13	1	18868	0	1215	25790	24	4438	126576	72	830	34418	13	193	6464	0	120	30782	0		0.318	N	0.568	D	2.52	D	-0.42	N	0.995	D	D
2	21249727	A	G	.	p.Val726Ala	c.2177T>C	missense	1	246104	0	4.06e-06	0	15298	0	0	9844	0	0	17246	0	0	22300	0	1	111574	0	0	33580	0	0	5482	0	0	30780	0		0.123	N	0.998	D	2.44	D	-2.21	N	0.999	D	D
2	21249728	C	G	.	p.Val726Leu	c.2176G>C	missense	1	246096	0	4.06e-06	0	15298	0	0	9844	0	0	17246	0	0	22298	0	1	111566	0	0	33580	0	0	5482	0	0	30782	0		0.115	N	0.767	D	2.095	D	-1.34	N	0.994	D	D
2	21249739	A	G	rs752851963	p.Val722Ala	c.2165T>C	missense	1	246116	0	4.06e-06	0	15298	0	0	9844	0	0	17246	0	0	22300	0	1	111588	0	0	33578	0	0	5482	0	0	30780	0		0.383	N	0.619	D	1.825	N	-1.6	N	0.992	D	D
2	21249747	C	A	.	p.Leu719Phe	c.2157G>T	missense	2	246110	0	8.13e-06	0	15298	0	0	9844	0	0	17248	0	0	22298	0	2	111580	0	0	33578	0	0	5482	0	0	30782	0		0.009	D	0.998	D	2.48	D	-2.26	N	0.999	D	D
2	21249761	C	A	rs757545777	p.Val715Phe	c.2143G>T	missense	2	246108	0	8.13e-06	0	15292	0	0	9842	0	0	17248	0	0	22298	0	0	111584	0	0	33580	0	0	5482	0	2	30782	0		0.021	D	0.934	D	2.14	D	-2.15	N	0.996	D	D
2	21249763	C	A	rs779427901	p.Ser714Ile	c.2141G>T	missense	6	277072	0	2.17e-05	3	24020	0	0	10146	0	0	18870	0	0	25788	0	3	126584	0	0	34418	0	0	6464	0	0	30782	0		0.112	N	0.998	D	2	D	-2.77	D	0.996	D	D
2	21249764	T	C	.	p.Ser714Gly	c.2140A>G	missense	1	246122	0	4.06e-06	0	15296	0	0	9844	0	0	17248	0	1	22300	0	0	111590	0	0	33580	0	0	5482	0	0	30782	0		0.03	D	0.994	D	2.35	D	-2.49	N	0.997	D	D
2	21249773	A	G	rs746180039	p.Phe711Leu	c.2131T>C	missense	1	246108	0	4.06e-06	1	15296	0	0	9844	0	0	17248	0	0	22298	0	0	111580	0	0	33578	0	0	5482	0	0	30782	0		0	D	1	D	2.645	D	-4.4	D	0.999	D	D
2	21249781	T	C	rs371190827	p.Gln708Arg	c.2123A>G	missense	22	277064	0	7.94e-05	0	24022	0	1	10144	0	0	18870	0	0	25784	0	5	126582	0	15	34416	0	1	6464	0	0	30782	0		0.251	N	0.006	N	2.08	D	-1.51	N	0.996	D	D
2	21249789	A	C	rs747520197	p.Phe705Leu	c.2115T>G	missense	7	277086	0	2.53e-05	6	24024	0	0	10142	0	0	18868	0	0	25790	0	1	126600	0	0	34416	0	0	6464	0	0	30782	0		0.013	D	1	D	2.615	D	-4.14	D	0.998	D	D
2	21249808	G	T	rs776107514	p.Pro699Gln	c.2096C>A	missense	1	246038	0	4.06e-06	0	15294	0	0	9836	0	0	17246	0	0	22298	0	0	111526	0	0	33576	0	0	5480	0	1	30782	0		0	D	1	D	2.535	D	-5.27	D	0.993	D	D
2	21250708	G	A	rs767507109	p.Leu687Phe	c.2059C>T	missense	5	246042	0	2.03e-05	0	15298	0	0	9844	0	0	17248	0	0	22300	0	0	111512	0	0	33582	0	0	5476	0	5	30782	0		0.014	D	0.993	D	2.34	D	-2.5	N	0.998	D	D
2	21250720	C	G	rs761947252	p.Ala683Pro	c.2047G>C	missense	1	246062	0	4.06e-06	0	15300	0	0	9846	0	0	17248	0	0	22298	0	0	111528	0	0	33582	0	0	5478	0	1	30782	0		0.055	N	0.966	D	2.08	D	-1.55	N	0.997	D	D
2	21250723	A	C	rs750660640	p.Phe682Val	c.2044T>G	missense	1	246090	0	4.06e-06	0	15298	0	0	9844	0	0	17248	0	0	22300	0	1	111556	0	0	33582	0	0	5480	0	0	30782	0		0.047	D	0.111	N	2.14	D	-3.12	D	0.983	N	D
2	21250725	C	A	.	p.Gly681Val	c.2042G>T	missense	1	246082	0	4.06e-06	0	15298	0	0	9846	0	0	17248	0	0	22300	0	1	111548	0	0	33582	0	0	5478	0	0	30782	0		0.002	D	1	D	2.565	D	-5.94	D	0.998	D	D
2	21250732	C	G	.	p.Ala679Pro	c.2035G>C	missense	2	277062	0	7.22e-06	2	24024	0	0	10144	0	0	18870	0	0	25794	0	0	126568	0	0	34420	0	0	6460	0	0	30782	0		0.031	D	0.912	D	0.895	N	-2.18	N	0.986	N	D
2	21250734	G	A	rs773846941	p.Thr678Ile	c.2033C>T	missense	1	30976	0	3.23e-05	0	8734	0	0	302	0	0	1622	0	0	3492	0	0	15006	0	0	838	0	1	982	0	0	0	0		0.033	D	0.927	D	1.39	N	-2.82	D	0.996	D	D
2	21250764	G	A	rs755497502	p.Pro668Leu	c.2003C>T	missense	1	246178	0	4.06e-06	0	15302	0	0	9848	0	0	17248	0	0	22298	0	1	111636	0	0	33580	0	0	5484	0	0	30782	0		0.005	D	1	D	2.67	D	-7.37	D	0.999	D	D
2	21250774	T	A	rs755666654	p.Asn665Tyr	c.1993A>T	missense	8	246194	0	3.25e-05	0	15302	0	7	9848	0	0	17248	0	0	22300	0	1	111650	0	0	33582	0	0	5482	0	0	30782	0		0.025	D	0.934	D	2.015	D	-3.9	D	0.994	D	D
2	21250775	A	C	rs777320899	p.Asn664Lys	c.1992T>G	missense	9	246188	0	3.66e-05	0	15302	0	0	9848	0	9	17248	0	0	22298	0	0	111648	0	0	33580	0	0	5482	0	0	30782	0		0.207	N	0.053	N	2.14	D	-1.89	N	0.992	D	D
2	21250782	T	G	rs748957788	p.Asp662Ala	c.1985A>C	missense	1	246190	0	4.06e-06	0	15300	0	0	9848	0	0	17248	0	0	22300	0	1	111650	0	0	33580	0	0	5482	0	0	30782	0		0.009	D	1	D	2.43	D	-4.66	D	0.996	D	D
2	21250799	T	G	rs745613307	p.Glu656Asp	c.1968A>C	missense	1	246194	0	4.06e-06	0	15298	0	0	9850	0	0	17248	0	0	22300	0	1	111654	0	0	33580	0	0	5482	0	0	30782	0		0.024	D	0.999	D	2.585	D	-2.17	N	0.998	D	D
2	21250801	C	T	rs772171897	p.Glu656Lys	c.1966G>A	missense	1	246184	0	4.06e-06	1	15298	0	0	9850	0	0	17248	0	0	22300	0	0	111644	0	0	33580	0	0	5482	0	0	30782	0		0.01	D	0.998	D	2.585	D	-2.74	D	0.999	D	D
2	21250816	C	G	rs377179209	p.Ala651Pro	c.1951G>C	missense	1	246192	0	4.06e-06	1	15302	0	0	9850	0	0	17248	0	0	22300	0	0	111648	0	0	33580	0	0	5482	0	0	30782	0		0.018	D	0.975	D	0.895	N	-1.6	N	0.996	D	D
2	21250830	G	T	rs760667226	p.Pro646Gln	c.1937C>A	missense	2	246196	0	8.12e-06	0	15300	0	0	9850	0	2	17248	0	0	22300	0	0	111654	0	0	33580	0	0	5482	0	0	30782	0		0.004	D	0.999	D	2.48	D	-4.04	D	0.991	D	D
2	21250845	T	C	rs773339611	p.Lys641Arg	c.1922A>G	missense	4	246186	0	1.63e-05	0	15298	0	0	9850	0	0	17248	0	0	22298	0	3	111648	0	0	33580	0	1	5482	0	0	30782	0		0.137	N	0.989	D	1.955	D	-1.4	N	0.999	D	D
2	21250857	T	C	rs766573431	p.Tyr637Cys	c.1910A>G	missense	3	277178	0	1.08e-05	1	24032	0	0	10152	0	0	18870	0	0	25792	0	2	126668	0	0	34418	0	0	6464	0	0	30782	0		0.001	D	1	D	2.615	D	-5.67	D	0.998	D	D
2	21250857	T	G	rs766573431	p.Tyr637Ser	c.1910A>C	missense	1	246196	0	4.06e-06	0	15300	0	0	9850	0	0	17248	0	0	22298	0	1	111656	0	0	33580	0	0	5482	0	0	30782	0		0.001	D	1	D	2.615	D	-5.67	D	0.991	D	D
2	21250864	G	A	rs548108916	p.Arg635Trp	c.1903C>T	missense	6	246172	0	2.44e-05	0	15298	0	0	9848	0	1	17248	0	0	22298	0	3	111638	0	1	33580	0	0	5482	0	1	30780	0		0.001	D	1	D	2.535	D	-5.69	D	0.999	D	D
2	21250868	G	C	rs756605601	p.Phe633Leu	c.1899C>G	missense	1	246180	0	4.06e-06	0	15302	0	0	9848	0	0	17248	0	0	22298	0	1	111640	0	0	33580	0	0	5484	0	0	30780	0		0.395	N	0.619	D	1.43	N	-2.64	D	0.994	D	D
2	21250878	A	C	rs777150188	p.Phe630Cys	c.1889T>G	missense	1	246160	0	4.06e-06	1	15300	0	0	9848	0	0	17248	0	0	22298	0	0	111624	0	0	33580	0	0	5482	0	0	30780	0		0.023	D	1	D	2.52	D	-4.37	D	0.993	D	D
2	21250914	G	A	rs679899	p.Ala618Val	c.1853C>T	missense	133580	276968	35491	0.4823	3997	24004	350	3825	10146	722	16043	18864	6827	14569	25782	4114	59579	126524	14129	13595	34412	2746	3074	6460	743	18898	30776	5860		0.187	N	1	D	2.205	D	-1.96	N	0.999	D	D
2	21250918	C	G	rs768573229	p.Glu617Gln	c.1849G>C	missense	1	246090	0	4.06e-06	0	15298	0	0	9846	0	0	17246	0	0	22296	0	1	111566	0	0	33578	0	0	5482	0	0	30778	0		0.258	N	0.933	D	2.24	D	-1.47	N	0.994	D	D
2	21250923	A	G	.	p.Val615Ala	c.1844T>C	missense	1	30970	0	3.23e-05	0	8724	0	0	302	0	0	1622	0	1	3492	0	0	15012	0	0	838	0	0	980	0	0	0	0		0.01	D	0.952	D	2.14	D	-2.57	D	0.994	D	D
2	21251217	T	C	rs758120141	p.Glu604Gly	c.1811A>G	missense	4	246050	0	1.63e-05	0	15298	0	0	9846	0	0	17248	0	0	22296	0	4	111522	0	0	33578	0	0	5480	0	0	30782	0		0.017	D	0.986	D	2.28	D	-3.84	D	0.995	D	D
2	21251242	G	A	.	p.His596Tyr	c.1786C>T	missense	1	30962	0	3.23e-05	0	8722	0	0	302	0	0	1618	0	0	3494	0	1	15006	0	0	838	0	0	982	0	0	0	0		0.091	N	1	D	2.485	D	-4.24	D	0.998	D	D
2	21251251	C	T	rs781228974	p.Val593Met	c.1777G>A	missense	1	246176	0	4.06e-06	0	15302	0	0	9848	0	0	17248	0	1	22300	0	0	111632	0	0	33580	0	0	5484	0	0	30782	0		0.051	N	1	D	2.455	D	-2.06	N	0.999	D	D
2	21251257	T	A	rs748013366	p.Asn591Tyr	c.1771A>T	missense	1	246196	0	4.06e-06	0	15304	0	0	9848	0	0	17248	0	0	22298	0	1	111652	0	0	33580	0	0	5484	0	0	30782	0		0.007	D	0.999	D	2.015	D	-3.85	D	0.995	D	D
2	21251267	C	G	rs771100517	p.Glu587Asp	c.1761G>C	missense	1	246210	0	4.06e-06	0	15304	0	0	9850	0	0	17248	0	0	22300	0	1	111662	0	0	33580	0	0	5484	0	0	30782	0		0.127	N	0.059	N	2.24	D	-1.37	N	0.994	D	D
2	21251271	T	A	.	p.Asn586Ile	c.1757A>T	missense	1	246210	0	4.06e-06	0	15304	0	0	9850	0	1	17248	0	0	22298	0	0	111664	0	0	33580	0	0	5484	0	0	30782	0		0.131	N	0.997	D	2.215	D	-4.47	D	0.992	D	D
2	21251327	C	G	.	p.Arg567Ser	c.1701G>C	missense	1	30974	0	3.23e-05	0	8734	0	0	302	0	0	1618	0	0	3494	0	1	15006	0	0	838	0	0	982	0	0	0	0		0.008	D	0.64	D	2.075	D	-2.81	D	0.991	D	D
2	21251330	C	T	.	p.Met566Ile	c.1698G>A	missense	1	246192	0	4.06e-06	0	15304	0	0	9850	0	0	17248	0	0	22282	0	1	111660	0	0	33582	0	0	5484	0	0	30782	0		0.029	D	0.413	N	2.485	D	-2.64	D	0.993	D	D
2	21251347	C	T	.	p.Ala561Thr	c.1681G>A	missense	1	246128	0	4.06e-06	0	15302	0	0	9850	0	0	17248	0	0	22232	0	0	111650	0	0	33582	0	0	5482	0	1	30782	0		0.06	N	0.996	D	1.7	N	-2.62	D	0.999	D	D
2	21251349	G	A	rs749886609	p.Ala560Val	c.1679C>T	missense	3	246114	0	1.22e-05	0	15302	0	0	9850	0	0	17248	0	0	22222	0	0	111648	0	3	33580	0	0	5482	0	0	30782	0		0	D	1	D	2.485	D	-3.07	D	0.999	D	D
2	21251350	C	G	rs758138708	p.Ala560Pro	c.1678G>C	missense	1	246098	0	4.06e-06	0	15302	0	0	9850	0	0	17248	0	0	22204	0	0	111648	0	0	33582	0	0	5482	0	1	30782	0		0	D	1	D	2.485	D	-3.84	D	0.998	D	D
2	21251355	C	T	rs766083346	p.Arg558Gln	c.1673G>A	missense	2	246088	0	8.13e-06	1	15302	0	0	9850	0	0	17248	0	0	22196	0	0	111646	0	1	33582	0	0	5482	0	0	30782	0		0	D	1	D	2.485	D	-3.07	D	1	D	D
2	21251361	T	A	.	p.Asp556Val	c.1667A>T	missense	1	246034	0	4.06e-06	0	15302	0	0	9850	0	1	17248	0	0	22142	0	0	111646	0	0	33582	0	0	5482	0	0	30782	0		0.01	D	0.991	D	1.79	N	-4.33	D	0.994	D	D
2	21251367	G	A	rs12714214	p.Pro554Leu	c.1661C>T	missense	256	276878	2	0.0009246	222	24032	2	0	10152	0	1	18866	0	0	25536	0	16	126626	0	14	34420	0	1	6464	0	2	30782	0		0.004	D	1	D	2.42	D	-6.61	D	0.999	D	D
2	21251367	G	C	rs12714214	p.Pro554Arg	c.1661C>G	missense	3	276878	0	1.08e-05	3	24032	0	0	10152	0	0	18866	0	0	25536	0	0	126626	0	0	34420	0	0	6464	0	0	30782	0		0.004	D	1	D	2.42	D	-5.81	D	0.998	D	D
2	21251382	A	C	rs745897939	p.Leu549Arg	c.1646T>G	missense	4	245606	0	1.63e-05	0	15302	0	0	9848	0	0	17246	0	0	21748	0	4	111622	0	0	33578	0	0	5480	0	0	30782	0		0.125	N	0.934	D	1.935	D	-0.87	N	0.998	D	D
2	21251388	G	T	rs139176904	p.Thr547Asn	c.1640C>A	missense	3	245268	0	1.22e-05	3	15300	0	0	9848	0	0	17246	0	0	21438	0	0	111602	0	0	33578	0	0	5476	0	0	30780	0		0.026	D	0.966	D	1.7	N	-2.4	N	0.992	D	D
2	21251388	G	C	rs139176904	p.Thr547Ser	c.1640C>G	missense	1	245268	0	4.08e-06	0	15300	0	0	9848	0	0	17246	0	0	21438	0	0	111602	0	0	33578	0	0	5476	0	1	30780	0		0.053	N	0.669	D	1.7	N	-1.51	N	0.994	D	D
2	21251397	A	T	rs747177666	p.Leu544His	c.1631T>A	missense	1	244876	0	4.08e-06	0	15300	0	0	9846	0	0	17246	0	0	21088	0	1	111572	0	0	33574	0	0	5470	0	0	30780	0		0.001	D	1	D	2.485	D	-4.9	D	0.984	N	D
2	21251410	C	A	rs765784658	p.Asp540Tyr	c.1618G>T	missense	2	243542	0	8.21e-06	0	15290	0	0	9846	0	2	17238	0	0	19886	0	0	111478	0	0	33562	0	0	5464	0	0	30778	0		0.057	N	0.927	D	0.69	N	-0.57	N	0.994	D	D
2	21252533	C	T	rs753831464	p.Arg532Gln	c.1595G>A	missense	7	246022	0	2.85e-05	0	15302	0	1	9842	0	1	17248	0	0	22296	0	1	111488	0	0	33582	0	0	5484	0	4	30780	0		0	D	1	D	2.42	D	-2.8	D	1	D	D
2	21252534	G	A	rs13306194	p.Arg532Trp	c.1594C>T	missense	2962	276986	199	0.01069	16	24032	0	7	10148	0	2537	18868	197	152	25780	0	136	126494	1	16	34418	0	50	6464	0	48	30782	1		0	D	1	D	2.42	D	-5.64	D	0.997	D	D
2	21252541	C	G	rs181143364	p.Gln529His	c.1587G>C	missense	1	246104	0	4.06e-06	0	15302	0	0	9848	0	0	17248	0	0	22298	0	0	111560	0	1	33582	0	0	5484	0	0	30782	0		0	D	1	D	2.42	D	-3.4	D	0.997	D	D
2	21252543	G	T	rs755254003	p.Gln529Lys	c.1585C>A	missense	2	246048	0	8.13e-06	2	15298	0	0	9846	0	0	17246	0	0	22296	0	0	111518	0	0	33580	0	0	5482	0	0	30782	0		0	D	1	D	2.42	D	-2.7	D	0.993	D	D
2	21252560	A	T	rs781234577	p.Ile523Asn	c.1568T>A	missense	2	246162	0	8.13e-06	0	15304	0	0	9850	0	0	17248	0	0	22294	0	2	111620	0	0	33582	0	0	5482	0	0	30782	0		0.005	D	0.125	N	2.015	D	-4.19	D	0.994	D	D
2	21252560	A	G	rs781234577	p.Ile523Thr	c.1568T>C	missense	8	277134	0	2.89e-05	0	24030	0	0	10152	0	0	18870	0	0	25788	0	7	126628	0	1	34420	0	0	6464	0	0	30782	0		0.048	D	0.896	D	2.015	D	-2.77	D	0.998	D	D
2	21252574	C	G	rs778274241	p.Lys518Asn	c.1554G>C	missense	7	246178	0	2.84e-05	0	15304	0	0	9850	0	0	17248	0	0	22290	0	0	111636	0	7	33582	0	0	5486	0	0	30782	0		0.443	N	0.642	D	0.69	N	-1.16	N	0.997	D	D
2	21252574	C	A	rs778274241	p.Lys518Asn	c.1554G>T	missense	3	246178	0	1.22e-05	0	15304	0	0	9850	0	0	17248	0	1	22290	0	2	111636	0	0	33582	0	0	5486	0	0	30782	0		0.443	N	0.642	D	0.69	N	-1.16	N	0.998	D	D
2	21252590	C	T	.	p.Cys513Tyr	c.1538G>A	missense	2	30976	0	6.46e-05	0	8728	0	0	302	0	0	1620	0	0	3494	0	2	15012	0	0	838	0	0	982	0	0	0	0		0	D	1	D	2.42	D	-7.44	D	0.997	D	D
2	21252599	A	C	.	p.Ile510Ser	c.1529T>G	missense	2	246210	0	8.12e-06	0	15304	0	0	9850	0	0	17248	0	0	22294	0	2	111666	0	0	33582	0	0	5484	0	0	30782	0		0.002	D	0.784	D	1.5	N	-3.5	D	0.994	D	D
2	21252618	G	C	.	p.Pro504Ala	c.1510C>G	missense	1	246206	0	4.06e-06	0	15304	0	0	9850	0	0	17248	0	0	22284	0	0	111672	0	1	33582	0	0	5484	0	0	30782	0		0.076	N	0.568	D	2.42	D	-4.1	D	0.987	N	D
2	21252635	G	A	rs758928147	p.Thr498Ile	c.1493C>T	missense	2	246182	0	8.12e-06	0	15304	0	0	9848	0	0	17248	0	0	22284	0	0	111650	0	0	33580	0	0	5486	0	2	30782	0		0.193	N	0.852	D	1.95	D	-1.55	N	0.999	D	D
2	21252645	T	C	rs576103865	p.Met495Val	c.1483A>G	missense	1	246154	0	4.06e-06	0	15304	0	0	9848	0	0	17248	0	0	22256	0	0	111656	0	0	33580	0	1	5482	0	0	30780	0		0.03	D	0.379	N	1.955	D	-1.96	N	0.983	N	D
2	21252657	C	A	rs775057058	p.Val491Phe	c.1471G>T	missense	1	246122	0	4.06e-06	0	15304	0	0	9848	0	0	17248	0	0	22238	0	1	111644	0	0	33580	0	0	5480	0	0	30780	0		0.029	D	0.997	D	2.175	D	-2.74	D	0.996	D	D
2	21252657	C	T	rs775057058	p.Val491Ile	c.1471G>A	missense	1	246122	0	4.06e-06	0	15304	0	0	9848	0	0	17248	0	0	22238	0	1	111644	0	0	33580	0	0	5480	0	0	30780	0		0.278	N	0.977	D	1.475	N	-0.69	N	0.998	D	D
2	21252771	C	T	rs746365267	p.Arg490Gln	c.1469G>A	missense	8	276964	0	2.89e-05	1	24030	0	0	10150	0	0	18870	0	0	25612	0	4	126638	0	2	34416	0	0	6466	0	1	30782	0		0.029	D	1	D	2.32	D	-2.34	N	0.999	D	D
2	21252786	G	T	rs746669954	p.Thr485Asn	c.1454C>A	missense	1	246084	0	4.06e-06	0	15302	0	0	9848	0	1	17248	0	0	22210	0	0	111632	0	0	33580	0	0	5484	0	0	30780	0		0.008	D	0.999	D	2.38	D	-2.67	D	0.991	D	D
2	21252802	C	A	rs776436444	p.Gly480Trp	c.1438G>T	missense	1	246152	0	4.06e-06	0	15304	0	0	9848	0	0	17248	0	0	22266	0	0	111638	0	0	33582	0	0	5484	0	1	30782	0		0.001	D	1	D	2.455	D	-4.54	D	0.996	D	D
2	21252807	C	T	rs765052849	p.Cys478Tyr	c.1433G>A	missense	7	246142	0	2.84e-05	0	15304	0	0	9848	0	7	17248	0	0	22258	0	0	111638	0	0	33580	0	0	5484	0	0	30782	0		0.002	D	1	D	2.485	D	-7.54	D	0.996	D	D
2	21252808	A	G	rs773079100	p.Cys478Arg	c.1432T>C	missense	5	246154	0	2.03e-05	0	15304	0	0	9848	0	0	17248	0	0	22272	0	0	111634	0	0	33582	0	0	5484	0	5	30782	0		0.002	D	1	D	2.485	D	-8.14	D	0.995	D	D
2	21252840	G	C	rs376602710	p.Ala467Gly	c.1400C>G	missense	10	246126	0	4.06e-05	0	15304	0	0	9848	0	7	17248	0	0	22276	0	0	111602	0	2	33582	0	0	5484	0	1	30782	0		0.031	D	0.999	D	2.485	D	-2.57	D	0.997	D	D
2	21252841	C	T	rs754081107	p.Ala467Thr	c.1399G>A	missense	2	246134	0	8.13e-06	1	15304	0	0	9848	0	0	17248	0	0	22290	0	0	111598	0	0	33582	0	0	5482	0	1	30782	0		0.025	D	0.999	D	2.485	D	-2.14	N	0.998	D	D
2	21252858	T	A	rs779325057	p.Gln461Leu	c.1382A>T	missense	1	246116	0	4.06e-06	0	15304	0	0	9846	0	0	17246	0	0	22290	0	1	111586	0	0	33580	0	0	5482	0	0	30782	0		0.172	N	0.801	D	2.015	D	-3.02	D	0.985	N	D
2	21252883	G	C	rs753380675	p.His453Asp	c.1357C>G	missense	4	246062	0	1.63e-05	0	15302	0	0	9844	0	0	17246	0	0	22264	0	4	111566	0	0	33580	0	0	5482	0	0	30778	0		0.028	D	0.411	N	1.87	N	-3.83	D	0.933	N	D
2	21255229	T	A	.	p.Asn450Ile	c.1349A>T	missense	1	244994	0	4.08e-06	0	15284	0	0	9838	0	0	17238	0	0	21370	0	1	111428	0	0	33580	0	0	5474	0	0	30782	0		0.101	N	0.223	N	1.25	N	-4.55	D	0.991	D	D
2	21255235	G	T	rs148167725	p.Ala448Glu	c.1343C>A	missense	1	245186	0	4.08e-06	0	15284	0	0	9840	0	0	17240	0	0	21534	0	1	111444	0	0	33582	0	0	5480	0	0	30782	0		0.04	D	0.896	D	1.59	N	-2.13	N	0.967	N	D
2	21255239	G	A	rs373269073	p.His447Tyr	c.1339C>T	missense	1	245476	0	4.07e-06	1	15292	0	0	9842	0	0	17244	0	0	21732	0	0	111522	0	0	33582	0	0	5480	0	0	30782	0		0.011	D	0.995	D	2.34	D	-3.5	D	0.998	D	D
2	21255247	G	A	rs769425660	p.Ala444Val	c.1331C>T	missense	2	245594	0	8.14e-06	0	15298	0	0	9838	0	0	17246	0	0	21826	0	1	111542	0	0	33580	0	0	5482	0	1	30782	0		0.005	D	1	D	2.455	D	-2.73	D	0.999	D	D
2	21255248	C	T	rs562608061	p.Ala444Thr	c.1330G>A	missense	1	245720	0	4.07e-06	0	15294	0	0	9842	0	0	17246	0	0	21924	0	0	111568	0	0	33582	0	0	5482	0	1	30782	0		0.105	N	0.995	D	2.455	D	-2.51	D	0.999	D	D
2	21255253	A	C	.	p.Leu442Trp	c.1325T>G	missense	3	245778	0	1.22e-05	0	15298	0	0	9844	0	0	17246	0	0	21980	0	0	111564	0	0	33582	0	0	5482	0	3	30782	0		0.02	D	0.997	D	1.5	N	-2.3	N	0.962	N	D
2	21255262	C	T	rs61742990	p.Arg439Gln	c.1316G>A	missense	12	276800	0	4.34e-05	12	24028	0	0	10146	0	0	18868	0	0	25506	0	0	126588	0	0	34420	0	0	6464	0	0	30780	0		0.01	D	1	D	2.38	D	-2.35	N	0.999	D	D
2	21255269	G	A	rs776786681	p.Arg437Cys	c.1309C>T	missense	2	245852	0	8.14e-06	0	15296	0	0	9842	0	0	17246	0	0	22050	0	1	111570	0	0	33582	0	0	5484	0	1	30782	0		0.022	D	0.992	D	0	N	-2.48	N	0.999	D	D
2	21255270	C	A	.	p.Gln436His	c.1308G>T	missense	2	245892	0	8.13e-06	0	15294	0	1	9842	0	0	17246	0	0	22082	0	0	111580	0	0	33582	0	1	5484	0	0	30782	0		0.037	D	0.999	D	2.19	D	-2.64	D	0.997	D	D
2	21255280	G	T	rs13306190	p.Ala433Glu	c.1298C>A	missense	2	245946	0	8.13e-06	0	15296	0	0	9844	0	0	17248	0	0	22124	0	2	111588	0	0	33580	0	0	5484	0	0	30782	0		0.002	D	0.999	D	2.455	D	-3.65	D	0.995	D	D
2	21255292	A	C	rs766709743	p.Ile429Ser	c.1286T>G	missense	4	277032	0	1.44e-05	0	24026	0	0	10148	0	0	18870	0	0	25690	0	4	126630	0	0	34418	0	0	6468	0	0	30782	0		0.007	D	0.876	D	1.95	D	-3.19	D	0.994	D	D
2	21255296	C	T	rs752120730	p.Glu428Lys	c.1282G>A	missense	2	246054	0	8.13e-06	0	15304	0	0	9844	0	0	17248	0	0	22196	0	0	111618	0	2	33580	0	0	5484	0	0	30780	0		0.008	D	0.939	D	2.32	D	-2.95	D	0.999	D	D
2	21255320	C	T	rs192004342	p.Glu420Lys	c.1258G>A	missense	7	246116	0	2.84e-05	0	15304	0	0	9848	0	1	17248	0	0	22242	0	5	111630	0	0	33580	0	1	5482	0	0	30782	0		0.137	N	0.031	N	1.95	D	-1.33	N	0.998	D	D
2	21255322	G	A	rs748870011	p.Pro419Leu	c.1256C>T	missense	1	246120	0	4.06e-06	0	15304	0	0	9848	0	0	17248	0	0	22242	0	1	111632	0	0	33580	0	0	5484	0	0	30782	0		0.002	D	0.999	D	2.455	D	-5.75	D	0.999	D	D
2	21255323	G	A	rs770906788	p.Pro419Ser	c.1255C>T	missense	1	246136	0	4.06e-06	0	15304	0	0	9850	0	0	17248	0	0	22256	0	0	111632	0	0	33580	0	1	5484	0	0	30782	0		0.161	N	0.825	D	2.105	D	-3.89	D	0.998	D	D
2	21255332	C	T	rs142677151	p.Ala416Thr	c.1246G>A	missense	1	246134	0	4.06e-06	0	15304	0	0	9850	0	0	17248	0	0	22254	0	0	111630	0	0	33582	0	0	5484	0	1	30782	0		0.012	D	0.997	D	2.075	D	-2.15	N	0.999	D	D
2	21255332	C	A	rs142677151	p.Ala416Ser	c.1246G>T	missense	1	246134	0	4.06e-06	0	15304	0	0	9850	0	0	17248	0	0	22254	0	1	111630	0	0	33582	0	0	5484	0	0	30782	0		0.327	N	0.798	D	1.725	N	-1.15	N	0.998	D	D
2	21255334	A	G	.	p.Val415Ala	c.1244T>C	missense	1	246154	0	4.06e-06	0	15302	0	0	9850	0	0	17248	0	0	22262	0	0	111642	0	1	33582	0	0	5486	0	0	30782	0		0.101	N	0.625	D	0.92	N	-1.86	N	0.998	D	D
2	21255343	G	C	rs776597705	p.Thr412Ser	c.1235C>G	missense	2	246166	0	8.13e-06	0	15304	0	0	9850	0	0	17248	0	0	22268	0	1	111646	0	0	33582	0	0	5486	0	1	30782	0		0.022	D	0.948	D	2.3	D	-2.05	N	0.996	D	D
2	21255344	T	C	rs761917195	p.Thr412Ala	c.1234A>G	missense	1	246162	0	4.06e-06	0	15302	0	0	9850	0	0	17248	0	0	22268	0	0	111648	0	0	33580	0	0	5484	0	1	30782	0		0.126	N	0.978	D	1.95	D	-1.89	N	0.995	D	D
2	21255350	C	T	rs769735619	p.Val410Met	c.1228G>A	missense	1	246186	0	4.06e-06	0	15304	0	0	9850	0	0	17248	0	0	22270	0	0	111664	0	0	33582	0	0	5486	0	1	30782	0		0.06	N	0.934	D	1.61	N	-1	N	0.993	D	D
2	21255355	A	G	rs12714225	p.Ile408Thr	c.1223T>C	missense	653	277166	4	0.002356	610	24032	4	0	10152	0	0	18870	0	0	25770	0	1	126674	0	33	34420	0	9	6466	0	0	30782	0		0.211	N	0.065	N	2.015	D	-1.64	N	0.992	D	D
2	21255361	A	G	.	p.Leu406Pro	c.1217T>C	missense	1	246184	0	4.06e-06	0	15304	0	0	9850	0	0	17248	0	0	22276	0	0	111656	0	0	33582	0	0	5486	0	1	30782	0		0.011	D	1	D	2.34	D	-3.98	D	0.998	D	D
2	21255364	G	C	rs751860615	p.Pro405Arg	c.1214C>G	missense	2	246188	0	8.12e-06	0	15304	0	0	9850	0	0	17248	0	0	22280	0	2	111656	0	0	33582	0	0	5486	0	0	30782	0		0.01	D	0.999	D	2.3	D	-4.51	D	0.998	D	D
2	21255365	G	T	rs61745113	p.Pro405Thr	c.1213C>A	missense	1	246198	0	4.06e-06	0	15304	0	0	9850	0	0	17248	0	0	22282	0	1	111664	0	0	33582	0	0	5486	0	0	30782	0		0.025	D	0.998	D	2.3	D	-3.83	D	0.997	D	D
2	21255366	G	T	rs760054623	p.Asn404Lys	c.1212C>A	missense	1	246196	0	4.06e-06	0	15304	0	0	9850	0	0	17248	0	0	22284	0	1	111660	0	0	33582	0	0	5486	0	0	30782	0		0.057	N	0.013	N	2.08	D	-1.79	N	0.995	D	D
2	21255380	G	A	rs778866803	p.Arg400Cys	c.1198C>T	missense	1	246168	0	4.06e-06	1	15300	0	0	9850	0	0	17248	0	0	22274	0	0	111648	0	0	33580	0	0	5486	0	0	30782	0		0.013	D	0.7	D	0.345	N	-1.07	N	0.948	N	D
2	21255389	A	G	.	p.Trp397Arg	c.1189T>C	missense	1	246186	0	4.06e-06	0	15304	0	0	9850	0	0	17248	0	1	22278	0	0	111660	0	0	33580	0	0	5486	0	0	30780	0		0.028	D	0.998	D	2.08	D	-5.2	D	0.989	N	D
2	21255394	A	G	rs745609543	p.Leu395Pro	c.1184T>C	missense	2	246190	0	8.12e-06	0	15302	0	0	9850	0	0	17248	0	0	22284	0	1	111660	0	0	33578	0	1	5486	0	0	30782	0		0.003	D	1	D	2.38	D	-4.28	D	0.999	D	D
2	21255395	G	A	.	p.Leu395Phe	c.1183C>T	missense	1	246176	0	4.06e-06	0	15304	0	0	9848	0	0	17248	0	0	22276	0	0	111652	0	1	33580	0	0	5486	0	0	30782	0		0.014	D	1	D	2.38	D	-2.31	N	0.999	D	D
2	21255404	T	C	rs758441761	p.Thr392Ala	c.1174A>G	missense	1	246170	0	4.06e-06	1	15304	0	0	9850	0	0	17248	0	0	22276	0	0	111644	0	0	33580	0	0	5486	0	0	30782	0		0.029	D	0.454	D	1.95	D	-1.28	N	0.996	D	D
2	21255424	C	G	rs769976606	p.Cys385Ser	c.1154G>C	missense	1	246116	0	4.06e-06	0	15304	0	0	9848	0	1	17246	0	0	22270	0	0	111608	0	0	33576	0	0	5484	0	0	30780	0		0	D	1	D	2.515	D	-7.05	D	0.994	D	D
2	21255425	A	G	rs773164837	p.Cys385Arg	c.1153T>C	missense	2	246120	0	8.13e-06	0	15304	0	0	9848	0	0	17246	0	0	22270	0	0	111614	0	2	33576	0	0	5484	0	0	30778	0		0	D	1	D	2.515	D	-8.51	D	0.997	D	D
2	21255431	C	A	rs546684381	p.Val383Phe	c.1147G>T	missense	1	246074	0	4.06e-06	0	15304	0	0	9850	0	0	17244	0	0	22268	0	0	111576	0	1	33570	0	0	5482	0	0	30780	0		0.724	N	0.454	D	0.345	N	-1.14	N	0.991	D	D
2	21255432	C	G	.	p.Leu382Phe	c.1146G>C	missense	1	246070	0	4.06e-06	0	15302	0	0	9850	0	1	17242	0	0	22272	0	0	111570	0	0	33572	0	0	5482	0	0	30780	0		0	D	1	D	2.515	D	-2.68	D	0.999	D	D
2	21256174	G	T	rs776311941	p.Ser374Tyr	c.1121C>A	missense	3	246008	0	1.22e-05	0	15304	0	0	9848	0	0	17246	0	0	22298	0	3	111472	0	0	33580	0	0	5480	0	0	30780	0		0.001	D	1	D	2.515	D	-4.1	D	0.991	D	D
2	21256178	C	T	.	p.Val373Met	c.1117G>A	missense	1	246042	0	4.06e-06	0	15304	0	0	9848	0	0	17246	0	0	22292	0	1	111510	0	0	33582	0	0	5480	0	0	30780	0		0.052	N	0.934	D	2.14	D	-1.34	N	0.996	D	D
2	21256181	C	T	rs377139608	p.Glu372Lys	c.1114G>A	missense	1	246080	0	4.06e-06	0	15304	0	0	9848	0	0	17248	0	0	22298	0	1	111542	0	0	33582	0	0	5478	0	0	30780	0		0.235	N	0.885	D	1.115	N	-1.45	N	0.995	D	D
2	21256188	C	A	rs750162395	p.Gln369His	c.1107G>T	missense	1	246098	0	4.06e-06	0	15304	0	0	9848	0	0	17248	0	0	22294	0	1	111556	0	0	33582	0	0	5484	0	0	30782	0		0.031	D	0.927	D	0.895	N	-1.84	N	0.987	N	D
2	21256225	C	T	.	p.Gly357Asp	c.1070G>A	missense	1	30972	0	3.23e-05	1	8730	0	0	302	0	0	1618	0	0	3494	0	0	15012	0	0	838	0	0	978	0	0	0	0		0.006	D	0.898	D	2.095	D	-3.9	D	0.998	D	D
2	21256225	C	A	.	p.Gly357Val	c.1070G>T	missense	1	246190	0	4.06e-06	0	15304	0	0	9850	0	1	17248	0	0	22298	0	0	111644	0	0	33582	0	0	5484	0	0	30780	0		0.01	D	0.987	D	1.745	N	-4.92	D	0.997	D	D
2	21256228	C	T	.	p.Arg356Lys	c.1067G>A	missense	1	30984	0	3.23e-05	1	8736	0	0	302	0	0	1620	0	0	3494	0	0	15014	0	0	838	0	0	980	0	0	0	0		0	D	1	D	2.515	D	-2.1	N	0.989	N	D
2	21256237	G	A	.	p.Thr353Ile	c.1058C>T	missense	3	246204	0	1.22e-05	0	15304	0	0	9850	0	0	17248	0	0	22300	0	0	111656	0	3	33582	0	0	5484	0	0	30780	0		0.004	D	0.521	D	2.24	D	-3.42	D	0.997	D	D
2	21256255	A	G	rs747298204	p.Leu347Pro	c.1040T>C	missense	2	246228	0	8.12e-06	1	15302	0	0	9850	0	0	17248	0	0	22300	0	0	111680	0	1	33582	0	0	5484	0	0	30782	0		0.003	D	1	D	1.67	N	-4.94	D	0.999	D	D
2	21256256	G	A	rs138999374	p.Leu347Phe	c.1039C>T	missense	1	246224	0	4.06e-06	1	15302	0	0	9850	0	0	17248	0	0	22300	0	0	111676	0	0	33582	0	0	5484	0	0	30782	0		0.008	D	1	D	2.36	D	-2.88	D	0.999	D	D
2	21256262	C	T	rs777330578	p.Ala345Thr	c.1033G>A	missense	8	246222	0	3.25e-05	0	15302	0	0	9850	0	0	17248	0	0	22298	0	0	111676	0	8	33582	0	0	5484	0	0	30782	0		0.007	D	1	D	2.485	D	-2.71	D	0.999	D	D
2	21256264	C	T	.	p.Arg344Lys	c.1031G>A	missense	1	246216	0	4.06e-06	0	15302	0	0	9850	0	0	17248	0	0	22298	0	1	111670	0	0	33582	0	0	5486	0	0	30780	0		0.021	D	0.998	D	2.515	D	-1.87	N	0.987	N	D
2	21256266	C	A	.	p.Gln343His	c.1029G>T	missense	1	246220	0	4.06e-06	0	15302	0	0	9850	0	1	17248	0	0	22300	0	0	111672	0	0	33582	0	0	5486	0	0	30780	0		0.015	D	0.063	N	2.34	D	-2.29	N	0.996	D	D
2	21256267	T	G	rs762398888	p.Gln343Pro	c.1028A>C	missense	1	246224	0	4.06e-06	0	15302	0	0	9850	0	0	17248	0	0	22300	0	0	111674	0	0	33582	0	0	5486	0	1	30782	0		0.014	D	0.966	D	2.34	D	-3.27	D	0.99	N	D
2	21256274	T	C	.	p.Asn341Asp	c.1021A>G	missense	2	246226	0	8.12e-06	0	15302	0	0	9850	0	0	17248	0	2	22300	0	0	111676	0	0	33582	0	0	5486	0	0	30782	0		0.226	N	0.939	D	2.24	D	-2.15	N	0.993	D	D
2	21256280	C	T	.	p.Glu339Lys	c.1015G>A	missense	1	246230	0	4.06e-06	0	15304	0	0	9850	0	0	17248	0	0	22300	0	1	111678	0	0	33582	0	0	5486	0	0	30782	0		0.071	N	0.961	D	2.19	D	-2.23	N	0.999	D	D
2	21256291	A	G	rs759295942	p.Leu335Pro	c.1004T>C	missense	4	277204	0	1.44e-05	0	24030	0	0	10152	0	0	18868	0	0	25794	0	4	126692	0	0	34420	0	0	6466	0	0	30782	0		0.005	D	1	D	2.515	D	-4.35	D	0.997	D	D
2	21256303	T	C	rs767329761	p.Glu331Gly	c.992A>G	missense	4	277202	0	1.44e-05	0	24030	0	0	10152	0	0	18868	0	0	25792	0	4	126692	0	0	34420	0	0	6466	0	0	30782	0		0.01	D	0.993	D	2.28	D	-4.02	D	0.999	D	D
2	21256328	C	T	rs368194255	p.Glu323Lys	c.967G>A	missense	3	246232	0	1.22e-05	1	15304	0	0	9850	0	0	17248	0	0	22294	0	2	111686	0	0	33582	0	0	5486	0	0	30782	0		0.031	D	0.98	D	2.075	D	-2.19	N	0.999	D	D
2	21256330	G	T	rs750454285	p.Ala322Asp	c.965C>A	missense	1	246234	0	4.06e-06	0	15304	0	0	9850	0	0	17248	0	0	22298	0	0	111684	0	0	33582	0	0	5486	0	1	30782	0		0.315	N	0.938	D	2.015	D	-1.62	N	0.995	D	D
2	21256370	C	A	rs141888564	p.Ala309Ser	c.925G>T	missense	1	246206	0	4.06e-06	0	15304	0	0	9848	0	0	17248	0	0	22288	0	1	111668	0	0	33582	0	0	5486	0	0	30782	0		0.547	N	0.985	D	2.34	D	-1.14	N	0.994	D	D
2	21256376	C	T	rs770369582	p.Gly307Ser	c.919G>A	missense	2	277182	0	7.22e-06	2	24034	0	0	10152	0	0	18866	0	0	25790	0	0	126670	0	0	34420	0	0	6468	0	0	30782	0		0.338	N	0.751	D	1.43	N	-1.85	N	0.997	D	D
2	21256381	T	G	rs199937544	p.Lys305Thr	c.914A>C	missense	1	246216	0	4.06e-06	0	15304	0	0	9850	0	0	17248	0	0	22294	0	1	111670	0	0	33582	0	0	5486	0	0	30782	0		0.394	N	0.642	D	0.69	N	-1.73	N	0.994	D	D
2	21257696	A	C	rs775295865	p.Phe299Cys	c.896T>G	missense	1	246266	0	4.06e-06	0	15304	0	0	9850	0	0	17248	0	0	22300	0	1	111714	0	0	33582	0	0	5486	0	0	30782	0		0.001	D	1	D	2.455	D	-4.46	D	0.993	D	D
2	21257696	A	G	rs775295865	p.Phe299Ser	c.896T>C	missense	2	246266	0	8.12e-06	0	15304	0	0	9850	0	0	17248	0	0	22300	0	2	111714	0	0	33582	0	0	5486	0	0	30782	0		0.002	D	0.999	D	2.455	D	-3.51	D	0.998	D	D
2	21257699	A	G	rs776491267	p.Phe298Ser	c.893T>C	missense	1	246264	0	4.06e-06	0	15304	0	0	9850	0	0	17248	0	0	22300	0	0	111712	0	1	33582	0	0	5486	0	0	30782	0		0.383	N	0.801	D	2.015	D	-2.73	D	0.998	D	D
2	21257702	C	T	rs147223101	p.Arg297His	c.890G>A	missense	25	277242	1	9.02e-05	0	24030	0	0	10152	0	8	18868	0	0	25794	0	8	126728	1	4	34420	0	0	6468	0	5	30782	0		0	D	1	D	2.545	D	-3.21	D	0.999	D	D
2	21257702	C	A	rs147223101	p.Arg297Leu	c.890G>T	missense	4	246264	0	1.62e-05	0	15304	0	0	9850	0	0	17248	0	4	22300	0	0	111712	0	0	33582	0	0	5486	0	0	30782	0		0	D	1	D	2.545	D	-4.59	D	0.998	D	D
2	21257703	G	A	rs766376456	p.Arg297Cys	c.889C>T	missense	25	277236	0	9.02e-05	1	24032	0	2	10152	0	2	18866	0	0	25794	0	1	126722	0	0	34420	0	0	6468	0	19	30782	0		0	D	1	D	2.545	D	-5.28	D	0.999	D	D
2	21257717	G	C	rs755277795	p.Pro292Arg	c.875C>G	missense	7	246254	0	2.84e-05	0	15304	0	0	9850	0	7	17248	0	0	22290	0	0	111712	0	0	33582	0	0	5486	0	0	30782	0		0.192	N	0.063	N	2.015	D	-3.35	D	0.996	D	D
2	21257735	A	G	.	p.Leu286Ser	c.857T>C	missense	1	246268	0	4.06e-06	0	15304	0	0	9850	0	0	17248	0	0	22300	0	1	111716	0	0	33582	0	0	5486	0	0	30782	0		0.001	D	0.997	D	2.515	D	-4.27	D	0.998	D	D
2	21257738	G	A	rs767888168	p.Thr285Ile	c.854C>T	missense	4	246266	0	1.62e-05	0	15304	0	0	9850	0	3	17248	0	0	22300	0	0	111714	0	1	33582	0	0	5486	0	0	30782	0		0.039	D	0.964	D	2.24	D	-2.43	N	0.997	D	D
2	21257748	C	T	.	p.Val282Met	c.844G>A	missense	1	30972	0	3.23e-05	0	8730	0	0	302	0	0	1620	0	0	3494	0	1	15006	0	0	838	0	0	982	0	0	0	0		0.036	D	0.898	D	2.075	D	-1.6	N	0.996	D	D
2	21257762	C	T	.	p.Gly277Glu	c.830G>A	missense	1	246266	0	4.06e-06	0	15304	0	0	9850	0	0	17248	0	0	22300	0	1	111714	0	0	33582	0	0	5486	0	0	30782	0		0.003	D	1	D	2.425	D	-5.5	D	0.998	D	D
2	21257763	C	T	.	p.Gly277Arg	c.829G>A	missense	1	246266	0	4.06e-06	0	15304	0	0	9850	0	0	17248	0	0	22300	0	1	111714	0	0	33582	0	0	5486	0	0	30782	0		0.002	D	0.96	D	2.08	D	-5.5	D	0.999	D	D
2	21258462	G	A	rs750907137	p.Ser271Phe	c.812C>T	missense	1	246192	0	4.06e-06	0	15304	0	0	9850	0	0	17246	0	0	22290	0	1	111656	0	0	33580	0	0	5484	0	0	30782	0		0	D	1	D	2.515	D	-4.3	D	0.999	D	D
2	21258468	G	T	rs757964071	p.Pro269His	c.806C>A	missense	1	246208	0	4.06e-06	0	15304	0	0	9850	0	0	17248	0	0	22294	0	0	111666	0	0	33580	0	0	5484	0	1	30782	0		0	D	1	D	2.545	D	-6.71	D	0.997	D	D
2	21258475	A	G	rs768242937	p.Phe267Leu	c.799T>C	missense	1	246224	0	4.06e-06	0	15304	0	0	9848	0	0	17248	0	0	22294	0	1	111684	0	0	33580	0	0	5484	0	0	30782	0		0.288	N	0.467	D	1.175	N	-3.31	D	0.994	D	D
2	21258508	C	T	.	p.Val256Met	c.766G>A	missense	1	246240	0	4.06e-06	0	15304	0	0	9850	0	0	17248	0	0	22298	0	0	111698	0	1	33580	0	0	5484	0	0	30778	0		0.544	N	0.889	D	1.245	N	-1.04	N	0.994	D	D
2	21258509	A	T	rs543698457	p.His255Gln	c.765T>A	missense	1	246244	0	4.06e-06	0	15304	0	0	9850	0	0	17248	0	0	22300	0	1	111700	0	0	33580	0	0	5484	0	0	30778	0		0.003	D	1	D	2.545	D	-5.16	D	0.983	N	D
2	21258512	C	A	rs775651131	p.Lys254Asn	c.762G>T	missense	1	246244	0	4.06e-06	0	15302	0	0	9850	0	1	17248	0	0	22300	0	0	111704	0	0	33580	0	0	5484	0	0	30776	0		0.021	D	1	D	2.455	D	-2.79	D	0.998	D	D
2	21258514	T	C	rs373455221	p.Lys254Glu	c.760A>G	missense	1	246240	0	4.06e-06	0	15304	0	0	9850	0	0	17248	0	0	22298	0	1	111696	0	0	33582	0	0	5484	0	0	30778	0		0.108	N	1	D	2.105	D	-2.28	N	0.998	D	D
2	21258522	G	A	.	p.Ala251Val	c.752C>T	missense	1	30978	0	3.23e-05	1	8728	0	0	302	0	0	1622	0	0	3494	0	0	15012	0	0	838	0	0	982	0	0	0	0		0.113	N	0.642	D	0.69	N	-1.03	N	0.999	D	D
2	21258535	A	G	rs762286959	p.Tyr247His	c.739T>C	missense	1	246202	0	4.06e-06	0	15304	0	0	9848	0	0	17248	0	0	22292	0	0	111670	0	0	33582	0	0	5484	0	1	30774	0		0	D	1	D	2.545	D	-3.56	D	0.999	D	D
2	21258546	T	A	rs765507106	p.Gln243Leu	c.728A>T	missense	2	277168	0	7.22e-06	0	24032	0	0	10150	0	0	18868	0	0	25776	0	1	126684	0	1	34420	0	0	6462	0	0	30776	0		0	D	1	D	2.545	D	-5.08	D	0.995	D	D
2	21258546	T	G	rs765507106	p.Gln243Pro	c.728A>C	missense	1	246194	0	4.06e-06	0	15304	0	0	9848	0	0	17246	0	1	22282	0	0	111674	0	0	33582	0	0	5482	0	0	30776	0		0	D	1	D	2.545	D	-4.34	D	0.994	D	D
2	21258553	T	A	rs758838678	p.Ser241Cys	c.721A>T	missense	3	246158	0	1.22e-05	0	15302	0	0	9848	0	0	17248	0	0	22266	0	1	111656	0	2	33582	0	0	5480	0	0	30776	0		0.002	D	1	D	2.515	D	-3.73	D	0.993	D	D
2	21258555	C	T	.	p.Ser240Asn	c.719G>A	missense	1	246138	0	4.06e-06	0	15300	0	0	9846	0	0	17246	0	0	22278	0	1	111638	0	0	33578	0	0	5478	0	0	30774	0		0.388	N	0.125	N	1.905	D	-0.73	N	0.995	D	D
2	21258561	A	G	rs751025071	p.Leu238Pro	c.713T>C	missense	1	246140	0	4.06e-06	0	15298	0	0	9846	0	0	17248	0	0	22262	0	1	111648	0	0	33580	0	0	5482	0	0	30776	0		0.001	D	1	D	2.485	D	-4.68	D	0.999	D	D
2	21258573	G	C	rs200353509	p.Pro234Arg	c.701C>G	missense	15	277008	0	5.42e-05	0	24030	0	0	10148	0	0	18868	0	0	25734	0	15	126578	0	0	34414	0	0	6460	0	0	30776	0		0.007	D	1	D	2.485	D	-5.81	D	0.998	D	D
2	21258573	G	A	rs200353509	p.Pro234Leu	c.701C>T	missense	1	246030	0	4.07e-06	0	15300	0	0	9846	0	0	17246	0	0	22240	0	0	111568	0	0	33576	0	1	5478	0	0	30776	0		0.099	N	0.996	D	2.14	D	-6.08	D	0.998	D	D
2	21258577	G	A	.	p.Arg233Cys	c.697C>T	missense	2	245866	0	8.14e-06	0	15294	0	0	9844	0	0	17240	0	0	22210	0	2	111466	0	0	33566	0	0	5480	0	0	30766	0		0.157	N	0.999	D	1.87	N	-2.47	N	0.998	D	D
2	21259976	C	A	rs755661819	p.Gly230Val	c.689G>T	missense	4	246216	0	1.63e-05	0	15304	0	0	9848	0	0	17248	0	0	22296	0	0	111678	0	4	33582	0	0	5486	0	0	30774	0		0.002	D	1	D	2.515	D	-5.66	D	0.998	D	D
2	21259976	C	G	rs755661819	p.Gly230Ala	c.689G>C	missense	8	246216	0	3.25e-05	0	15304	0	0	9848	0	0	17248	0	0	22296	0	1	111678	0	0	33582	0	0	5486	0	7	30774	0		0.009	D	1	D	2.515	D	-3.79	D	0.999	D	D
2	21259976	C	T	rs755661819	p.Gly230Asp	c.689G>A	missense	2	246216	0	8.12e-06	0	15304	0	0	9848	0	0	17248	0	0	22296	0	2	111678	0	0	33582	0	0	5486	0	0	30774	0		0.027	D	1	D	2.515	D	-3.94	D	0.999	D	D
2	21259986	G	C	rs146880648	p.Leu227Val	c.679C>G	missense	1	246238	0	4.06e-06	1	15304	0	0	9848	0	0	17248	0	0	22296	0	0	111696	0	0	33582	0	0	5486	0	0	30778	0		0.008	D	0.955	D	2.36	D	-1.65	N	0.996	D	D
2	21259988	G	T	rs757085999	p.Ala226Asp	c.677C>A	missense	3	246242	0	1.22e-05	0	15304	0	0	9848	0	0	17248	0	0	22300	0	0	111696	0	2	33582	0	1	5486	0	0	30778	0		0.002	D	1	D	2.515	D	-3.57	D	0.997	D	D
2	21259989	C	T	.	p.Ala226Thr	c.676G>A	missense	3	277216	0	1.08e-05	0	24036	0	0	10150	0	3	18870	0	0	25790	0	0	126700	0	0	34420	0	0	6468	0	0	30782	0		0.005	D	1	D	2.515	D	-2.49	N	0.999	D	D
2	21260010	G	A	rs145661815	p.Arg219Cys	c.655C>T	missense	8	277216	0	2.89e-05	2	24036	0	0	10152	0	1	18870	0	0	25786	0	1	126706	0	0	34420	0	0	6468	0	4	30778	0		0.017	D	0.986	D	1.15	N	-1.97	N	0.966	N	D
2	21260016	G	C	rs573308525	p.Pro217Ala	c.649C>G	missense	1	246246	0	4.06e-06	0	15304	0	0	9850	0	0	17248	0	0	22298	0	1	111702	0	0	33582	0	0	5486	0	0	30776	0		0.086	N	0.905	D	2.14	D	-4.22	D	0.997	D	D
2	21260016	G	A	rs573308525	p.Pro217Ser	c.649C>T	missense	9	246246	0	3.66e-05	0	15304	0	0	9850	0	0	17248	0	0	22298	0	0	111702	0	0	33582	0	0	5486	0	9	30776	0		0.097	N	0.999	D	2.14	D	-4.11	D	0.999	D	D
2	21260025	G	A	rs763352655	p.Arg214Cys	c.640C>T	missense	2	277218	0	7.22e-06	1	24036	0	0	10152	0	0	18870	0	0	25788	0	0	126712	0	1	34416	0	0	6468	0	0	30776	0		0.016	D	0.998	D	1.04	N	-2.79	D	0.998	D	D
2	21260027	T	A	rs370711366	p.Asp213Val	c.638A>T	missense	5	246248	0	2.03e-05	2	15304	0	0	9850	0	0	17248	0	0	22298	0	3	111704	0	0	33582	0	0	5486	0	0	30776	0		0.002	D	0.997	D	2.515	D	-4.81	D	0.992	D	D
2	21260043	C	G	rs759890704	p.Asp208His	c.622G>C	missense	1	246250	0	4.06e-06	0	15302	0	0	9850	0	0	17248	0	0	22298	0	1	111706	0	0	33582	0	0	5486	0	0	30778	0		0.009	D	0.966	D	1.32	N	-2.36	N	0.989	N	D
2	21260067	C	T	rs763878189	p.Ala200Thr	c.598G>A	missense	6	246226	0	2.44e-05	0	15300	0	0	9850	0	0	17248	0	0	22298	0	6	111696	0	0	33582	0	0	5484	0	0	30768	0		0.051	N	0.751	D	2.42	D	-2.02	N	0.998	D	D
2	21260070	C	A	.	p.Val199Leu	c.595G>T	missense	2	246232	0	8.12e-06	0	15304	0	0	9850	0	0	17248	0	0	22298	0	0	111700	0	0	33580	0	0	5486	0	2	30766	0		0.087	N	0.978	D	2.14	D	-1.48	N	0.988	N	D
2	21260084	G	A	rs13306198	p.Thr194Met	c.581C>T	missense	1256	277176	28	0.004531	11	24036	0	0	10150	0	1038	18862	27	0	25782	0	25	126704	0	116	34412	1	13	6464	0	53	30766	0		0.006	D	0.995	D	1.5	N	-2.45	N	0.998	D	D
2	21260094	T	C	.	p.Thr191Ala	c.571A>G	missense	1	246206	0	4.06e-06	0	15300	0	0	9850	0	0	17248	0	0	22294	0	1	111688	0	0	33578	0	0	5484	0	0	30764	0		0.128	N	0.059	N	2.32	D	-2.28	N	0.991	D	D
2	21260096	A	G	.	p.Phe190Ser	c.569T>C	missense	2	246216	0	8.12e-06	0	15302	0	0	9850	0	0	17246	0	0	22298	0	2	111692	0	0	33580	0	0	5484	0	0	30764	0		0.129	N	0.784	D	1.245	N	-1.85	N	0.996	D	D
2	21260121	C	T	rs769838164	p.Val182Met	c.544G>A	missense	8	246048	0	3.25e-05	2	15286	0	0	9844	0	0	17248	0	0	22264	0	2	111628	0	1	33572	0	0	5482	0	3	30724	0		0.002	D	1	D	2.42	D	-2.18	N	0.998	D	D
2	21260127	C	A	rs143959032	p.Asp180Tyr	c.538G>T	missense	3	246010	0	1.22e-05	0	15282	0	0	9844	0	0	17248	0	0	22268	0	3	111606	0	0	33562	0	0	5482	0	0	30718	0		0.025	D	1	D	2.34	D	-4.54	D	0.994	D	D
2	21260127	C	T	rs143959032	p.Asp180Asn	c.538G>A	missense	1	246010	0	4.07e-06	0	15282	0	0	9844	0	0	17248	0	0	22268	0	1	111606	0	0	33562	0	0	5482	0	0	30718	0		0.144	N	1	D	2.34	D	-2.35	N	0.999	D	D
2	21260831	A	G	rs375292895	p.Leu179Pro	c.536T>C	missense	1	246260	0	4.06e-06	0	15304	0	0	9850	0	0	17248	0	0	22294	0	1	111716	0	0	33582	0	0	5484	0	0	30782	0		0.013	D	0.991	D	1.87	N	-2.43	N	0.998	D	D
2	21260832	G	T	rs775918424	p.Leu179Met	c.535C>A	missense	1	246258	0	4.06e-06	0	15304	0	0	9850	0	0	17248	0	0	22294	0	0	111714	0	0	33582	0	0	5484	0	1	30782	0		0.432	N	0.58	D	0.345	N	0.13	N	0.995	D	D
2	21260841	C	T	.	p.Val176Met	c.526G>A	missense	1	246258	0	4.06e-06	0	15304	0	0	9848	0	1	17248	0	0	22292	0	0	111716	0	0	33582	0	0	5486	0	0	30782	0		0.103	N	0.934	D	2.015	D	-0.62	N	0.997	D	D
2	21260868	G	A	rs139842930	p.Pro167Ser	c.499C>T	missense	28	277230	0	0.000101	3	24030	0	0	10152	0	0	18870	0	0	25792	0	23	126716	0	1	34420	0	1	6468	0	0	30782	0		0.007	D	1	D	2.515	D	-3.77	D	0.999	D	D
2	21260873	A	G	rs375285536	p.Leu165Pro	c.494T>C	missense	1	246270	0	4.06e-06	1	15304	0	0	9850	0	0	17248	0	0	22298	0	0	111720	0	0	33582	0	0	5486	0	0	30782	0		0.01	D	1	D	2.38	D	-3.34	D	0.999	D	D
2	21260877	G	A	rs754899891	p.Leu164Phe	c.490C>T	missense	1	246266	0	4.06e-06	0	15304	0	0	9850	0	0	17248	0	0	22300	0	0	111714	0	0	33582	0	0	5486	0	1	30782	0		0	D	1	D	2.545	D	-2.5	N	0.999	D	D
2	21260885	A	G	.	p.Ile161Thr	c.482T>C	missense	1	246272	0	4.06e-06	0	15304	0	0	9850	0	0	17248	0	0	22300	0	1	111720	0	0	33582	0	0	5486	0	0	30782	0		0.003	D	0.982	D	2.36	D	-3.07	D	0.998	D	D
2	21260891	C	A	rs764210752	p.Gly159Val	c.476G>T	missense	1	246268	0	4.06e-06	0	15304	0	0	9850	0	0	17248	0	0	22298	0	1	111718	0	0	33582	0	0	5486	0	0	30782	0		0	D	1	D	2.545	D	-6.23	D	0.998	D	D
2	21260892	C	T	rs765369786	p.Gly159Ser	c.475G>A	missense	1	246266	0	4.06e-06	0	15304	0	0	9850	0	0	17248	0	0	22298	0	1	111716	0	0	33582	0	0	5486	0	0	30782	0		0	D	1	D	2.545	D	-4.12	D	0.999	D	D
2	21260896	C	G	.	p.Lys157Asn	c.471G>C	missense	1	246264	0	4.06e-06	0	15304	0	0	9850	0	0	17248	0	0	22298	0	1	111714	0	0	33582	0	0	5486	0	0	30782	0		0	D	1	D	2.545	D	-3.63	D	0.998	D	D
2	21260901	T	C	.	p.Ile156Val	c.466A>G	missense	2	277232	0	7.21e-06	0	24026	0	0	10152	0	0	18870	0	0	25792	0	0	126722	0	0	34420	0	1	6468	0	1	30782	0		0.014	D	0.17	N	1.975	D	-0.56	N	0.995	D	D
2	21260907	G	C	.	p.Leu154Val	c.460C>G	missense	1	246270	0	4.06e-06	1	15304	0	0	9850	0	0	17248	0	0	22300	0	0	111718	0	0	33582	0	0	5486	0	0	30782	0		0	D	1	D	2.545	D	-2.18	N	0.999	D	D
2	21260918	G	A	.	p.Pro150Leu	c.449C>T	missense	1	246268	0	4.06e-06	0	15304	0	0	9850	0	0	17248	0	0	22300	0	0	111716	0	1	33582	0	0	5486	0	0	30782	0		0.006	D	1	D	2.455	D	-6.58	D	0.998	D	D
2	21260919	G	A	.	p.Pro150Ser	c.448C>T	missense	1	246268	0	4.06e-06	0	15304	0	0	9850	0	0	17248	0	0	22300	0	0	111716	0	1	33582	0	0	5486	0	0	30782	0		0.031	D	1	D	2.455	D	-5.13	D	0.999	D	D
2	21260925	C	T	rs757289663	p.Asp148Asn	c.442G>A	missense	2	277240	0	7.21e-06	0	24036	0	0	10152	0	0	18870	0	0	25792	0	2	126720	0	0	34420	0	0	6468	0	0	30782	0		0.111	N	0.982	D	1.895	N	-2.34	N	0.997	D	D
2	21260933	G	A	rs181737266	p.Pro145Leu	c.434C>T	missense	22	246270	0	8.93e-05	2	15304	0	10	9850	0	1	17248	0	0	22300	0	4	111718	0	2	33582	0	1	5486	0	2	30782	0		0.002	D	1	D	2.545	D	-6.28	D	0.999	D	D
2	21260934	G	A	rs6752026	p.Pro145Ser	c.433C>T	missense	3400	277222	210	0.01226	3073	24028	207	1	10152	0	0	18870	0	0	25792	0	48	126712	0	235	34420	2	38	6466	1	5	30782	0		0.009	D	1	D	2.545	D	-4.7	D	0.999	D	D
2	21260934	G	C	rs6752026	p.Pro145Ala	c.433C>G	missense	2	246266	0	8.12e-06	0	15304	0	0	9850	0	1	17248	0	0	22300	0	1	111714	0	0	33582	0	0	5486	0	0	30782	0		0.071	N	0.989	D	2.545	D	-4.6	D	0.995	D	D
2	21260937	A	G	.	p.Tyr144His	c.430T>C	missense	2	277234	0	7.21e-06	0	24032	0	0	10152	0	0	18870	0	0	25794	0	2	126716	0	0	34420	0	0	6468	0	0	30782	0		0.009	D	0.63	D	2.455	D	-3.01	D	0.998	D	D
2	21260954	C	T	rs776319722	p.Gly138Glu	c.413G>A	missense	2	246264	0	8.12e-06	0	15302	0	0	9850	0	2	17248	0	0	22300	0	0	111714	0	0	33582	0	0	5486	0	0	30782	0		0.239	N	1	D	2.38	D	-3.77	D	0.997	D	D
2	21260954	C	A	rs776319722	p.Gly138Val	c.413G>T	missense	1	246264	0	4.06e-06	0	15302	0	0	9850	0	0	17248	0	0	22300	0	0	111714	0	0	33582	0	0	5486	0	1	30782	0		0.28	N	1	D	1.835	N	-4.23	D	0.997	D	D
2	21260955	C	T	.	p.Gly138Arg	c.412G>A	missense	1	246262	0	4.06e-06	0	15302	0	0	9850	0	0	17248	0	0	22300	0	0	111712	0	0	33582	0	0	5486	0	1	30782	0		0.107	N	1	D	2.38	D	-4	D	0.999	D	D
2	21260972	T	G	rs762667000	p.Lys132Thr	c.395A>C	missense	1	246252	0	4.06e-06	0	15302	0	0	9850	0	0	17248	0	0	22300	0	0	111702	0	0	33582	0	0	5486	0	1	30782	0		0.018	D	0.982	D	1.935	D	-2.82	D	0.996	D	D
2	21260976	G	C	rs766149422	p.Leu131Val	c.391C>G	missense	4	277204	0	1.44e-05	0	24026	0	0	10152	0	0	18870	0	3	25792	0	1	126698	0	0	34420	0	0	6466	0	0	30780	0		0.079	N	0.996	D	1.935	D	-1.91	N	0.997	D	D
2	21260978	T	C	rs759513027	p.Glu130Gly	c.389A>G	missense	1	246242	0	4.06e-06	0	15302	0	0	9850	0	0	17248	0	0	22300	0	1	111692	0	0	33582	0	0	5486	0	0	30782	0		0.064	N	0.993	D	2.125	D	-3.37	D	0.999	D	D
2	21260981	T	C	rs201368319	p.Tyr129Cys	c.386A>G	missense	11	246240	0	4.47e-05	0	15302	0	0	9850	0	0	17248	0	0	22300	0	1	111690	0	8	33582	0	2	5486	0	0	30782	0		0.137	N	0.999	D	2.28	D	-4.35	D	0.998	D	D
2	21263815	C	G	.	p.Met126Ile	c.378G>C	missense	1	30970	0	3.23e-05	0	8728	0	0	302	0	0	1622	0	0	3494	0	0	15004	0	1	838	0	0	982	0	0	0	0		0.007	D	0.978	D	2.545	D	-2.61	D	0.995	D	D
2	21263817	T	C	rs368105761	p.Met126Val	c.376A>G	missense	2	277168	0	7.22e-06	1	24032	0	0	10150	0	0	18868	0	0	25744	0	1	126716	0	0	34418	0	0	6466	0	0	30774	0		0.005	D	0.978	D	2.545	D	-2.64	D	0.98	N	D
2	21263820	C	G	.	p.Ala125Pro	c.373G>C	missense	1	30966	0	3.23e-05	1	8730	0	0	302	0	0	1622	0	0	3494	0	0	14998	0	0	838	0	0	982	0	0	0	0		0.048	D	1	D	2.485	D	-2.79	D	0.998	D	D
2	21263826	C	G	.	p.Ala123Pro	c.367G>C	missense	1	246206	0	4.06e-06	0	15298	0	0	9846	0	0	17248	0	0	22260	0	0	111714	0	0	33582	0	1	5482	0	0	30776	0		0.036	D	0.984	D	2.075	D	-2.18	N	0.994	D	D
2	21263839	G	T	rs781633079	p.Asn118Lys	c.354C>A	missense	5	277170	0	1.8e-05	0	24030	0	0	10150	0	0	18870	0	0	25754	0	5	126708	0	0	34420	0	0	6468	0	0	30770	0		0.04	D	0.983	D	2.34	D	-2.49	N	0.998	D	D
2	21263840	T	C	.	p.Asn118Ser	c.353A>G	missense	1	246196	0	4.06e-06	0	15300	0	0	9848	0	0	17248	0	0	22262	0	1	111704	0	0	33582	0	0	5486	0	0	30766	0		0.366	N	0.181	N	1.995	D	-1.67	N	0.996	D	D
2	21263855	A	G	rs753318350	p.Leu113Pro	c.338T>C	missense	1	246148	0	4.06e-06	0	15300	0	0	9850	0	0	17246	0	0	22266	0	0	111684	0	0	33576	0	0	5484	0	1	30742	0		0.006	D	0.76	D	2.19	D	-3.38	D	0.999	D	D
2	21263865	T	C	.	p.Lys110Glu	c.328A>G	missense	2	246102	0	8.13e-06	0	15294	0	0	9846	0	0	17246	0	0	22270	0	0	111678	0	0	33574	0	0	5482	0	2	30712	0		0.174	N	0.026	N	2.095	D	-0.75	N	0.992	D	D
2	21263867	C	T	rs777191260	p.Gly109Asp	c.326G>A	missense	2	246048	0	8.13e-06	0	15282	0	0	9842	0	0	17246	0	0	22258	0	2	111666	0	0	33570	0	0	5482	0	0	30702	0		0.144	N	1	D	2.425	D	-3.46	D	0.999	D	D
2	21263871	C	T	.	p.Glu108Lys	c.322G>A	missense	1	246044	0	4.06e-06	0	15284	0	0	9842	0	0	17244	0	0	22272	0	1	111652	0	0	33570	0	0	5482	0	0	30698	0		0.039	D	0.059	N	1.2	N	-1.61	N	0.999	D	D
2	21263873	G	A	.	p.Pro107Leu	c.320C>T	missense	1	246052	0	4.06e-06	0	15282	0	0	9840	0	0	17244	0	0	22274	0	1	111654	0	0	33570	0	0	5484	0	0	30704	0		0.077	N	0.028	N	2.075	D	-3.02	D	0.998	D	D
2	21263875	G	C	rs371662800	p.Asn106Lys	c.318C>G	missense	6	276970	0	2.17e-05	6	24014	0	0	10144	0	0	18862	0	0	25758	0	0	126626	0	0	34412	0	0	6464	0	0	30690	0		0.054	N	0.896	D	2.14	D	-2.44	N	0.997	D	D
2	21263889	C	T	rs771921277	p.Val102Met	c.304G>A	missense	1	245906	0	4.07e-06	0	15258	0	0	9834	0	0	17248	0	0	22264	0	1	111592	0	0	33574	0	0	5482	0	0	30654	0		0.021	D	0.968	D	2.085	D	-1.34	N	0.998	D	D
2	21263891	T	C	.	p.Glu101Gly	c.302A>G	missense	1	245878	0	4.07e-06	0	15250	0	0	9836	0	0	17244	0	0	22268	0	0	111586	0	0	33570	0	1	5480	0	0	30644	0		0.002	D	1	D	2.515	D	-4.05	D	0.999	D	D
2	21263900	G	A	rs1367117	p.Thr98Ile	c.293C>T	missense	70868	276142	10012	0.2566	2669	23944	147	1891	10128	187	2393	18852	147	7066	25674	984	40292	126138	6424	9921	34354	1444	1730	6442	231	4906	30610	448		0.102	N	0.125	N	2.125	D	-2.22	N	0.998	D	D
2	21263910	T	C	rs200318200	p.Ser95Gly	c.283A>G	missense	2	245608	0	8.14e-06	0	15198	0	0	9822	0	2	17242	0	0	22242	0	0	111484	0	0	33558	0	0	5472	0	0	30590	0		0.078	N	0.811	D	2.08	D	-2	N	0.997	D	D
2	21263921	A	G	rs148503464	p.Ile91Thr	c.272T>C	missense	2	245344	0	8.15e-06	0	15170	0	0	9808	0	0	17242	0	0	22168	0	2	111398	0	0	33554	0	0	5468	0	0	30536	0		0.01	D	0.982	D	2.395	D	-2.43	N	0.998	D	D
2	21263930	C	T	.	p.Cys88Tyr	c.263G>A	missense	1	245022	0	4.08e-06	0	15118	0	0	9794	0	0	17242	0	0	22110	0	1	111276	0	0	33530	0	0	5468	0	0	30484	0		0.114	N	1	D	2.515	D	-6.91	D	0.997	D	D
2	21263943	C	G	.	p.Val84Leu	c.250G>C	missense	1	244644	0	4.09e-06	0	15064	0	0	9776	0	0	17238	0	0	22048	0	1	111140	0	0	33502	0	0	5462	0	0	30414	0		0.008	D	1	D	2.545	D	-2.01	N	0.997	D	D
2	21263952	C	T	.	p.Glu81Lys	c.241G>A	missense	2	243956	0	8.2e-06	0	14982	0	0	9742	0	0	17216	0	0	21874	0	0	110890	0	2	33454	0	0	5462	0	0	30336	0		0	D	1	D	2.515	D	-2.67	D	0.999	D	D
2	21265252	G	T	rs377171241	p.Ala73Asp	c.218C>A	missense	8	246272	0	3.25e-05	0	15304	0	0	9850	0	0	17248	0	0	22300	0	8	111720	0	0	33582	0	0	5486	0	0	30782	0		0.012	D	0.627	D	1.935	D	-2.26	N	0.97	N	D
2	21265255	C	A	rs759881866	p.Ser72Ile	c.215G>T	missense	9	277238	0	3.25e-05	1	24028	0	0	10152	0	0	18870	0	0	25794	0	0	126724	0	0	34420	0	1	6468	0	7	30782	0		0.003	D	1	D	2.34	D	-3.72	D	0.996	D	D
2	21265256	T	C	rs572869977	p.Ser72Gly	c.214A>G	missense	1	246272	0	4.06e-06	0	15304	0	0	9850	0	0	17248	0	0	22300	0	0	111720	0	1	33582	0	0	5486	0	0	30782	0		0.037	D	1	D	2.34	D	-2.43	N	0.996	D	D
2	21265279	A	C	.	p.Val64Gly	c.191T>G	missense	1	246272	0	4.06e-06	0	15304	0	0	9850	0	0	17248	0	0	22300	0	1	111720	0	0	33582	0	0	5486	0	0	30782	0		0.001	D	0.987	D	2.175	D	-5	D	0.995	D	D
2	21265288	G	A	.	p.Ser61Phe	c.182C>T	missense	1	30950	0	3.23e-05	0	8722	0	1	302	0	0	1622	0	0	3492	0	0	14992	0	0	838	0	0	982	0	0	0	0		0.743	N	0.996	D	2.14	D	-2.81	D	0.998	D	D
2	21265298	C	A	.	p.Ala58Ser	c.172G>T	missense	1	246272	0	4.06e-06	0	15304	0	0	9850	0	0	17248	0	0	22300	0	1	111720	0	0	33582	0	0	5486	0	0	30782	0		0.019	D	0.997	D	2.42	D	-1.78	N	0.998	D	D
2	21265304	A	G	rs150496608	p.Tyr56His	c.166T>C	missense	2	277218	0	7.22e-06	2	24022	0	0	10152	0	0	18870	0	0	25792	0	0	126712	0	0	34420	0	0	6468	0	0	30782	0		0	D	1	D	2.485	D	-3.48	D	0.998	D	D
2	21265310	A	G	.	p.Tyr54His	c.160T>C	missense	1	246272	0	4.06e-06	0	15304	0	0	9850	0	0	17248	0	0	22300	0	0	111720	0	1	33582	0	0	5486	0	0	30782	0		0	D	1	D	2.485	D	-3.33	D	0.998	D	D
2	21265316	A	G	rs757747864	p.Tyr52His	c.154T>C	missense	1	246272	0	4.06e-06	0	15304	0	0	9850	0	0	17248	0	0	22300	0	1	111720	0	0	33582	0	0	5486	0	0	30782	0		0.079	N	1	D	2.105	D	-3.43	D	0.998	D	D
2	21265318	T	C	rs764776276	p.Lys51Arg	c.152A>G	missense	6	277236	0	2.16e-05	0	24036	0	0	10152	0	0	18868	0	0	25794	0	6	126716	0	0	34420	0	0	6468	0	0	30782	0		0.066	N	0.957	D	2.485	D	-1.81	N	0.998	D	D
2	21265321	C	A	.	p.Arg50Leu	c.149G>T	missense	1	246272	0	4.06e-06	0	15304	0	0	9850	0	0	17248	0	0	22300	0	0	111720	0	0	33582	0	0	5486	0	1	30782	0		0.009	D	0.999	D	2.38	D	-4.39	D	0.998	D	D
2	21265322	G	A	rs749903604	p.Arg50Trp	c.148C>T	missense	2	246272	0	8.12e-06	0	15304	0	0	9850	0	0	17248	0	0	22300	0	0	111720	0	1	33582	0	0	5486	0	1	30782	0		0.001	D	1	D	2.38	D	-4.87	D	0.999	D	D
2	21265326	G	T	.	p.His48Gln	c.144C>A	missense	1	246272	0	4.06e-06	0	15304	0	0	9850	0	0	17248	0	0	22300	0	1	111720	0	0	33582	0	0	5486	0	0	30782	0		0.205	N	0.995	D	2.19	D	-3.13	D	0.989	N	D
2	21265327	T	A	.	p.His48Leu	c.143A>T	missense	1	246272	0	4.06e-06	0	15304	0	0	9850	0	0	17248	0	0	22300	0	1	111720	0	0	33582	0	0	5486	0	0	30782	0		0.116	N	0.059	N	2.19	D	-5.18	D	0.958	N	D
2	21265336	C	T	rs757862180	p.Arg45Gln	c.134G>A	missense	4	246270	0	1.62e-05	0	15304	0	0	9850	0	0	17248	0	0	22300	0	4	111718	0	0	33582	0	0	5486	0	0	30782	0		0.007	D	1	D	1.1	N	-2.16	N	0.999	D	D
2	21265337	G	C	rs779776455	p.Arg45Gly	c.133C>G	missense	6	277238	0	2.16e-05	0	24032	0	0	10152	0	0	18870	0	0	25792	0	6	126722	0	0	34420	0	0	6468	0	0	30782	0		0.002	D	1	D	1.1	N	-4.31	D	0.997	D	D
2	21265342	G	T	rs780841518	p.Ala43Glu	c.128C>A	missense	2	277238	0	7.21e-06	1	24036	0	0	10152	0	1	18868	0	0	25792	0	0	126722	0	0	34420	0	0	6466	0	0	30782	0		0.004	D	0.994	D	1.1	N	-2.53	D	0.993	D	D
2	21265346	C	A	rs748171850	p.Asp42Tyr	c.124G>T	missense	1	246268	0	4.06e-06	0	15304	0	0	9850	0	0	17248	0	0	22300	0	0	111716	0	0	33582	0	0	5486	0	1	30782	0		0.006	D	0.998	D	1.04	N	-3.4	D	0.991	D	D
2	21266810	G	T	.	p.Pro3Gln	c.8C>A	missense	1	30526	0	3.28e-05	1	8664	0	0	294	0	0	1622	0	0	3280	0	0	14902	0	0	788	0	0	976	0	0	0	0		0.033	D	0.609	D	1.04	N	-2.12	N	0.9	N	D
Notes:
In the prediction columns "D" denotes variants that are predicted to be deleterious by the respective algorithm, whereas "N" indicates putatively neutral variants

## Sheet: APOB_CNV
CNV type	Position	CNV length	Frequency
			Non-Finnish EUR	Finnish	AFR	EAS	SAS	AMR
Deletion	chr2:21224600-21265353	40754	2.9967e-05	0	0	0	0	0
	chr2:21224600-21263960	39361	2.9967e-05	0	0	0	0	0
	chr2:21224600-21260988	36389	2.9967e-05	0	0	0	0	0
	chr2:21224600-21242782	18183	2.9967e-05	0	0	0	0	0
	chr2:21251197-21260988	9792	2.9967e-05	0	0	0	0	0
	chr2:21224600-21241990	17391	2.9967e-05	0	0	0	0	0
	chr2:21252509-21252892	384	2.9967e-05	0	0	0	0	0
	chr2:21224600-21238422	13823	2.9967e-05	0	0	0	0	0
	chr2:21224600-21237470	12871	5.99341e-05	0	0	0	0	0
	chr2:21224600-21235528	10929	2.9967e-05	0	0	0	0	0
	chr2:21227139-21238422	11284	2.9967e-05	0	0	0	0	0
	chr2:21227139-21238137	10999	2.9967e-05	0	0	0	0	0
	chr2:21227950-21248001	20052	2.9967e-05	0	0	0	0	0
Duplication	whole gene		5.99341e-05	0	0	0	0	0
	chr2:21224600-21266428	41829	2.9967e-05	0	0	0	0	0
	chr2:21224600-21242782	18183	2.9967e-05	0	0	0	0	0
	chr2:21251197-21265353	14157	2.9967e-05	0	0	0	0	0
	chr2:21224600-21241990	17391	2.9967e-05	0	0	0	0	0
	chr2:21251197-21252892	1696	2.9967e-05	0	0	0	0	0
	chr2:21224600-21238422	13823	2.9967e-05	0	0	0	0	0
	chr2:21224600-21238137	13538	2.9967e-05	0.000604778	0	0	0	0
	chr2:21224600-21237470	12871	2.9967e-05	0	0	0	0	0
	chr2:21224600-21236410	11811	5.99341e-05	0	0	0	0	0
	chr2:21224600-21235528	10929	2.9967e-05	0	0	0	0	0
	chr2:21227139-21258585	31447	2.9967e-05	0	0	0	0	0
	chr2:21227139-21239526	12388	2.9967e-05	0	0	0	0	0
	chr2:21227950-21266428	38479	2.9967e-05	0	0	0	0	0

## Sheet: APOE
Chrom	Position	Reference	Alternate	RSID	Protein Consequence	Transcript Consequence	Annotation	Allele Count	Allele Number	Number of Homozygotes	Global Allele Frequency	Allele Count African	Allele Number African	Homozygote Count African	Allele Count Ashkenazi Jewish	Allele Number Ashkenazi Jewish	Homozygote Count Ashkenazi Jewish	Allele Count East Asian	Allele Number East Asian	Homozygote Count East Asian	Allele Count European (Finnish)	Allele Number European (Finnish)	Homozygote Count European (Finnish)	Allele Count European (Non-Finnish)	Allele Number European (Non-Finnish)	Homozygote Count European (Non-Finnish)	Allele Count Latino	Allele Number Latino	Homozygote Count Latino	Allele Count Other	Allele Number Other	Homozygote Count Other	Allele Count South Asian	Allele Number South Asian	Homozygote Count South Asian		SIFT_score	SIFT_Prediction	Polyphen2_HDIV_score	Polyphen2_Prediction	MutationAssessor_score	MutationAssessor_Prediction	PROVEAN_score	PROVEAN_Prediction	DANN_score	DANN_Prediction	Putative effect
19	45409909	G	A	.	p.Val10Ile	c.28G>A	missense	2	277134	0	7.22e-06	0	24002	0	0	10152	0	0	18864	0	0	25790	0	0	126664	0	2	34416	0	0	6464	0	0	30782	0		0.043	D	0.666	D	2.05	D	0.08	N	0.97	N	D
19	45411025	G	C	rs533904656	p.Ala18Pro	c.52G>C	missense	2	239980	0	8.33e-06	2	14726	0	0	9742	0	0	17076	0	0	19942	0	0	109380	0	0	33294	0	0	5376	0	0	30444	0		0.004	D	0.955	D	2.74	D	-3.57	D	0.996	D	D
19	45411025	G	A	rs533904656	p.Ala18Thr	c.52G>A	missense	46	270922	0	0.0001698	0	23446	0	0	10044	0	44	18696	0	0	23434	0	0	124368	0	0	34132	0	2	6358	0	0	30444	0		0.046	D	0.084	N	2.045	D	-2.83	D	0.997	D	D
19	45411034	G	A	rs121918392	p.Glu21Lys	c.61G>A	missense	11	241886	0	4.55e-05	0	14868	0	0	9776	0	11	17130	0	0	20724	0	0	109974	0	0	33406	0	0	5420	0	0	30588	0		0.788	N	0.489	D	2.2	D	-0.56	N	0.975	N	D
19	45411089	A	G	rs756353413	p.Gln39Arg	c.116A>G	missense	5	245408	0	2.04e-05	0	15168	0	0	9826	0	5	17220	0	0	22150	0	0	111228	0	0	33566	0	0	5468	0	0	30782	0		0.007	D	0.456	D	2.4	D	-1.67	N	0.957	N	D
19	45411099	GCGCTGGGAACTGGCA	G	rs768374191	p.Arg43_Ala47del	c.128_142delGCTGGGAACTGGCAC	inframe deletion	1	245598	0	4.07e-06	0	15210	0	0	9836	0	0	17228	0	0	22174	0	0	111324	0	0	33566	0	0	5478	0	1	30782	0		0.017	D	0.678	D	0.695	N	-1.3	N	0.997	D	D
19	45411101	G	A	rs371694216	p.Arg43His	c.128G>A	missense	4	245638	1	1.63e-05	2	15204	0	0	9836	0	0	17226	0	0	22194	0	2	111350	1	0	33566	0	0	5482	0	0	30780	0		0.096	N	0.466	D	0.695	N	-0.52	N	0.994	D	D
19	45411110	T	C	rs769452	p.Leu46Pro	c.137T>C	missense	714	276752	4	0.00258	4	23966	0	49	10140	0	0	18846	0	196	25710	3	428	126440	1	15	34408	0	21	6462	0	1	30780	0		0.228	N	0.953	D	2.14	D	-1.04	N	0.942	N	D
19	45411121	C	A	rs11542029	p.Arg50Ser	c.148C>A	missense	1	245900	0	4.07e-06	0	15260	0	0	9844	0	0	17236	0	0	22234	0	1	111494	0	0	33570	0	0	5480	0	0	30782	0		0	D	1	D	2.75	D	-6	D	0.999	D	D
19	45411121	C	G	rs11542029	p.Arg50Gly	c.148C>G	missense	1	245900	0	4.07e-06	0	15260	0	0	9844	0	0	17236	0	0	22234	0	1	111494	0	0	33570	0	0	5480	0	0	30782	0		0.001	D	1	D	2.75	D	-3.94	D	0.997	D	D
19	45411121	C	T	rs11542029	p.Arg50Cys	c.148C>T	missense	3	245900	0	1.22e-05	1	15260	0	0	9844	0	1	17236	0	0	22234	0	1	111494	0	0	33570	0	0	5480	0	0	30782	0		0.001	D	1	D	2.75	D	-5.06	D	0.998	D	D
19	45411122	G	C	rs762461580	p.Arg50Pro	c.149G>C	missense	1	245920	0	4.07e-06	0	15268	0	0	9844	0	0	17234	0	0	22242	0	0	111504	0	0	33572	0	0	5478	0	1	30778	0		0.001	D	1	D	2.75	D	-4.98	D	0.991	D	D
19	45411122	G	T	rs762461580	p.Arg50Leu	c.149G>T	missense	1	245920	0	4.07e-06	0	15268	0	0	9844	0	0	17234	0	0	22242	0	1	111504	0	0	33572	0	0	5478	0	0	30778	0		0.002	D	1	D	2.75	D	-5.21	D	0.997	D	D
19	45411122	G	A	rs762461580	p.Arg50His	c.149G>A	missense	4	245920	0	1.63e-05	0	15268	0	0	9844	0	3	17234	0	0	22242	0	0	111504	0	0	33572	0	1	5478	0	0	30778	0		0.01	D	1	D	2.75	D	-3.61	D	0.999	D	D
19	45411140	G	A	rs752790054	p.Arg56His	c.167G>A	missense	3	245928	0	1.22e-05	0	15272	0	0	9844	0	0	17234	0	0	22256	0	1	111480	0	0	33578	0	0	5482	0	2	30782	0		0.092	N	0.015	N	2.56	D	-1.76	N	0.996	D	D
19	45411165	G	A	rs370594287	p.Gln64Gln	c.192G>A	synonymous	1	245764	0	4.07e-06	0	15234	0	0	9844	0	1	17232	0	0	22242	0	0	111380	0	0	33576	0	0	5478	0	0	30778	0		0.14	N	0.99	D	2.56	D	-2.28	N	0.996	D	D
19	45411172	G	A	rs780035531	p.Glu67Lys	c.199G>A	missense	1	245732	0	4.07e-06	0	15240	0	0	9844	0	0	17226	0	0	22232	0	1	111362	0	0	33574	0	0	5476	0	0	30778	0		0.246	N	0.147	N	2.05	D	-1.31	N	0.996	D	D
19	45411176	A	T	.	p.Glu68Val	c.203A>T	missense	1	245690	0	4.07e-06	0	15256	0	1	9844	0	0	17226	0	0	22194	0	0	111350	0	0	33568	0	0	5478	0	0	30774	0		0.007	D	0.969	D	2.48	D	-4.52	D	0.992	D	D
19	45411179	T	A	rs768780599	p.Leu69Gln	c.206T>A	missense	1	245670	0	4.07e-06	0	15242	0	0	9848	0	0	17222	0	0	22196	0	0	111342	0	0	33568	0	0	5478	0	1	30774	0		0.002	D	0.997	D	2.43	D	-5.01	D	0.999	D	D
19	45411179	T	C	rs768780599	p.Leu69Pro	c.206T>C	missense	2	245670	0	8.14e-06	0	15242	0	0	9848	0	0	17222	0	0	22196	0	0	111342	0	0	33568	0	0	5478	0	2	30774	0		0.002	D	0.977	D	2.43	D	-4.48	D	0.995	D	D
19	45411181	C	T	.	p.Leu70Phe	c.208C>T	missense	2	245622	0	8.14e-06	0	15236	0	0	9846	0	0	17226	0	1	22186	0	1	111308	0	0	33564	0	0	5478	0	0	30778	0		0.164	N	0.999	D	2.4	D	-1.55	N	0.998	D	D
19	45411191	A	G	.	p.Gln73Arg	c.218A>G	missense	1	245238	0	4.08e-06	0	15214	0	0	9838	0	0	17220	0	0	22102	0	0	111080	0	0	33568	0	0	5468	0	1	30748	0		0.046	D	0.242	N	2.025	D	-2.97	D	0.99	N	D
19	45411194	T	C	rs769366285	p.Val74Ala	c.221T>C	missense	1	245198	0	4.08e-06	0	15212	0	0	9836	0	0	17220	0	0	22092	0	0	111056	0	0	33570	0	0	5460	0	1	30752	0		0.003	D	0.981	D	2.6	D	-3.09	D	0.998	D	D
19	45411202	G	A	rs770545391	p.Glu77Lys	c.229G>A	missense	1	244600	0	4.09e-06	0	15172	0	0	9822	0	0	17204	0	0	22010	0	1	110704	0	0	33544	0	0	5434	0	0	30710	0		0.002	D	1	D	2.8	D	-3.37	D	0.999	D	D
19	45411798	T	G	.	p.Met82Arg	c.245T>G	missense	1	243724	0	4.1e-06	0	15200	0	0	9828	0	0	17204	0	0	22236	0	0	109496	0	0	33544	0	1	5450	0	0	30766	0		0.002	D	0.998	D	2.14	D	-4.15	D	0.982	N	D
19	45411803	G	A	.	p.Glu84Lys	c.250G>A	missense	1	243954	0	4.1e-06	0	15200	0	0	9830	0	0	17204	0	0	22234	0	1	109722	0	0	33546	0	0	5452	0	0	30766	0		0.043	D	0.122	N	1.95	D	-2.68	D	0.998	D	D
19	45411809	A	G	.	p.Met86Val	c.256A>G	missense	3	244200	0	1.23e-05	0	15222	0	0	9836	0	0	17206	0	0	22246	0	2	109920	0	0	33544	0	0	5458	0	1	30768	0		0.005	D	0.79	D	2.47	D	-3.23	D	0.984	N	D
19	45411815	G	C	.	p.Glu88Gln	c.262G>C	missense	3	244280	0	1.23e-05	0	15212	0	0	9838	0	0	17206	0	0	22226	0	1	110032	0	2	33540	0	0	5456	0	0	30770	0		0	D	1	D	2.585	D	-2.66	D	0.999	D	D
19	45411819	T	C	rs368210726	p.Leu89Ser	c.266T>C	missense	8	275298	0	2.91e-05	7	23922	0	0	10142	0	0	18826	0	0	25724	0	1	125102	0	0	34382	0	0	6436	0	0	30764	0		0.107	N	0.98	D	0.805	N	-0.05	N	0.999	D	D
19	45411821	A	G	.	p.Lys90Glu	c.268A>G	missense	1	244330	0	4.09e-06	0	15206	0	0	9838	0	0	17204	0	0	22218	0	1	110096	0	0	33542	0	0	5460	0	0	30766	0		0.147	N	0.831	D	2.4	D	-1.16	N	0.994	D	D
19	45411828	A	G	.	p.Tyr92Cys	c.275A>G	missense	1	244276	0	4.09e-06	0	15196	0	0	9836	0	0	17200	0	0	22198	0	1	110092	0	0	33538	0	0	5452	0	0	30764	0		0	D	1	D	2.555	D	-7.87	D	0.996	D	D
19	45411832	A	C	rs371331933	p.Lys93Asn	c.279A>C	missense	1	244380	0	4.09e-06	0	15202	0	0	9840	0	0	17200	0	0	22200	0	1	110186	0	0	33540	0	0	5452	0	0	30760	0		0.013	D	0.946	D	2.015	D	-2.91	D	0.993	D	D
19	45411849	A	G	rs577618688	p.Gln99Arg	c.296A>G	missense	4	243860	0	1.64e-05	4	15088	0	0	9820	0	0	17188	0	0	22090	0	0	110046	0	0	33498	0	0	5436	0	0	30694	0		0.078	N	0.819	D	2.39	D	-0.9	N	0.995	D	D
19	45411858	C	G	rs11083750	p.Pro102Arg	c.305C>G	missense	7	241686	0	2.9e-05	0	14830	0	0	9786	0	0	17048	0	0	21862	0	7	108906	0	0	33382	0	0	5400	0	0	30472	0		0.001	D	1	D	2.585	D	-7.42	D	0.997	D	D
19	45411869	G	C	.	p.Glu106Gln	c.316G>C	missense	1	238782	0	4.19e-06	0	14572	0	0	9722	0	0	16926	0	0	21592	0	1	107242	0	0	33154	0	0	5338	0	0	30236	0		0.019	D	0.992	D	2.35	D	-1.63	N	0.997	D	D
19	45411882	G	A	rs778348297	p.Arg110Gln	c.329G>A	missense	4	257456	0	1.55e-05	4	22126	0	0	9756	0	0	17746	0	0	24098	0	0	115440	0	0	32896	0	0	6122	0	0	29272	0		0.386	N	1	D	1.79	N	-1.77	N	0.999	D	D
19	45411888	C	A	rs745552623	p.Ser112Tyr	c.335C>A	missense	7	256298	0	2.73e-05	5	22006	0	0	9742	0	0	17652	0	0	23992	0	1	114800	0	1	32738	0	0	6108	0	0	29260	0		0.033	D	0.996	D	1.78	N	-3.42	D	0.987	N	D
19	45411890	A	G	rs771594795	p.Lys113Glu	c.337A>G	missense	1	224568	0	4.45e-06	0	13176	0	0	9438	0	0	15966	0	0	20472	0	0	99330	0	0	31810	0	1	5122	0	0	29254	0		0.035	D	1	D	2.175	D	-1.74	N	0.998	D	D
19	45411893	G	A	.	p.Glu114Lys	c.340G>A	missense	1	223086	0	4.48e-06	0	13092	0	0	9412	0	0	15812	0	0	20424	0	1	98434	0	0	31636	0	0	5086	0	0	29190	0		0.009	D	1	D	2.555	D	-2.81	D	0.999	D	D
19	45411897	T	G	.	p.Leu115Arg	c.344T>G	missense	1	216958	0	4.61e-06	0	12476	0	0	9290	0	0	15414	0	0	19984	0	1	95176	0	0	30904	0	0	4992	0	0	28722	0		0.001	D	1	D	2.485	D	-4.13	D	0.998	D	D
19	45411903	C	T	rs372938213	p.Ala117Val	c.350C>T	missense	2	207204	0	9.65e-06	0	11638	0	0	9134	0	0	14612	0	0	19264	0	2	90042	0	0	29672	0	0	4842	0	0	28000	0		0.144	N	0.993	D	1.78	N	-1.17	N	0.999	D	D
19	45411909	A	C	rs777291619	p.Gln119Pro	c.356A>C	missense	10	232878	0	4.29e-05	9	19942	0	0	9338	0	0	15758	0	0	22384	0	1	102242	0	0	29794	0	0	5754	0	0	27666	0		0.272	N	0.999	D	2.43	D	-2.16	N	0.988	N	D
19	45411935	G	A	rs763313394	p.Asp128Asn	c.382G>A	missense	3	170298	0	1.76e-05	0	8734	0	0	8456	0	0	11608	0	0	16544	0	0	69794	0	0	25636	0	0	4252	0	3	25274	0		0.002	D	0.997	D	2.505	D	-3.24	D	0.999	D	D
19	45411938	G	A	rs752600356	p.Val129Met	c.385G>A	missense	5	167126	0	2.99e-05	0	8530	0	0	8396	0	0	11386	0	2	16320	0	1	67960	0	2	25358	0	0	4196	0	0	24980	0		0.077	N	1	D	2.24	D	-1.27	N	0.974	N	D
19	45411947	C	T	rs11542041	p.Arg132Cys	c.394C>T	missense	2	30856	0	6.48e-05	1	8690	0	0	300	0	0	1610	0	1	3486	0	0	14956	0	0	834	0	0	980	0	0	0	0		0	D	1	D	2.645	D	-6.19	D	0.999	D	D
19	45411948	G	T	.	p.Arg132Leu	c.395G>T	missense	1	30846	0	3.24e-05	0	8682	0	0	300	0	0	1608	0	0	3484	0	1	14958	0	0	834	0	0	980	0	0	0	0		0.002	D	1	D	2.645	D	-5.34	D	0.998	D	D
19	45411957	A	G	rs753798476	p.Gln135Arg	c.404A>G	missense	1	30842	0	3.24e-05	0	8682	0	0	300	0	0	1610	0	0	3486	0	1	14952	0	0	834	0	0	978	0	0	0	0		0.025	D	0.991	D	2.535	D	-2.25	N	0.994	D	D
19	45411960	A	G	.	p.Tyr136Cys	c.407A>G	missense	1	154138	0	6.49e-06	0	7498	0	0	8188	0	0	10794	0	0	15618	0	0	59838	0	0	24488	0	0	3944	0	1	23770	0		0	D	1	D	2.67	D	-7.66	D	0.998	D	D
19	45411962	C	T	rs573658040	p.Arg137Cys	c.409C>T	missense	1	30840	0	3.24e-05	0	8684	0	0	300	0	0	1608	0	0	3486	0	1	14950	0	0	836	0	0	976	0	0	0	0		0.045	D	1	D	2.48	D	-2.4	N	0.999	D	D
19	45411963	G	A	rs11542035	p.Arg137His	c.410G>A	missense	4	182700	0	2.19e-05	1	15958	0	0	8438	0	0	12286	0	0	18942	0	3	73444	0	0	25180	0	0	4870	0	0	23582	0		0.197	N	0.891	D	2.135	D	-0.96	N	0.998	D	D
19	45411965	G	T	rs543363163	p.Gly138Cys	c.412G>T	missense	1	30852	0	3.24e-05	0	8690	0	0	300	0	0	1610	0	0	3482	0	1	14958	0	0	836	0	0	976	0	0	0	0		0.022	D	0.984	D	1.845	N	-3.03	D	0.994	D	D
19	45411971	G	A	rs779569800	p.Val140Met	c.418G>A	missense	4	184148	0	2.17e-05	2	16120	0	0	8444	0	0	12458	0	0	18956	0	0	74284	0	1	25300	0	0	4910	0	1	23676	0		0.061	N	0.813	D	2.14	D	-0.13	N	0.992	D	D
19	45411986	G	C	rs748703149	p.Gly145Arg	c.433G>C	missense	2	183922	0	1.09e-05	0	15966	0	0	8406	0	0	12640	0	0	18800	0	2	74142	0	0	25448	0	0	4890	0	0	23630	0		0.036	D	1	D	2.52	D	-2.22	N	0.998	D	D
19	45411987	G	C	rs267606664	p.Gly145Ala	c.434G>C	missense	1	152944	0	6.54e-06	0	7256	0	0	8102	0	0	11030	0	0	15260	0	0	59154	0	1	24638	0	0	3906	0	0	23598	0		0.06	N	1	D	2.52	D	-1.91	N	0.997	D	D
19	45411987	G	A	rs267606664	p.Gly145Asp	c.434G>A	missense	27	183780	0	0.0001469	0	15942	0	0	8400	0	0	12648	0	1	18742	0	25	74100	0	0	25468	0	0	4882	0	1	23598	0		0.317	N	1	D	2.52	D	-0.5	N	0.998	D	D
19	45412008	G	A	rs28931578	p.Arg152Gln	c.455G>A	missense	1	30818	0	3.25e-05	0	8678	0	0	300	0	0	1616	0	0	3474	0	1	14948	0	0	826	0	0	976	0	0	0	0		0.008	D	1	D	2.565	D	-2.13	N	0.999	D	D
19	45412023	C	T	.	p.Ser157Phe	c.470C>T	missense	2	183224	0	1.09e-05	0	16138	0	0	8366	0	0	13058	0	0	17046	0	2	74252	0	0	25890	0	0	4874	0	0	23600	0		0.002	D	1	D	2.505	D	-3.23	D	0.997	D	D
19	45412040	C	T	rs769455	p.Arg163Cys	c.487C>T	missense	380	180446	7	0.002106	328	16074	7	0	8354	0	0	13058	0	0	15210	0	4	73472	0	41	25912	0	5	4844	0	2	23522	0		0	D	1	D	2.43	D	-4.91	D	0.999	D	D
19	45412043	A	C	rs121918394	p.Lys164Gln	c.490A>C	missense	1	148270	0	6.74e-06	0	7316	0	0	8036	0	0	11378	0	0	11356	0	1	57912	0	0	24980	0	0	3836	0	0	23456	0		0.009	D	0.997	D	2.595	D	-3.18	D	0.995	D	D
19	45412056	G	A	rs376170967	p.Arg168His	c.503G>A	missense	32	171360	0	0.0001867	22	15544	0	0	8260	0	0	12594	0	0	12794	0	0	69066	0	7	25306	0	3	4712	0	0	23084	0		0.003	D	1	D	2.52	D	-3.22	D	0.999	D	D
19	45412067	G	A	.	p.Asp172Asn	c.514G>A	missense	1	30728	0	3.25e-05	0	8678	0	0	298	0	0	1616	0	0	3438	0	1	14922	0	0	802	0	0	974	0	0	0	0		0.005	D	0.997	D	2.39	D	-2.26	N	0.998	D	D
19	45412079	C	T	rs7412	p.Arg176Cys	c.526C>T	missense	10634	162654	455	0.06538	1621	15008	100	643	8196	25	908	12068	40	476	10608	16	4965	64742	230	787	24784	18	279	4560	6	955	22688	20		0.023	D	1	D	2.555	D	-3.94	D	0.999	D	D
19	45412103	G	T	.	p.Ala184Ser	c.550G>T	missense	2	152934	0	1.31e-05	0	13946	0	0	8072	0	0	11360	0	2	8992	0	0	59776	0	0	24210	0	0	4422	0	0	22156	0		0.039	D	0.972	D	1.995	D	-1.36	N	0.997	D	D
19	45412113	G	T	.	p.Gly187Val	c.560G>T	missense	1	30470	0	3.28e-05	0	8652	0	0	296	0	0	1618	0	0	3284	0	1	14882	0	0	780	0	0	958	0	0	0	0		0.103	N	0.999	D	2.555	D	-3.61	D	0.99	N	D
19	45412113	G	C	.	p.Gly187Ala	c.560G>C	missense	1	120318	0	8.31e-06	0	5064	0	0	7694	0	0	9602	0	0	5458	0	1	43962	0	0	23152	0	0	3416	0	0	21970	0		0.642	N	0.749	D	2.555	D	-1.7	N	0.982	N	D
19	45412118	G	A	rs11542032	p.Glu189Lys	c.565G>A	missense	1	30432	0	3.29e-05	0	8652	0	0	294	0	0	1618	0	0	3268	0	1	14856	0	0	788	0	0	956	0	0	0	0		0.024	D	1	D	2.555	D	-1.6	N	0.999	D	D
19	45412121	C	T	.	p.Arg190Cys	c.568C>T	missense	1	30426	0	3.29e-05	0	8642	0	0	296	0	1	1618	0	0	3266	0	0	14856	0	0	790	0	0	958	0	0	0	0		0	D	1	D	2.555	D	-4.18	D	0.999	D	D
19	45412132	C	G	rs748506927	p.Ser193Arg	c.579C>G	missense	1	101046	0	9.9e-06	0	3024	0	0	6760	0	0	7756	0	0	4866	0	0	38690	0	0	18366	0	0	2804	0	1	18780	0		0.058	N	0.998	D	2.3	D	-1.59	N	0.991	D	D
19	45412139	C	T	rs770485817	p.Arg196Cys	c.586C>T	missense	1	92854	0	1.08e-05	0	2488	0	1	6264	0	0	7070	0	0	4604	0	0	36276	0	0	16360	0	0	2556	0	0	17236	0		0	D	1	D	2.535	D	-4.81	D	0.999	D	D
19	45412172	C	T	rs749750245	p.Arg207Cys	c.619C>T	missense	30	104572	0	0.0002869	0	11376	0	0	4044	0	0	8652	0	0	6710	0	0	44038	0	28	14996	0	2	3018	0	0	11738	0		0.001	D	1	D	2.39	D	-3.52	D	0.999	D	D
19	45412172	C	A	rs749750245	p.Arg207Ser	c.619C>A	missense	1	30456	0	3.28e-05	1	8642	0	0	298	0	0	1618	0	0	3278	0	0	14884	0	0	784	0	0	952	0	0	0	0		0.006	D	0.917	D	1.845	N	-1.63	N	0.994	D	D
19	45412173	G	C	.	p.Arg207Pro	c.620G>C	missense	1	75192	0	1.33e-05	0	2722	0	0	3870	0	0	7006	0	0	3514	0	0	29652	0	0	14260	0	0	2130	0	1	12038	0		0.005	D	0.987	D	2.39	D	-2.66	D	0.988	N	D
19	45412173	G	A	.	p.Arg207His	c.620G>A	missense	2	75192	0	2.66e-05	0	2722	0	0	3870	0	0	7006	0	0	3514	0	1	29652	0	1	14260	0	0	2130	0	0	12038	0		0.12	N	0.986	D	2.39	D	-0.69	N	0.998	D	D
19	45412191	T	G	.	p.Val213Gly	c.638T>G	missense	9	102324	0	8.8e-05	0	4314	0	0	6058	0	0	8802	0	0	4550	0	0	37850	0	8	19904	0	1	2924	0	0	17922	0		0.002	D	0.686	D	1.78	N	-1.72	N	0.948	N	D
19	45412205	G	C	.	p.Gly218Arg	c.652G>C	missense	3	142708	0	2.1e-05	0	13292	0	0	7338	0	0	10702	0	0	8242	0	0	56148	0	0	22394	0	1	4146	0	2	20446	0		0.018	D	0.997	D	1.5	N	-0.77	N	0.971	N	D
19	45412212	C	T	.	p.Pro220Leu	c.659C>T	missense	1	30678	0	3.26e-05	0	8644	0	0	302	0	0	1618	0	0	3374	0	1	14958	0	0	814	0	0	968	0	0	0	0		0.026	D	1	D	2.48	D	-1.66	N	0.997	D	D
19	45412215	T	C	.	p.Leu221Pro	c.662T>C	missense	1	121196	0	8.25e-06	0	5524	0	0	7688	0	0	9702	0	0	5278	0	1	44022	0	0	23462	0	0	3440	0	0	22080	0		0.005	D	1	D	2.48	D	-3.19	D	0.997	D	D
19	45412224	G	C	.	p.Arg224Pro	c.671G>C	missense	1	122084	0	8.19e-06	0	5666	0	0	7754	0	0	9760	0	0	5310	0	0	44404	0	0	23536	0	0	3458	0	1	22196	0		0.007	D	1	D	2.48	D	-2.76	D	0.995	D	D
19	45412224	G	T	.	p.Arg224Leu	c.671G>T	missense	1	122084	0	8.19e-06	0	5666	0	0	7754	0	0	9760	0	0	5310	0	1	44404	0	0	23536	0	0	3458	0	0	22196	0		0.107	N	1	D	2.135	D	-1.43	N	0.997	D	D
19	45412253	G	A	.	p.Ala234Thr	c.700G>A	missense	1	125278	0	7.98e-06	0	5950	0	0	7862	0	0	9874	0	0	5844	0	0	46146	0	0	23650	0	0	3520	0	1	22432	0		0.118	N	0.989	D	0	N	-0.24	N	0.997	D	D
19	45412254	C	T	.	p.Ala234Val	c.701C>T	missense	1	125444	0	7.97e-06	0	5956	0	0	7868	0	0	9880	0	0	5880	0	0	46246	0	1	23652	0	0	3520	0	0	22442	0		0.018	D	0.995	D	0	N	-1.73	N	0.998	D	D
19	45412256	C	T	rs530010303	p.Arg235Trp	c.703C>T	missense	3	125956	0	2.38e-05	0	5990	0	0	7880	0	0	9890	0	0	5986	0	3	46542	0	0	23670	0	0	3526	0	0	22472	0		0.003	D	1	D	2.24	D	-2.87	D	0.999	D	D
19	45412257	G	A	.	p.Arg235Gln	c.704G>A	missense	1	30718	0	3.26e-05	0	8684	0	0	298	0	0	1616	0	1	3440	0	0	14880	0	0	826	0	0	974	0	0	0	0		0.439	N	0.769	D	1.14	N	0.26	N	0.997	D	D
19	45412262	G	A	.	p.Glu237Lys	c.709G>A	missense	1	30786	0	3.25e-05	1	8696	0	0	300	0	0	1616	0	0	3456	0	0	14914	0	0	828	0	0	976	0	0	0	0		0.007	D	0.893	D	2.35	D	-2.51	D	0.999	D	D
19	45412276	C	A	.	p.Ser241Arg	c.723C>A	missense	2	30742	0	6.51e-05	2	8670	0	0	300	0	0	1616	0	0	3458	0	0	14898	0	0	828	0	0	972	0	0	0	0		0.122	N	0.142	N	2.08	D	-1.39	N	0.991	D	D
19	45412278	G	C	rs267606663	p.Arg242Pro	c.725G>C	missense	2	162850	0	1.23e-05	0	15154	0	0	8278	0	0	11722	0	2	10248	0	0	65286	0	0	24684	0	0	4634	0	0	22844	0		0.031	D	0.994	D	2.015	D	-2.01	N	0.983	N	D
19	45412289	C	T	rs121918395	p.Arg246Cys	c.736C>T	missense	8	169384	0	4.72e-05	3	15576	0	0	8368	0	0	12100	0	0	11024	0	5	69314	0	0	24988	0	0	4730	0	0	23284	0		0.001	D	0.999	D	2.14	D	-3	D	0.998	D	D
19	45412298	G	C	rs762906934	p.Glu249Gln	c.745G>C	missense	2	147906	0	1.35e-05	0	7524	0	0	8204	0	0	11060	0	0	8398	0	1	60116	0	0	24800	0	0	3874	0	1	23930	0		0.525	N	0.855	D	2	D	-0.61	N	0.924	N	D
19	45412314	T	A	rs199768005	p.Val254Glu	c.761T>A	missense	87	191626	0	0.000454	8	17158	0	0	8700	0	0	13598	0	2	12932	0	77	82730	0	0	26658	0	0	5046	0	0	24804	0		0.01	D	0.89	D	1.59	N	-2.68	D	0.987	N	D
19	45412320	A	T	.	p.Glu256Val	c.767A>T	missense	2	197952	0	1.01e-05	2	17566	0	0	8764	0	0	14102	0	0	13416	0	0	86358	0	0	27280	0	0	5172	0	0	25294	0		0.082	N	0.99	D	1.78	N	-3	D	0.994	D	D
19	45412326	G	A	rs756564996	p.Arg258His	c.773G>A	missense	6	202404	0	2.96e-05	2	17876	0	0	8838	0	0	14406	0	0	13694	0	3	88984	0	0	27800	0	1	5232	0	0	25574	0		0.17	N	0.513	D	1.6	N	-1.69	N	0.993	D	D
19	45412328	G	C	rs778237451	p.Ala259Pro	c.775G>C	missense	1	174968	0	5.72e-06	0	9420	0	0	8582	0	0	13068	0	0	10484	0	0	75950	0	0	27344	0	0	4298	0	1	25822	0		0.056	N	0.982	D	1.7	N	-1.84	N	0.994	D	D
19	45412337	G	A	rs140808909	p.Glu262Lys	c.784G>A	missense	43	217236	0	0.0001979	0	19032	0	0	9088	0	43	15610	0	0	14862	0	0	97132	0	0	29436	0	0	5436	0	0	26640	0		0.079	N	0.973	D	2.555	D	-1.89	N	0.999	D	D
19	45412340	G	A	rs190853081	p.Glu263Lys	c.787G>A	missense	43	219322	0	0.0001961	0	19208	0	0	9128	0	43	15756	0	0	15008	0	0	98132	0	0	29758	0	0	5458	0	0	26874	0		0.051	N	1	D	2.52	D	-1.74	N	0.998	D	D
19	45412358	C	G	rs267606661	p.Arg269Gly	c.805C>G	missense	82	225982	0	0.0003629	0	19784	0	2	9234	0	0	16472	0	3	15024	0	49	101412	0	22	30798	0	5	5592	0	1	27666	0		0.003	D	0.548	D	2.43	D	-2.92	D	0.991	D	D
19	45412371	A	G	.	p.Glu273Gly	c.818A>G	missense	5	232852	0	2.15e-05	5	20304	0	0	9370	0	0	17014	0	0	15346	0	0	104944	0	0	31668	0	0	5682	0	0	28524	0		0.001	D	1	D	2.52	D	-2.75	D	0.999	D	D
19	45412385	C	T	rs762845923	p.Arg278Cys	c.832C>T	missense	13	249470	0	5.21e-05	0	21734	0	0	9696	0	0	18108	0	0	17200	0	1	113664	0	12	33372	0	0	5952	0	0	29744	0		0.092	N	1	D	2.52	D	-2.71	D	0.999	D	D
19	45412399	G	C	rs778901516	p.Trp282Cys	c.846G>C	missense	2	253564	0	7.89e-06	0	22136	0	0	9782	0	0	18398	0	0	17434	0	2	115950	0	0	33700	0	0	6074	0	0	30090	0		0.001	D	1	D	2.555	D	-5.99	D	0.992	D	D
19	45412404	A	G	rs773797268	p.Glu284Gly	c.851A>G	missense	3	222902	0	1.35e-05	0	13490	0	0	9490	0	0	16784	0	0	13906	0	0	101076	0	0	32916	0	0	5088	0	3	30152	0		0.011	D	0.235	N	2.44	D	-2.64	D	0.99	N	D
19	45412435	G	T	rs557715042	p.Trp294Cys	c.882G>T	missense	1	30886	0	3.24e-05	0	8694	0	0	302	0	0	1622	0	0	3482	0	0	14970	0	0	836	0	1	980	0	0	0	0		0.002	D	1	D	2.48	D	-3.86	D	0.987	N	D
19	45412439	G	A	rs757764781	p.Gly296Arg	c.886G>A	missense	6	250688	0	2.39e-05	0	21884	0	0	9696	0	1	18322	0	0	16434	0	0	114422	0	1	33770	0	0	6014	0	4	30146	0		0.287	N	0.999	D	1.61	N	-1.06	N	0.993	D	D
19	45412443	T	C	.	p.Leu297Pro	c.890T>C	missense	1	220200	0	4.54e-06	0	13236	0	0	9400	0	0	16760	0	0	12956	0	0	99656	0	1	32978	0	0	5052	0	0	30162	0		0.001	D	1	D	2.48	D	-2.94	D	0.998	D	D
19	45412448	G	C	.	p.Glu299Gln	c.895G>C	missense	1	219272	0	4.56e-06	0	13132	0	0	9384	0	0	16718	0	0	12716	0	1	99182	0	0	32962	0	0	5038	0	0	30140	0		0.047	D	0.911	D	1.7	N	-0.97	N	0.997	D	D
19	45412453	G	C	rs780067631	p.Lys300Asn	c.900G>C	missense	1	216836	0	4.61e-06	0	12848	0	0	9338	0	0	16694	0	0	12044	0	1	97894	0	0	32900	0	0	4966	0	0	30152	0		0.002	D	0.994	D	1.895	N	-2.12	N	0.996	D	D
Notes:
In the prediction columns "D" denotes variants that are predicted to be deleterious by the respective algorithm, whereas "N" indicates putatively neutral variants

## Sheet: APOE_CNV
CNV type	Position	CNV length	Frequency
			Non-Finnish EUR	Finnish	AFR	EAS	SAS	AMR
Duplication	chr19:45411788-45412507	720	2.9967e-05	0	0	0	0	0

## Sheet: Other APO genes
Gene	Chrom	Position	Ref	Alt	RSID	Protein Consequence	Transcript Consequence	Annotation	Allele Count	Allele Number	Number of Homozygotes	Global Allele Frequency	Allele Count African	Allele Number African	Homozygote Count African	Allele Count Ashkenazi Jewish	Allele Number Ashkenazi Jewish	Homozygote Count Ashkenazi Jewish	Allele Count East Asian	Allele Number East Asian	Homozygote Count East Asian	Allele Count European (Finnish)	Allele Number European (Finnish)	Homozygote Count European (Finnish)	Allele Count European (Non-Finnish)	Allele Number European (Non-Finnish)	Homozygote Count European (Non-Finnish)	Allele Count Latino	Allele Number Latino	Homozygote Count Latino	Allele Count Other	Allele Number Other	Homozygote Count Other	Allele Count South Asian	Allele Number South Asian	Homozygote Count South Asian		SIFT_score	SIFT_Prediction	Polyphen2_HDIV_score	Polyphen2_Prediction	MutationAssessor_score	MutationAssessor_Prediction	PROVEAN_score	PROVEAN_Prediction	DANN_score	DANN_Prediction	Putative effect
APOA1	11	116707826	G	C	rs764283540	p.Pro31Ala	c.91C>G	missense	3	276816	0	1.08e-05	0	24026	0	0	10140	0	0	18868	0	0	25782	0	3	126356	0	0	34406	0	0	6460	0	0	30778	0		0.042	D	0.037	N	2.2	D	-1.75	N	0.73	N	D
APOA1	11	116707829	T	C	rs147246779	p.Ser30Gly	c.88A>G	missense	1	245832	0	4.07e-06	0	15296	0	0	9832	0	0	17246	0	0	22294	0	1	111338	0	0	33568	0	0	5478	0	0	30780	0		0.005	D	0.534	D	2.48	D	-2.13	N	0.888	N	D
APOA1	11	116706576	A	T	rs760566805	p.Val251Asp	c.752T>A	missense	1	244622	0	4.09e-06	0	14972	0	0	9788	0	0	17194	0	1	22296	0	0	110568	0	0	33560	0	0	5464	0	0	30780	0		0.033	D	0.372	N	2.08	D	-0.67	N	0.91	N	D
APOA1	11	116707067	C	A	rs143796163	p.Gln87His	c.261G>T	missense	5	246108	0	2.03e-05	5	15292	0	0	9848	0	0	17248	0	0	22300	0	0	111572	0	0	33582	0	0	5484	0	0	30782	0		0.042	D	0.121	N	1.995	D	-2.68	D	0.936	N	D
APOA1	11	116706751	C	T	rs746067683	p.Glu193Lys	c.577G>A	missense	4	236632	0	1.69e-05	0	14516	0	0	9690	0	0	17000	0	0	17880	0	1	108084	0	3	33454	0	0	5334	0	0	30674	0		0.039	D	0.021	N	2.36	D	-1.44	N	0.95	N	D
APOA1	11	116707759	T	C	rs750185173	p.Tyr53Cys	c.158A>G	missense	6	277200	0	2.17e-05	0	24028	0	0	10152	0	0	18870	0	0	25794	0	1	126688	0	3	34420	0	2	6466	0	0	30782	0		0.102	N	0.279	N	2.625	D	-3.1	D	0.955	N	D
APOA1	11	116706910	G	T	rs760468591	p.Arg140Ser	c.418C>A	missense	1	30944	0	3.23e-05	0	8728	0	0	302	0	1	1622	0	0	3488	0	0	14988	0	0	838	0	0	978	0	0	0	0		0.045	D	0.398	N	2.095	D	-4.08	D	0.961	N	D
APOA1	11	116706864	C	A	.	p.Arg155Leu	c.464G>T	missense	2	30920	0	6.47e-05	0	8708	0	0	300	0	0	1622	0	0	3492	0	2	14980	0	0	838	0	0	980	0	0	0	0		0.042	D	0.007	N	2.625	D	-4.28	D	0.964	N	D
APOA1	11	116706836	C	G	rs141429250	p.Lys164Asn	c.492G>C	missense	1	244180	0	4.1e-06	0	15174	0	0	9824	0	0	17198	0	0	21678	0	1	110502	0	0	33562	0	0	5462	0	0	30780	0		0.004	D	0.999	D	2.7	D	-2.72	D	0.964	N	D
APOA1	11	116706655	T	C	rs777929592	p.Ser225Gly	c.673A>G	missense	4	244920	0	1.63e-05	0	15148	0	0	9812	0	4	17190	0	0	22022	0	0	110952	0	0	33556	0	0	5462	0	0	30778	0		0.043	D	0.312	N	2.125	D	-1.75	N	0.97	N	D
APOA1	11	116706765	G	A	.	p.Ala188Val	c.563C>T	missense	1	236020	0	4.24e-06	0	14472	0	0	9676	0	0	16976	0	0	17994	0	0	107496	0	1	33422	0	0	5318	0	0	30666	0		0.215	N	0.671	D	2.625	D	-1.32	N	0.97	N	D
APOA1	11	116706685	C	G	.	p.Glu215Gln	c.643G>C	missense	1	241864	0	4.14e-06	0	14670	0	0	9764	0	0	17132	0	0	20854	0	1	109750	0	0	33528	0	0	5406	0	0	30760	0		0.029	D	0.577	D	1.85	N	-2.17	N	0.972	N	D
APOA1	11	116706861	T	C	.	p.Gln156Arg	c.467A>G	missense	1	245396	0	4.08e-06	0	15234	0	0	9844	0	0	17238	0	0	22088	0	0	111162	0	1	33574	0	0	5476	0	0	30780	0		0.036	D	0.014	N	2	D	-1.64	N	0.979	N	D
APOA1	11	116706816	T	A	.	p.Glu171Val	c.512A>T	missense	1	240642	0	4.16e-06	1	14832	0	0	9762	0	0	17054	0	0	20756	0	0	108634	0	0	33462	0	0	5410	0	0	30732	0		0.002	D	0.845	D	2.545	D	-5.7	D	0.983	N	D
APOA1	11	116706820	C	T	rs752951478	p.Glu170Lys	c.508G>A	missense	1	241270	0	4.15e-06	0	14852	0	1	9774	0	0	17076	0	0	20954	0	0	108958	0	0	33490	0	0	5424	0	0	30742	0		0.084	N	0.541	D	2.25	D	-2.45	N	0.983	N	D
APOA1	11	116706880	G	T	.	p.Leu150Ile	c.448C>A	missense	9	276598	0	3.25e-05	8	23970	0	0	10136	0	0	18866	0	0	25706	0	0	126274	0	1	34412	0	0	6454	0	0	30780	0		0.007	D	0.872	D	2.42	D	-1.22	N	0.983	N	D
APOA1	11	116706562	C	T	rs766709243	p.Ala256Thr	c.766G>A	missense	8	243974	0	3.28e-05	0	14860	0	0	9768	0	0	17176	0	1	22292	0	7	110104	0	0	33556	0	0	5442	0	0	30776	0		0.293	N	0.589	D	2.2	D	-0.24	N	0.984	N	D
APOA1	11	116706664	C	T	rs121912717	p.Glu222Lys	c.664G>A	missense	4	244360	0	1.64e-05	1	15080	0	0	9794	0	0	17172	0	0	21756	0	2	110782	0	0	33550	0	0	5454	0	1	30772	0		0.284	N	0.488	D	2.405	D	-1.48	N	0.985	N	D
APOA1	11	116706927	T	G	rs765880276	p.Glu134Ala	c.401A>C	missense	1	241154	0	4.15e-06	0	14606	0	0	9676	0	0	17142	0	0	21258	0	1	108868	0	0	33494	0	0	5350	0	0	30760	0		0.076	N	0.932	D	2.405	D	-3.27	D	0.986	N	D
APOA1	11	116706817	C	T	.	p.Glu171Lys	c.511G>A	missense	2	240838	0	8.3e-06	1	14854	0	0	9764	0	0	17070	0	0	20796	0	1	108728	0	0	33472	0	0	5412	0	0	30742	0		0.008	D	0.296	N	2.545	D	-2.75	D	0.986	N	D
APOA1	11	116706843	T	G	rs780347391	p.Gln162Pro	c.485A>C	missense	2	244456	0	8.18e-06	0	15156	0	0	9822	0	0	17208	0	0	21848	0	2	110612	0	0	33564	0	0	5468	0	0	30778	0		0.031	D	0.969	D	2.62	D	-4.08	D	0.987	N	D
APOA1	11	116707816	C	A	rs28929476	p.Arg34Leu	c.101G>T	missense	2	245956	0	8.13e-06	0	15296	0	0	9842	0	0	17248	0	0	22284	0	2	111444	0	0	33578	0	0	5484	0	0	30780	0		0.012	D	0.722	D	1.935	D	-2.85	D	0.987	N	D
APOA1	11	116706715	G	C	.	p.Leu205Val	c.613C>G	missense	1	239850	0	4.17e-06	0	14630	0	0	9750	0	0	17078	0	0	19302	0	1	109470	0	0	33492	0	0	5394	0	0	30734	0		0.008	D	0.281	N	2.535	D	-1.83	N	0.987	N	D
APOA1	11	116707771	C	A	rs755026583	p.Ser49Ile	c.146G>T	missense	1	246240	0	4.06e-06	0	15302	0	0	9850	0	0	17248	0	0	22296	0	1	111694	0	0	33582	0	0	5486	0	0	30782	0		0.029	D	0.997	D	2.93	D	-3.31	D	0.988	N	D
APOA1	11	116707825	G	A	.	p.Pro31Leu	c.92C>T	missense	2	245864	0	8.14e-06	0	15298	0	0	9840	0	0	17246	0	0	22286	0	2	111368	0	0	33568	0	0	5478	0	0	30780	0		0.011	D	0.698	D	2.2	D	-2.31	N	0.989	N	D
APOA1	11	116706528	T	G	rs773399124	p.Gln267Pro	c.800A>C	missense	1	242022	0	4.13e-06	0	14430	0	0	9712	0	0	17146	0	0	22288	0	1	108722	0	0	33544	0	0	5422	0	0	30758	0		0	D	0.992	D	2.48	D	-1.95	N	0.989	N	D
APOA1	11	116706604	G	T	rs368503162	p.Leu242Met	c.724C>A	missense	3	245006	0	1.22e-05	3	15056	0	0	9792	0	0	17200	0	0	22284	0	0	110852	0	0	33570	0	0	5472	0	0	30780	0		0.151	N	0.998	D	2.78	D	-1.29	N	0.99	N	D
APOA1	11	116706567	A	C	rs775381241	p.Leu254Arg	c.761T>G	missense	3	244298	0	1.23e-05	0	14928	0	0	9782	0	0	17180	0	0	22294	0	3	110324	0	0	33560	0	0	5454	0	0	30776	0		0.014	D	0.902	D	2.34	D	-1.25	N	0.992	D	D
APOA1	11	116706898	C	T	.	p.Glu144Lys	c.430G>A	missense	1	246030	0	4.07e-06	0	15294	0	1	9846	0	0	17242	0	0	22280	0	0	111522	0	0	33580	0	0	5484	0	0	30782	0		0.773	N	0.103	N	1.995	D	-0.92	N	0.992	D	D
APOA1	11	116706759	T	C	.	p.Tyr190Cys	c.569A>G	missense	1	236402	0	4.23e-06	0	14478	0	0	9688	0	0	16986	0	0	17970	0	1	107846	0	0	33430	0	0	5330	0	0	30674	0		0.002	D	0.999	D	2.67	D	-5.98	D	0.993	D	D
APOA1	11	116706932	C	G	.	p.Trp132Cys	c.396G>C	missense	1	30962	0	3.23e-05	0	8730	0	0	302	0	0	1622	0	0	3494	0	1	14994	0	0	838	0	0	982	0	0	0	0		0.011	D	1	D	2.785	D	-5.09	D	0.993	D	D
APOA1	11	116707862	G	A	rs371084971	p.Arg19Trp	c.55C>T	missense	6	244960	0	2.45e-05	0	15290	0	0	9742	0	0	17244	0	0	22156	0	2	110818	0	2	33556	0	1	5462	0	1	30692	0		0.14	N	0.575	D	1.85	N	-3.7	D	0.993	D	D
APOA1	11	116706989	A	C	rs150243849	p.Asp113Glu	c.339T>G	missense	3	246262	0	1.22e-05	0	15304	0	0	9850	0	0	17248	0	0	22300	0	3	111710	0	0	33582	0	0	5486	0	0	30782	0		0.23	N	0.652	D	2.48	D	-1.97	N	0.993	D	D
APOA1	11	116706529	G	C	rs763209676	p.Gln267Glu	c.799C>G	missense	1	242086	0	4.13e-06	0	14444	0	0	9714	0	0	17148	0	0	22290	0	0	108766	0	1	33544	0	0	5422	0	0	30758	0		0	D	0.952	D	2.48	D	-0.73	N	0.993	D	D
APOA1	11	116706942	T	G	.	p.Gln129Pro	c.386A>C	missense	2	246252	0	8.12e-06	0	15302	0	0	9850	0	0	17248	0	0	22298	0	0	111704	0	0	33582	0	0	5486	0	2	30782	0		0.03	D	0.911	D	2.78	D	-3.86	D	0.994	D	D
APOA1	11	116706727	G	T	rs756535387	p.Arg201Ser	c.601C>A	missense	3	237800	0	1.26e-05	0	14522	0	0	9720	0	0	17036	0	0	18318	0	0	108678	0	3	33468	0	0	5362	0	0	30696	0		0.003	D	0.984	D	2.695	D	-3.42	D	0.994	D	D
APOA1	11	116707739	A	C	rs199759119	p.Ser60Ala	c.178T>G	missense	93	277122	0	0.0003356	4	24016	0	1	10152	0	0	18870	0	0	25778	0	76	126640	0	11	34420	0	1	6464	0	0	30782	0		0.004	D	0.912	D	3.26	D	-2.48	N	0.994	D	D
APOA1	11	116706717	G	A	rs781353714	p.Ala204Val	c.611C>T	missense	13	239210	0	5.44e-05	1	14568	0	0	9744	0	0	17070	0	0	18982	0	12	109244	0	0	33482	0	0	5394	0	0	30726	0		0.043	D	0.6	D	2.4	D	-1.3	N	0.994	D	D
APOA1	11	116706834	A	C	rs779081481	p.Leu165Arg	c.494T>G	missense	1	243970	0	4.1e-06	0	15158	0	0	9820	0	0	17194	0	0	21654	0	1	110354	0	0	33558	0	0	5456	0	0	30776	0		0.001	D	0.999	D	2.72	D	-5.25	D	0.995	D	D
APOA1	11	116707007	C	G	.	p.Arg107Ser	c.321G>C	missense	1	30960	0	3.23e-05	0	8724	0	0	302	0	0	1620	0	0	3494	0	1	15002	0	0	838	0	0	980	0	0	0	0		0.001	D	0.995	D	2.85	D	-4.64	D	0.995	D	D
APOA1	11	116706825	A	G	.	p.Leu168Pro	c.503T>C	missense	1	242518	0	4.12e-06	0	14982	0	0	9804	0	1	17134	0	0	21282	0	0	109586	0	0	33522	0	0	5440	0	0	30768	0		0.004	D	0.999	D	2.695	D	-4.21	D	0.995	D	D
APOA1	11	116706936	T	A	rs4882	p.Lys131Met	c.392A>T	missense	4	277208	1	1.44e-05	0	24032	0	0	10152	0	0	18870	0	0	25792	0	3	126692	1	0	34420	0	1	6468	0	0	30782	0		0.003	D	0.999	D	2.76	D	-2.84	D	0.995	D	D
APOA1	11	116706941	C	G	.	p.Gln129His	c.387G>C	missense	1	30962	0	3.23e-05	0	8732	0	0	302	0	1	1622	0	0	3490	0	0	14996	0	0	838	0	0	982	0	0	0	0		0.012	D	0.981	D	2.78	D	-2.33	N	0.995	D	D
APOA1	11	116707834	G	C	rs121912721	p.Pro28Arg	c.83C>G	missense	4	245794	0	1.63e-05	0	15294	0	0	9832	0	0	17246	0	0	22278	0	4	111328	0	0	33566	0	0	5476	0	0	30774	0		0.049	D	1	D	3.065	D	-0.46	N	0.995	D	D
APOA1	11	116706762	G	C	rs121912722	p.Pro189Arg	c.566C>G	missense	1	236112	0	4.24e-06	0	14470	0	0	9686	0	0	16980	0	0	17966	0	1	107606	0	0	33424	0	0	5310	0	0	30670	0		0.002	D	1	D	2.87	D	-8.21	D	0.996	D	D
APOA1	11	116707127	G	T	rs746552681	p.Asn67Lys	c.201C>A	missense	2	245320	0	8.15e-06	0	15202	0	0	9818	0	0	17238	0	0	22162	0	2	111090	0	0	33556	0	0	5476	0	0	30778	0		0.18	N	0.967	D	1.66	N	-3.39	D	0.996	D	D
APOA1	11	116707772	T	G	rs780794079	p.Ser49Arg	c.145A>C	missense	1	246242	0	4.06e-06	0	15302	0	0	9850	0	0	17248	0	0	22296	0	1	111696	0	0	33582	0	0	5486	0	0	30782	0		0.029	D	0.999	D	2.93	D	-2.85	D	0.996	D	D
APOA1	11	116706670	C	G	rs759880182	p.Ala220Pro	c.658G>C	missense	1	243952	0	4.1e-06	0	15026	0	0	9790	0	0	17170	0	0	21522	0	1	110676	0	0	33552	0	0	5448	0	0	30768	0		0.085	N	0.997	D	2.595	D	-2.7	D	0.996	D	D
APOA1	11	116707053	G	A	rs766422306	p.Thr92Ile	c.275C>T	missense	2	246190	0	8.12e-06	0	15294	0	0	9848	0	0	17248	0	0	22298	0	1	111652	0	1	33582	0	0	5486	0	0	30782	0		0.098	N	0.523	D	2.47	D	-2.61	D	0.996	D	D
APOA1	11	116706703	C	G	.	p.Gly209Arg	c.625G>C	missense	1	30958	0	3.23e-05	0	8722	0	0	302	0	0	1622	0	0	3494	0	1	15000	0	0	836	0	0	982	0	0	0	0		0.014	D	1	D	2.505	D	-1.83	N	0.996	D	D
APOA1	11	116707837	G	T	rs121912720	p.Pro27His	c.80C>A	missense	21	276594	0	7.59e-05	20	24026	0	0	10132	0	0	18868	0	0	25770	0	0	126176	0	0	34394	0	0	6456	0	1	30772	0		0.001	D	1	D	0.345	N	-1.76	N	0.996	D	D
APOA1	11	116707044	A	T	rs138407155	p.Phe95Tyr	c.284T>A	missense	142	277160	0	0.0005123	1	24024	0	1	10152	0	1	18868	0	0	25782	0	83	126666	0	11	34420	0	4	6466	0	41	30782	0		0.031	D	0.994	D	2.665	D	-1.7	N	0.996	D	D
APOA1	11	116706910	G	A	rs760468591	p.Arg140Cys	c.418C>T	missense	2	246046	0	8.13e-06	0	15286	0	0	9846	0	0	17240	0	0	22286	0	1	111540	0	1	33582	0	0	5484	0	0	30782	0		0.002	D	1	D	2.785	D	-6.23	D	0.997	D	D
APOA1	11	116707768	C	A	.	p.Gly50Val	c.149G>T	missense	1	246226	0	4.06e-06	0	15302	0	0	9850	0	0	17248	0	0	22290	0	0	111686	0	0	33582	0	0	5486	0	1	30782	0		0.002	D	1	D	2.565	D	-4.91	D	0.997	D	D
APOA1	11	116707739	A	G	rs199759119	p.Ser60Pro	c.178T>C	missense	1	246156	0	4.06e-06	0	15290	0	0	9850	0	0	17248	0	0	22284	0	1	111636	0	0	33582	0	0	5484	0	0	30782	0		0.002	D	0.999	D	2.915	D	-4.14	D	0.997	D	D
APOA1	11	116706913	A	G	.	p.Tyr139His	c.415T>C	missense	1	246062	0	4.06e-06	0	15290	0	0	9844	0	0	17246	0	0	22272	0	1	111564	0	0	33582	0	0	5484	0	0	30780	0		0	D	0.999	D	2.825	D	-3.85	D	0.997	D	D
APOA1	11	116707861	C	G	rs777407596	p.Arg19Pro	c.56G>C	missense	1	244858	0	4.08e-06	0	15284	0	0	9750	0	0	17244	0	0	22152	0	1	110770	0	0	33530	0	0	5458	0	0	30670	0		0.011	D	0.999	D	2.95	D	-3.55	D	0.997	D	D
APOA1	11	116706630	G	A	.	p.Pro233Leu	c.698C>T	missense	1	245200	0	4.08e-06	0	15126	0	0	9808	0	0	17190	0	0	22230	0	0	111030	0	1	33566	0	0	5472	0	0	30778	0		0.004	D	1	D	2.87	D	-8.47	D	0.998	D	D
APOA1	11	116706961	G	T	.	p.Pro123Thr	c.367C>A	missense	1	246258	0	4.06e-06	0	15304	0	0	9850	0	0	17248	0	0	22300	0	0	111706	0	0	33582	0	0	5486	0	1	30782	0		0.002	D	0.995	D	2.87	D	-7.59	D	0.998	D	D
APOA1	11	116706951	T	C	rs758483455	p.Asp126Gly	c.377A>G	missense	3	277206	0	1.08e-05	0	24028	0	0	10152	0	3	18870	0	0	25792	0	0	126694	0	0	34420	0	0	6468	0	0	30782	0		0.009	D	0.99	D	2.825	D	-4.39	D	0.998	D	D
APOA1	11	116706622	C	T	rs779713741	p.Glu236Lys	c.706G>A	missense	2	245100	0	8.16e-06	0	15064	0	1	9800	0	0	17194	0	0	22266	0	1	110960	0	0	33564	0	0	5472	0	0	30780	0		0.005	D	0.989	D	2.655	D	-2.9	D	0.998	D	D
APOA1	11	116707769	C	T	rs28931574	p.Gly50Ser	c.148G>A	missense	7	246232	0	2.84e-05	0	15302	0	0	9850	0	1	17248	0	0	22296	0	3	111686	0	3	33582	0	0	5486	0	0	30782	0		0.006	D	1	D	2.565	D	-2.84	D	0.998	D	D
APOA1	11	116706850	C	T	rs121912718	p.Glu160Lys	c.478G>A	missense	5	244804	0	2.04e-05	0	15178	0	0	9834	0	0	17224	0	0	21924	0	4	110826	0	1	33572	0	0	5468	0	0	30778	0		0.071	N	0.92	D	2.585	D	-1.99	N	0.998	D	D
APOA1	11	116707018	C	T	rs763847275	p.Glu104Lys	c.310G>A	missense	1	246256	0	4.06e-06	0	15304	0	0	9848	0	0	17248	0	0	22300	0	1	111706	0	0	33582	0	0	5486	0	0	30782	0		0.212	N	0.651	D	2.565	D	-1.87	N	0.998	D	D
APOA1	11	116707039	C	T	.	p.Asp97Asn	c.289G>A	missense	1	246228	0	4.06e-06	0	15298	0	0	9850	0	0	17248	0	0	22300	0	1	111682	0	0	33582	0	0	5486	0	0	30782	0		0.162	N	0.294	N	2.205	D	-1.69	N	0.998	D	D
APOA1	11	116706961	G	A	.	p.Pro123Ser	c.367C>T	missense	1	246258	0	4.06e-06	0	15304	0	0	9850	0	0	17248	0	0	22300	0	1	111706	0	0	33582	0	0	5486	0	0	30782	0		0.035	D	0.992	D	2.87	D	-7.49	D	0.999	D	D
APOA1	11	116707032	A	G	rs372520221	p.Leu99Pro	c.296T>C	missense	2	277172	0	7.22e-06	0	24028	0	0	10152	0	0	18868	0	0	25790	0	2	126668	0	0	34420	0	0	6464	0	0	30782	0		0.004	D	1	D	2.725	D	-5.85	D	0.999	D	D
APOA1	11	116706615	A	G	rs757980533	p.Leu238Pro	c.713T>C	missense	2	245080	0	8.16e-06	0	15068	0	0	9800	0	0	17194	0	0	22274	0	1	110924	0	0	33570	0	0	5470	0	1	30780	0		0.001	D	0.999	D	2.585	D	-5.55	D	0.999	D	D
APOA1	11	116707843	T	C	.	p.Asp25Gly	c.74A>G	missense	2	245584	1	8.14e-06	0	15296	0	0	9820	0	0	17246	0	0	22266	0	0	111152	0	0	33558	0	2	5474	1	0	30772	0		0.007	D	1	D	3.12	D	-4.96	D	0.999	D	D
APOA1	11	116706966	A	G	rs777476426	p.Val121Ala	c.362T>C	missense	1	246260	0	4.06e-06	0	15304	0	0	9850	0	0	17248	0	0	22300	0	1	111708	0	0	33582	0	0	5486	0	0	30782	0		0.003	D	0.923	D	2.48	D	-3.04	D	0.999	D	D
APOA1	11	116706726	C	T	rs753109330	p.Arg201His	c.602G>A	missense	5	269678	0	1.85e-05	0	23316	0	0	10042	0	0	18676	0	0	22186	0	5	124086	0	0	34310	0	0	6358	0	0	30704	0		0.003	D	1	D	2.695	D	-2.88	D	0.999	D	D
APOA1	11	116706643	C	T	rs755277427	p.Glu229Lys	c.685G>A	missense	1	245146	0	4.08e-06	0	15150	0	0	9804	0	0	17192	0	0	22146	0	1	111048	0	0	33560	0	0	5468	0	0	30778	0		0.008	D	0.999	D	2.85	D	-2.34	N	0.999	D	D
APOA1	11	116707838	G	A	rs200213347	p.Pro27Ser	c.79C>T	missense	3	245626	0	1.22e-05	1	15296	0	0	9834	0	0	17246	0	0	22268	0	0	111176	0	0	33558	0	0	5476	0	2	30772	0		0.003	D	0.999	D	0.345	N	-1.13	N	0.999	D	D
APOA1	11	116707835	G	A	rs751415951	p.Pro28Ser	c.82C>T	missense	1	245766	0	4.07e-06	0	15298	0	0	9830	0	0	17246	0	0	22280	0	1	111288	0	0	33570	0	0	5476	0	0	30778	0		0.166	N	1	D	2.715	D	-0.32	N	0.999	D	D
APOA2	1	161192250	A	T	rs778751126	p.Leu83Gln	c.248T>A	missense	1	246230	0	4.06e-06	0	15302	0	0	9850	0	0	17248	0	0	22300	0	1	111682	0	0	33582	0	0	5484	0	0	30782	0		0.003	D	0.997	D	0.895	N	-3.89	D	0.7	N	D
APOA2	1	161192202	G	A	.	p.Thr99Ile	c.296C>T	missense	2	30962	0	6.46e-05	2	8728	0	0	302	0	0	1620	0	0	3494	0	0	14998	0	0	838	0	0	982	0	0	0	0		0.008	D	0.624	D	0.695	N	-2.75	D	0.966	N	D
APOA2	1	161192720	T	C	rs764207506	p.Gln58Arg	c.173A>G	missense	4	246198	0	1.63e-05	0	15304	0	0	9848	0	4	17248	0	0	22300	0	0	111650	0	0	33582	0	0	5484	0	0	30782	0		0	D	0.031	N	1.1	N	-3.49	D	0.976	N	D
APOA2	1	161192311	A	G	rs774770928	p.Ser63Pro	c.187T>C	missense	1	246100	0	4.06e-06	0	15304	0	0	9848	0	0	17248	0	0	22300	0	0	111554	0	1	33580	0	0	5484	0	0	30782	0		0.015	D	0	N	0.345	N	-2.65	D	0.978	N	D
APOA2	1	161192209	G	A	rs766810017	p.Pro97Ser	c.289C>T	missense	2	246246	0	8.12e-06	0	15304	0	0	9850	0	0	17248	0	0	22292	0	0	111708	0	0	33580	0	0	5484	0	2	30780	0		0.017	D	0.043	N	1.04	N	-4.96	D	0.983	N	D
APOA2	1	161192259	C	A	.	p.Gly80Val	c.239G>T	missense	1	246232	0	4.06e-06	0	15304	0	0	9848	0	0	17248	0	0	22300	0	1	111686	0	0	33580	0	0	5484	0	0	30782	0		0.038	D	0.913	D	1.04	N	-5.23	D	0.986	N	D
APOA2	1	161192840	C	T	rs746257249	p.Gly18Glu	c.53G>A	missense	1	240082	0	4.17e-06	0	15076	0	0	9734	0	0	17016	0	0	19994	0	0	108902	0	0	33338	0	0	5430	0	1	30592	0		0	D	1	D	1.1	N	-5.7	D	0.991	D	D
APOA2	1	161192241	A	T	rs777908160	p.Phe86Tyr	c.257T>A	missense	1	246240	0	4.06e-06	0	15304	0	0	9850	0	0	17248	0	0	22298	0	0	111692	0	0	33582	0	1	5484	0	0	30782	0		0.003	D	0.983	D	1.1	N	-2.3	N	0.991	D	D
APOA2	1	161192762	T	C	.	p.Tyr44Cys	c.131A>G	missense	2	277168	0	7.22e-06	2	24008	0	0	10152	0	0	18870	0	0	25790	0	0	126684	0	0	34420	0	0	6462	0	0	30782	0		0.002	D	0.999	D	0.975	N	-6.63	D	0.992	D	D
APOA2	1	161192262	G	C	.	p.Ala79Gly	c.236C>G	missense	1	246226	0	4.06e-06	0	15304	0	0	9848	0	0	17248	0	0	22300	0	0	111680	0	0	33580	0	1	5484	0	0	30782	0		0.001	D	0.872	D	0.975	N	-3.49	D	0.993	D	D
APOA2	1	161192256	G	A	rs200538010	p.Thr81Met	c.242C>T	missense	2	246222	0	8.12e-06	1	15302	0	0	9850	0	0	17248	0	0	22300	0	0	111676	0	0	33580	0	1	5484	0	0	30782	0		0.002	D	0.999	D	1.04	N	-4.45	D	0.994	D	D
APOA2	1	161192214	G	A	.	p.Thr95Ile	c.284C>T	missense	5	277204	0	1.8e-05	0	24028	0	0	10150	0	0	18868	0	0	25792	0	5	126698	0	0	34420	0	0	6466	0	0	30782	0		0.05	N	0.918	D	0.805	N	-2.9	D	0.994	D	D
APOA2	1	161192814	C	G	rs754574059	p.Glu27Gln	c.79G>C	missense	1	245680	0	4.07e-06	0	15298	0	0	9842	0	0	17244	0	0	22094	0	0	111364	0	0	33576	0	0	5482	0	1	30780	0		0.056	N	0.986	D	0.975	N	-2.07	N	0.994	D	D
APOA2	1	161192304	A	G	rs771286488	p.Phe65Ser	c.194T>C	missense	1	246136	0	4.06e-06	1	15302	0	0	9848	0	0	17248	0	0	22300	0	0	111592	0	0	33580	0	0	5484	0	0	30782	0		0.006	D	0.96	D	1.04	N	-5.74	D	0.995	D	D
APOA2	1	161192715	C	T	rs146224429	p.Glu60Lys	c.178G>A	missense	6	246150	0	2.44e-05	0	15304	0	0	9848	0	0	17248	0	0	22300	0	5	111604	0	1	33580	0	0	5484	0	0	30782	0		0.008	D	0.001	N	0	N	-0.97	N	0.995	D	D
APOA2	1	161193166	A	C	rs775550034	p.Leu9Arg	c.26T>G	missense	2	276534	0	7.23e-06	0	23948	0	0	10112	0	0	18868	0	0	25780	0	2	126336	0	0	34398	0	0	6460	0	0	30632	0		0	D	1	D	1.1	N	-4.4	D	0.996	D	D
APOA2	1	161193161	G	A	rs745709083	p.Leu11Phe	c.31C>T	missense	8	245614	0	3.26e-05	0	15226	0	0	9812	0	0	17248	0	0	22284	0	0	111366	0	0	33560	0	0	5474	0	8	30644	0		0.085	N	0.266	N	0.55	N	-2.77	D	0.997	D	D
APOA2	1	161193146	G	C	rs202223831	p.Leu16Val	c.46C>G	missense	4	276630	0	1.45e-05	0	23966	0	0	10124	0	4	18868	0	0	25784	0	0	126394	0	0	34388	0	0	6458	0	0	30648	0		0	D	0.884	D	1.1	N	-1.87	N	0.997	D	D
APOA2	1	161192708	T	C	rs774776533	p.Lys62Arg	c.185A>G	missense	3	246152	0	1.22e-05	0	15304	0	0	9848	0	0	17248	0	0	22300	0	2	111606	0	1	33580	0	0	5484	0	0	30782	0		0.028	D	0.005	N	1.04	N	-1.73	N	0.997	D	D
APOA2	1	161193140	C	T	rs771293264	p.Gly18Arg	c.52G>A	missense	1	245630	0	4.07e-06	0	15222	0	0	9816	0	0	17244	0	0	22278	0	1	111410	0	0	33554	0	0	5470	0	0	30636	0		0	D	1	D	1.1	N	-5.74	D	0.998	D	D
APOA2	1	161192717	G	A	rs201717769	p.Ala59Val	c.176C>T	missense	4	246162	0	1.63e-05	3	15304	0	0	9848	0	0	17248	0	0	22300	0	1	111616	0	0	33580	0	0	5484	0	0	30782	0		0.051	N	0.046	N	0.695	N	-2.6	D	0.998	D	D
APOA2	1	161193182	G	A	.	p.Leu4Phe	c.10C>T	missense	3	244894	0	1.23e-05	0	15104	0	0	9782	0	0	17238	0	0	22234	0	0	111038	0	2	33518	0	1	5474	0	0	30506	0		0	D	0.997	D	1.1	N	-2.57	D	0.998	D	D
APOA2	1	161192739	C	T	.	p.Val52Ile	c.154G>A	missense	3	277174	0	1.08e-05	1	24024	0	0	10150	0	0	18870	0	0	25792	0	2	126672	0	0	34420	0	0	6464	0	0	30782	0		0.177	N	0.458	D	0.55	N	-0.87	N	0.998	D	D
APOA2	1	161192832	C	T	rs755798056	p.Val21Ile	c.61G>A	missense	4	272658	0	1.47e-05	2	23496	0	0	10082	0	0	18680	0	0	24380	0	2	124642	0	0	34286	0	0	6398	0	0	30694	0		0	D	0.799	D	1.1	N	-0.79	N	0.998	D	D
APOA2	1	161192828	C	T	rs747822892	p.Arg22Gln	c.65G>A	missense	6	243522	0	2.46e-05	0	15232	0	1	9796	0	3	17172	0	0	21234	0	2	110372	0	0	33502	0	0	5462	0	0	30752	0		0.011	D	0.962	D	1.04	N	-2.93	D	0.999	D	D
APOA2	1	161193143	C	T	.	p.Glu17Lys	c.49G>A	missense	1	245686	0	4.07e-06	0	15236	0	0	9816	0	0	17248	0	0	22286	0	0	111420	0	0	33560	0	0	5476	0	1	30644	0		0.007	D	1	D	1.1	N	-2.53	D	0.999	D	D
APOA4	11	116691627	G	T	rs772571842	p.Gln383Lys	c.1147C>A	missense	13	246056	0	5.28e-05	0	15282	0	0	9838	0	0	17242	0	0	22292	0	0	111584	0	0	33562	0	0	5478	0	13	30778	0		0	D	0.899	D	1.1	N	-0.32	N	0.21	N	D
APOA4	11	116692332	T	A	.	p.Thr148Ser	c.442A>T	missense	1	30938	0	3.23e-05	0	8718	0	0	302	0	0	1620	0	0	3494	0	1	14986	0	0	838	0	0	980	0	0	0	0		0.3	N	0.698	D	2.34	D	-0.17	N	0.594	N	D
APOA4	11	116692393	G	T	rs147610191	p.Asn127Lys	c.381C>A	missense	602	260988	1	0.002307	8	23022	0	3	9892	0	0	18130	0	23	24586	0	482	116110	1	64	32952	0	22	6192	0	0	30104	0		0.036	D	0.137	N	2.03	D	-2.51	D	0.692	N	D
APOA4	11	116692403	A	G	.	p.Ile124Thr	c.371T>C	missense	3	227792	0	1.32e-05	0	14086	0	0	9562	0	0	16376	0	0	20986	0	3	99894	0	0	31788	0	0	5162	0	0	29938	0		0.003	D	0.171	N	2.85	D	-2.2	N	0.867	N	D
APOA4	11	116693501	C	T	rs757213482	p.Gly17Glu	c.50G>A	missense	4	246090	0	1.63e-05	0	15304	0	0	9848	0	0	17248	0	0	22258	0	0	111588	0	0	33582	0	0	5480	0	4	30782	0		0.004	D	0.839	D	2.74	D	-3.74	D	0.899	N	D
APOA4	11	116693465	G	A	rs766513623	p.Thr29Met	c.86C>T	missense	4	277224	0	1.44e-05	0	24036	0	0	10152	0	0	18868	0	0	25790	0	4	126710	0	0	34420	0	0	6466	0	0	30782	0		0.006	D	0.87	D	2.015	D	-2.23	N	0.902	N	D
APOA4	11	116691768	C	A	rs145761354	p.Val336Leu	c.1006G>T	missense	1	246258	0	4.06e-06	0	15304	0	0	9850	0	0	17248	0	0	22300	0	0	111706	0	1	33582	0	0	5486	0	0	30782	0		0.062	N	0.515	D	2.145	D	-0.71	N	0.911	N	D
APOA4	11	116691882	G	T	.	p.Gln298Lys	c.892C>A	missense	1	244708	0	4.09e-06	0	14978	0	0	9788	0	0	17230	0	0	22282	0	1	110616	0	0	33566	0	0	5468	0	0	30780	0		0.257	N	0.747	D	2.8	D	-1.21	N	0.913	N	D
APOA4	11	116691855	C	T	rs5108	p.Val307Met	c.919G>A	missense	4	276278	0	1.45e-05	2	23832	0	0	10128	0	0	18858	0	0	25792	0	2	126032	0	0	34406	0	0	6450	0	0	30780	0		0.121	N	0.92	D	2.155	D	-0.8	N	0.915	N	D
APOA4	11	116692284	T	C	rs775751139	p.Met164Val	c.490A>G	missense	4	243392	0	1.64e-05	0	15222	0	0	9824	0	0	17204	0	0	20768	0	0	110622	0	1	33544	0	0	5442	0	3	30766	0		0.044	D	0.569	D	0.955	N	-1.5	N	0.929	N	D
APOA4	11	116692104	C	A	rs777020888	p.Ala224Ser	c.670G>T	missense	3	246210	0	1.22e-05	0	15302	0	0	9848	0	0	17248	0	0	22284	0	1	111678	0	0	33582	0	0	5486	0	2	30782	0		0.324	N	0.482	D	2.095	D	-1.21	N	0.948	N	D
APOA4	11	116693501	C	G	rs757213482	p.Gly17Ala	c.50G>C	missense	1	30970	0	3.23e-05	1	8734	0	0	302	0	0	1620	0	0	3492	0	0	15004	0	0	838	0	0	980	0	0	0	0		0.151	N	0.427	N	2.74	D	-2.83	D	0.952	N	D
APOA4	11	116692175	C	G	rs140566468	p.Arg200Pro	c.599G>C	missense	1	246052	0	4.06e-06	0	15304	0	0	9848	0	0	17248	0	0	22272	0	1	111532	0	0	33582	0	0	5484	0	0	30782	0		0.208	N	0.963	D	2.28	D	-2.16	N	0.952	N	D
APOA4	11	116692221	C	T	rs201861136	p.Glu185Lys	c.553G>A	missense	109	276788	1	0.0003938	1	24028	0	86	10148	1	0	18870	0	0	25650	0	14	126434	0	1	34414	0	3	6462	0	4	30782	0		0.351	N	0.924	D	2.6	D	-2.42	N	0.96	N	D
APOA4	11	116693859	C	T	rs763972330	p.Gly17Arg	c.49G>A	missense	2	245528	0	8.15e-06	1	15302	0	0	9844	0	0	17248	0	0	22288	0	1	111006	0	0	33582	0	0	5476	0	0	30782	0		0.003	D	0.967	D	2.74	D	-3.89	D	0.961	N	D
APOA4	11	116692370	A	C	rs748316209	p.Leu135Arg	c.404T>G	missense	1	237382	0	4.21e-06	0	14854	0	0	9708	0	0	16902	0	0	21572	0	0	105366	0	0	33142	0	0	5318	0	1	30520	0		0	D	0.438	N	3.08	D	-4.1	D	0.962	N	D
APOA4	11	116691953	A	G	rs368596340	p.Val274Ala	c.821T>C	missense	4	244328	0	1.64e-05	2	15092	0	0	9794	0	0	17190	0	0	21944	0	0	110526	0	2	33554	0	0	5454	0	0	30774	0		0.127	N	0.982	D	2.255	D	-1.94	N	0.964	N	D
APOA4	11	116693408	T	A	rs770539091	p.His48Leu	c.143A>T	missense	1	246268	0	4.06e-06	1	15304	0	0	9850	0	0	17248	0	0	22298	0	0	111720	0	0	33582	0	0	5484	0	0	30782	0		0.011	D	0.602	D	1.61	N	-1.24	N	0.966	N	D
APOA4	11	116693859	C	G	rs763972330	p.Gly17Arg	c.49G>C	missense	1	245528	0	4.07e-06	0	15302	0	0	9844	0	0	17248	0	0	22288	0	0	111006	0	1	33582	0	0	5476	0	0	30782	0		0.003	D	0.93	D	2.74	D	-3.89	D	0.967	N	D
APOA4	11	116692352	T	G	rs779138310	p.Gln141Pro	c.422A>C	missense	2	240846	0	8.3e-06	0	15078	0	0	9750	0	0	17126	0	0	21462	0	2	107944	0	0	33396	0	0	5402	0	0	30688	0		0.005	D	0.568	D	1.445	N	-2.37	N	0.967	N	D
APOA4	11	116692557	C	A	rs757539189	p.Ala73Ser	c.217G>T	missense	3	243708	0	1.23e-05	0	15300	0	0	9842	0	0	17248	0	0	22252	0	2	109236	0	0	33582	0	0	5466	0	1	30782	0		0.012	D	0.885	D	2.425	D	-1.79	N	0.968	N	D
APOA4	11	116692543	C	A	rs12721042	p.Gln77His	c.231G>T	missense	3	243754	0	1.23e-05	3	15302	0	0	9842	0	0	17248	0	0	22278	0	0	109254	0	0	33582	0	0	5466	0	0	30782	0		0.103	N	0.262	N	2.48	D	-2.78	D	0.969	N	D
APOA4	11	116691861	G	T	rs150264487	p.Arg305Ser	c.913C>A	missense	1	30946	0	3.23e-05	0	8726	0	0	302	0	0	1620	0	0	3494	0	1	14986	0	0	838	0	0	980	0	0	0	0		0.047	D	0.997	D	2.635	D	-2.17	N	0.969	N	D
APOA4	11	116691803	T	C	.	p.Gln324Arg	c.971A>G	missense	1	246236	0	4.06e-06	0	15302	0	0	9850	0	0	17248	0	0	22300	0	0	111686	0	1	33582	0	0	5486	0	0	30782	0		0.01	D	0.533	D	1.7	N	-1.45	N	0.971	N	D
APOA4	11	116692374	G	A	rs774077750	p.Arg134Cys	c.400C>T	missense	11	266438	0	4.13e-05	0	23434	0	0	9972	0	3	18438	0	0	24884	0	2	119252	0	1	33752	0	0	6276	0	5	30430	0		0.002	D	0.135	N	2.51	D	-2.41	N	0.978	N	D
APOA4	11	116691596	G	A	.	p.Pro393Leu	c.1178C>T	missense	9	276954	0	3.25e-05	0	23996	0	1	10144	0	0	18868	0	0	25762	0	8	126568	0	0	34398	0	0	6464	0	0	30754	0		0	D	0.913	D	2.2	D	-1.43	N	0.981	N	D
APOA4	11	116692257	C	T	rs754506873	p.Asp173Asn	c.517G>A	missense	9	275610	0	3.27e-05	0	24004	0	0	10140	0	0	18856	0	2	24866	0	7	126110	0	0	34406	0	0	6448	0	0	30780	0		0.087	N	0.818	D	2.36	D	-1.94	N	0.983	N	D
APOA4	11	116692293	C	A	rs12721043	p.Ala161Ser	c.481G>T	missense	1939	273538	10	0.007089	50	23872	0	34	10110	0	0	18792	0	225	24090	2	1403	125152	7	130	34366	0	32	6410	0	65	30746	1		0.215	N	0.968	D	2.04	D	-1.11	N	0.983	N	D
APOA4	11	116692169	G	A	rs147626624	p.Thr202Met	c.605C>T	missense	33	277096	1	0.0001191	3	24028	0	0	10152	0	2	18870	0	0	25776	0	25	126602	1	0	34420	0	1	6466	0	2	30782	0		0.148	N	0.969	D	2.535	D	-1.35	N	0.984	N	D
APOA4	11	116692454	T	A	rs200871477	p.Glu107Val	c.320A>T	missense	1	30964	0	3.23e-05	0	8728	0	0	302	0	0	1622	0	0	3494	0	1	14998	0	0	838	0	0	982	0	0	0	0		0.002	D	0.443	N	2.48	D	-3.98	D	0.985	N	D
APOA4	11	116692164	A	G	.	p.Tyr204His	c.610T>C	missense	1	246162	0	4.06e-06	0	15304	0	0	9848	0	0	17248	0	0	22288	0	0	111626	0	0	33582	0	0	5484	0	1	30782	0		0.081	N	0.632	D	2.76	D	-3.5	D	0.985	N	D
APOA4	11	116692299	G	C	rs755709662	p.Pro159Ala	c.475C>G	missense	1	242176	0	4.13e-06	0	15114	0	0	9794	0	0	17134	0	0	20594	0	1	109880	0	0	33504	0	0	5428	0	0	30728	0		0.055	N	0.907	D	2.97	D	-3.17	D	0.985	N	D
APOA4	11	116691980	T	G	rs746068525	p.Gln265Pro	c.794A>C	missense	2	245402	0	8.15e-06	0	15206	0	0	9826	0	0	17234	0	0	22104	0	0	111206	0	0	33572	0	0	5472	0	2	30782	0		0.058	N	0.991	D	2.585	D	-2.23	N	0.985	N	D
APOA4	11	116692091	T	G	rs760897625	p.Gln228Pro	c.683A>C	missense	1	246240	0	4.06e-06	0	15302	0	0	9850	0	0	17248	0	0	22296	0	1	111694	0	0	33582	0	0	5486	0	0	30782	0		0.2	N	0.994	D	2.42	D	-2.1	N	0.986	N	D
APOA4	11	116691795	G	C	rs781766665	p.Gln327Glu	c.979C>G	missense	1	246246	0	4.06e-06	0	15302	0	0	9850	0	0	17248	0	0	22300	0	1	111698	0	0	33580	0	0	5486	0	0	30782	0		0.115	N	0.91	D	2.07	D	-1.2	N	0.986	N	D
APOA4	11	116691852	C	G	rs762156180	p.Glu308Gln	c.922G>C	missense	1	245482	0	4.07e-06	0	15136	0	0	9824	0	1	17240	0	0	22296	0	0	111158	0	0	33570	0	0	5478	0	0	30780	0		0.361	N	0.947	D	1.95	D	-0.36	N	0.986	N	D
APOA4	11	116693876	G	T	rs746633459	p.Ala11Asp	c.32C>A	missense	1	245884	0	4.07e-06	0	15304	0	0	9848	0	0	17246	0	0	22296	0	0	111346	0	1	33582	0	0	5480	0	0	30782	0		0.003	D	0.468	D	2.8	D	-3.59	D	0.987	N	D
APOA4	11	116692190	T	G	rs778942396	p.Glu195Ala	c.584A>C	missense	2	246084	0	8.13e-06	0	15304	0	0	9850	0	0	17248	0	0	22276	0	0	111560	0	2	33580	0	0	5484	0	0	30782	0		0.091	N	0.148	N	2.085	D	-2.91	D	0.987	N	D
APOA4	11	116693889	C	A	rs773611334	p.Val7Phe	c.19G>T	missense	3	246038	0	1.22e-05	0	15304	0	0	9848	0	3	17246	0	0	22300	0	0	111500	0	0	33582	0	0	5476	0	0	30782	0		0.004	D	0.845	D	2.725	D	-1.45	N	0.987	N	D
APOA4	11	116693882	G	A	rs376947130	p.Thr9Ile	c.26C>T	missense	3	276908	0	1.08e-05	3	24032	0	0	10150	0	0	18870	0	0	25794	0	0	126398	0	0	34420	0	0	6462	0	0	30782	0		0.027	D	0.838	D	2.25	D	-0.33	N	0.987	N	D
APOA4	11	116692224	C	G	rs148815297	p.Asp184His	c.550G>C	missense	1	245792	0	4.07e-06	0	15304	0	0	9848	0	0	17246	0	0	22128	0	1	111426	0	0	33576	0	0	5482	0	0	30782	0		0.005	D	0.999	D	2.165	D	-2.45	N	0.988	N	D
APOA4	11	116691942	G	T	.	p.Leu278Met	c.832C>A	missense	4	275294	0	1.45e-05	4	23738	0	0	10086	0	0	18824	0	0	25566	0	0	125480	0	0	34392	0	0	6432	0	0	30776	0		0.011	D	0.964	D	2.3	D	-0.94	N	0.988	N	D
APOA4	11	116691879	G	C	rs756688595	p.Gln299Glu	c.895C>G	missense	1	244716	0	4.09e-06	0	14976	0	0	9790	0	0	17230	0	0	22286	0	0	110618	0	0	33566	0	0	5470	0	1	30780	0		0.166	N	0.936	D	2.56	D	-0.79	N	0.99	N	D
APOA4	11	116692004	G	A	rs767254316	p.Ser257Leu	c.770C>T	missense	10	276794	0	3.61e-05	1	23990	0	0	10138	0	0	18862	0	5	25668	0	1	126478	0	0	34416	0	0	6460	0	3	30782	0		0.111	N	0.935	D	2.595	D	-2.59	D	0.991	D	D
APOA4	11	116692132	C	G	rs368952643	p.Gln214His	c.642G>C	missense	1	246236	0	4.06e-06	1	15304	0	0	9850	0	0	17248	0	0	22290	0	0	111694	0	0	33582	0	0	5486	0	0	30782	0		0.319	N	0.683	D	2.225	D	-2.42	N	0.991	D	D
APOA4	11	116692215	T	C	rs773492545	p.Lys187Glu	c.559A>G	missense	8	245956	0	3.25e-05	0	15304	0	0	9846	0	0	17248	0	0	22230	0	8	111486	0	0	33578	0	0	5482	0	0	30782	0		0.013	D	0.983	D	2.975	D	-2.16	N	0.991	D	D
APOA4	11	116691860	C	T	.	p.Arg305His	c.914G>A	missense	24	245172	0	9.79e-05	1	15050	0	0	9820	0	0	17236	0	0	22298	0	1	110952	0	22	33568	0	0	5470	0	0	30778	0		0.03	D	1	D	2.635	D	-1.88	N	0.991	D	D
APOA4	11	116692474	C	G	.	p.Glu100Asp	c.300G>C	missense	1	242030	0	4.13e-06	0	15138	0	0	9816	0	0	17110	0	0	22178	0	1	108180	0	0	33466	0	0	5432	0	0	30710	0		0.009	D	0.036	N	2.37	D	-1.7	N	0.991	D	D
APOA4	11	116693892	C	T	rs148312574	p.Val6Met	c.16G>A	missense	90	277024	0	0.0003249	4	24034	0	0	10150	0	1	18870	0	5	25792	0	65	126518	0	9	34420	0	5	6458	0	1	30782	0		0.027	D	0.069	N	2.485	D	-0.88	N	0.991	D	D
APOA4	11	116692268	C	T	.	p.Arg169Gln	c.506G>A	missense	1	244278	0	4.09e-06	0	15274	0	0	9840	0	0	17222	0	0	21132	0	0	111008	0	1	33558	0	0	5462	0	0	30782	0		0.305	N	0.937	D	1.41	N	-0.59	N	0.991	D	D
APOA4	11	116692490	G	C	rs142176503	p.Ser95Trp	c.284C>G	missense	1	243494	0	4.11e-06	0	15250	0	0	9842	0	0	17226	0	0	22274	0	1	109104	0	0	33568	0	0	5454	0	0	30776	0		0	D	1	D	2.615	D	-4.95	D	0.992	D	D
APOA4	11	116692295	T	C	rs767012223	p.Tyr160Cys	c.479A>G	missense	5	242782	0	2.06e-05	0	15144	0	0	9804	0	0	17160	0	0	20754	0	5	110228	0	0	33520	0	0	5432	0	0	30740	0		0.014	D	0.998	D	2.95	D	-4.53	D	0.992	D	D
APOA4	11	116693396	G	C	rs781026372	p.Ser52Cys	c.155C>G	missense	1	246258	0	4.06e-06	0	15304	0	0	9850	0	0	17248	0	0	22294	0	1	111714	0	0	33582	0	0	5484	0	0	30782	0		0.002	D	1	D	2.83	D	-3.9	D	0.992	D	D
APOA4	11	116691953	A	C	rs368596340	p.Val274Gly	c.821T>G	missense	1	30938	0	3.23e-05	1	8726	0	0	302	0	0	1620	0	0	3490	0	0	14984	0	0	838	0	0	978	0	0	0	0		0.001	D	0.997	D	2.6	D	-3.86	D	0.992	D	D
APOA4	11	116693429	T	A	rs771682774	p.Asn41Ile	c.122A>T	missense	1	246270	0	4.06e-06	0	15304	0	0	9850	0	0	17248	0	0	22300	0	1	111720	0	0	33582	0	0	5484	0	0	30782	0		0.001	D	0.999	D	2.3	D	-3.53	D	0.992	D	D
APOA4	11	116692307	T	G	.	p.Gln156Pro	c.467A>C	missense	1	30946	0	3.23e-05	0	8724	0	0	302	0	0	1620	0	0	3490	0	1	14990	0	0	838	0	0	982	0	0	0	0		0.009	D	0.999	D	2.74	D	-3.32	D	0.992	D	D
APOA4	11	116691843	C	A	rs377752186	p.Gly311Trp	c.931G>T	missense	3	245764	0	1.22e-05	1	15218	0	0	9836	0	0	17244	0	0	22300	0	0	111332	0	0	33574	0	0	5478	0	2	30782	0		0.018	D	1	D	2.725	D	-3.01	D	0.992	D	D
APOA4	11	116692007	A	G	.	p.Ile256Thr	c.767T>C	missense	1	30954	0	3.23e-05	1	8730	0	0	302	0	0	1622	0	0	3490	0	0	14990	0	0	838	0	0	982	0	0	0	0		0.002	D	0.975	D	2.42	D	-3	D	0.992	D	D
APOA4	11	116691720	T	A	rs147577451	p.Asn352Tyr	c.1054A>T	missense	117	277206	0	0.0004221	2	24028	0	0	10150	0	0	18868	0	46	25794	0	67	126696	0	0	34420	0	2	6468	0	0	30782	0		0.01	D	0.996	D	2.35	D	-2.29	N	0.992	D	D
APOA4	11	116691917	T	G	rs374934641	p.Gln286Pro	c.857A>C	missense	1	244152	0	4.1e-06	1	14870	0	0	9772	0	0	17216	0	0	22244	0	0	110260	0	0	33562	0	0	5448	0	0	30780	0		0.013	D	0.991	D	2.91	D	-2.06	N	0.992	D	D
APOA4	11	116691776	G	T	rs113263292	p.Ala333Glu	c.998C>A	missense	4	277194	0	1.44e-05	0	24026	0	0	10152	0	0	18870	0	0	25794	0	3	126686	0	1	34418	0	0	6466	0	0	30782	0		0.014	D	0.981	D	2.865	D	-1.23	N	0.992	D	D
APOA4	11	116692163	T	C	.	p.Tyr204Cys	c.611A>G	missense	1	246178	0	4.06e-06	0	15304	0	0	9850	0	0	17248	0	0	22288	0	0	111640	0	0	33582	0	0	5484	0	1	30782	0		0.009	D	1	D	2.76	D	-6.82	D	0.993	D	D
APOA4	11	116693453	T	A	rs762356906	p.Asp33Val	c.98A>T	missense	1	246266	0	4.06e-06	0	15304	0	0	9850	0	0	17248	0	0	22300	0	1	111716	0	0	33582	0	0	5484	0	0	30782	0		0.004	D	0.985	D	1.495	N	-5.41	D	0.993	D	D
APOA4	11	116692083	G	T	rs142283748	p.Gln231Lys	c.691C>A	missense	1	30954	0	3.23e-05	1	8728	0	0	302	0	0	1622	0	0	3492	0	0	14990	0	0	838	0	0	982	0	0	0	0		0.038	D	0.995	D	2.155	D	-2.45	N	0.993	D	D
APOA4	11	116693900	A	G	rs767869471	p.Leu3Pro	c.8T>C	missense	1	246168	0	4.06e-06	0	15302	0	0	9850	0	1	17248	0	0	22300	0	0	111628	0	0	33582	0	0	5476	0	0	30782	0		0.002	D	1	D	2.39	D	-2.2	N	0.993	D	D
APOA4	11	116692091	T	C	rs760897625	p.Gln228Arg	c.683A>G	missense	1	246240	0	4.06e-06	0	15302	0	0	9850	0	0	17248	0	0	22296	0	0	111694	0	1	33582	0	0	5486	0	0	30782	0		0.147	N	0.977	D	2.42	D	-1.94	N	0.993	D	D
APOA4	11	116692482	G	T	.	p.Leu98Met	c.292C>A	missense	2	273830	0	7.3e-06	1	23936	0	0	10132	0	0	18792	0	0	25738	0	1	123686	0	0	34374	0	0	6424	0	0	30748	0		0.078	N	0.846	D	2.555	D	-1.51	N	0.993	D	D
APOA4	11	116691771	C	G	rs148203811	p.Asp335His	c.1003G>C	missense	3	246262	0	1.22e-05	0	15304	0	0	9850	0	0	17248	0	0	22300	0	3	111710	0	0	33582	0	0	5486	0	0	30782	0		0.013	D	0.993	D	2.695	D	-1.45	N	0.993	D	D
APOA4	11	116693403	G	T	rs748755944	p.Gln50Lys	c.148C>A	missense	1	246262	0	4.06e-06	0	15304	0	0	9850	0	0	17248	0	0	22296	0	1	111716	0	0	33582	0	0	5484	0	0	30782	0		0.012	D	0.992	D	2.47	D	-1.44	N	0.993	D	D
APOA4	11	116691932	T	C	rs769829324	p.Asn281Ser	c.842A>G	missense	2	244406	0	8.18e-06	0	14982	0	0	9790	0	1	17212	0	0	22166	0	1	110462	0	0	33556	0	0	5462	0	0	30776	0		0.182	N	0.997	D	3.035	D	-1.37	N	0.993	D	D
APOA4	11	116692204	G	C	rs145525856	p.Ile190Met	c.570C>G	missense	1	30946	0	3.23e-05	0	8722	0	0	302	0	0	1622	0	0	3494	0	1	14986	0	0	838	0	0	982	0	0	0	0		0.004	D	1	D	2.765	D	-1.36	N	0.993	D	D
APOA4	11	116693871	C	T	rs12721041	p.Val13Met	c.37G>A	missense	2794	276760	29	0.0101	70	24032	0	199	10148	3	2	18868	0	437	25788	9	1790	126260	17	164	34420	0	82	6462	0	50	30782	0		0.009	D	0.241	N	2.62	D	-0.93	N	0.993	D	D
APOA4	11	116691984	G	A	rs747989886	p.Arg264Trp	c.790C>T	missense	13	245452	0	5.3e-05	1	15208	0	0	9830	0	2	17236	0	0	22076	0	5	111274	0	1	33572	0	0	5474	0	4	30782	0		0.03	D	0.173	N	2.87	D	-5.2	D	0.994	D	D
APOA4	11	116691758	T	C	rs760598613	p.His339Arg	c.1016A>G	missense	2	246262	0	8.12e-06	0	15304	0	0	9850	0	0	17248	0	0	22300	0	0	111710	0	0	33582	0	0	5486	0	2	30782	0		0.099	N	1	D	2.36	D	-3.32	D	0.994	D	D
APOA4	11	116692541	T	A	rs781725988	p.Lys78Met	c.233A>T	missense	1	243750	0	4.1e-06	0	15302	0	0	9842	0	0	17248	0	1	22272	0	0	109256	0	0	33582	0	0	5466	0	0	30782	0		0.003	D	0.999	D	2.52	D	-3.13	D	0.994	D	D
APOA4	11	116692108	G	C	rs765747473	p.Ser222Arg	c.666C>G	missense	2	246226	0	8.12e-06	0	15304	0	0	9850	0	0	17248	0	0	22286	0	0	111688	0	2	33582	0	0	5486	0	0	30782	0		0.046	D	0.63	D	1.4	N	-2.41	N	0.994	D	D
APOA4	11	116691902	T	C	rs370490075	p.Glu291Gly	c.872A>G	missense	7	244366	0	2.87e-05	0	14876	0	0	9784	0	0	17222	0	0	22276	0	7	110404	0	0	33560	0	0	5464	0	0	30780	0		0.005	D	0.036	N	2.76	D	-2.02	N	0.994	D	D
APOA4	11	116692155	C	T	rs145184607	p.Glu207Lys	c.619G>A	missense	9	246210	0	3.66e-05	0	15304	0	0	9848	0	0	17248	0	0	22286	0	5	111676	0	3	33582	0	0	5484	0	1	30782	0		0.11	N	0.924	D	2.67	D	-1.76	N	0.994	D	D
APOA4	11	116692194	C	A	rs532465339	p.Val194Leu	c.580G>T	missense	1	246030	0	4.07e-06	0	15302	0	0	9850	0	0	17248	0	0	22268	0	0	111518	0	0	33580	0	0	5484	0	1	30780	0		0.014	D	1	D	1.895	N	-1.6	N	0.994	D	D
APOA4	11	116691752	C	T	rs767280079	p.Ser341Asn	c.1022G>A	missense	1	246258	0	4.06e-06	0	15304	0	0	9850	0	0	17248	0	0	22300	0	0	111706	0	0	33582	0	0	5486	0	1	30782	0		0.037	D	0.996	D	1.465	N	-1.18	N	0.994	D	D
APOA4	11	116691972	C	G	.	p.Ala268Pro	c.802G>C	missense	1	30946	0	3.23e-05	0	8726	0	0	302	0	0	1622	0	0	3494	0	1	14986	0	0	838	0	0	978	0	0	0	0		0.028	D	0.942	D	2.095	D	-1.16	N	0.994	D	D
APOA4	11	116692286	C	T	rs760973596	p.Arg163His	c.488G>A	missense	5	243244	0	2.06e-05	0	15210	0	0	9818	0	0	17200	0	0	20724	0	5	110544	0	0	33544	0	0	5440	0	0	30764	0		0.026	D	0.818	D	2.595	D	-1.14	N	0.994	D	D
APOA4	11	116691717	A	C	rs146353487	p.Ser353Ala	c.1057T>G	missense	653	277208	11	0.002356	616	24030	10	0	10152	0	0	18866	0	0	25794	0	9	126696	0	20	34420	0	4	6468	0	4	30782	1		0.119	N	0.964	D	2.635	D	-1.14	N	0.994	D	D
APOA4	11	116691995	G	A	rs770545262	p.Ala260Val	c.779C>T	missense	14	245666	0	5.7e-05	0	15248	0	0	9826	0	0	17238	0	0	22140	0	2	111382	0	0	33576	0	1	5474	0	11	30782	0		1	N	0.581	D	1.87	N	-0.66	N	0.994	D	D
APOA4	11	116692514	A	C	.	p.Leu87Arg	c.260T>G	missense	1	243774	0	4.1e-06	0	15292	0	0	9846	0	0	17248	0	0	22292	0	1	109266	0	0	33580	0	0	5468	0	0	30782	0		0.003	D	0.975	D	3.03	D	-4.29	D	0.995	D	D
APOA4	11	116692232	G	T	rs374005376	p.Pro181His	c.542C>A	missense	1	245654	0	4.07e-06	0	15300	0	0	9848	0	0	17248	0	0	22066	0	1	111354	0	0	33576	0	0	5480	0	0	30782	0		0.086	N	1	D	2.58	D	-4.28	D	0.995	D	D
APOA4	11	116692313	C	A	rs746344058	p.Arg154Leu	c.461G>T	missense	46	272512	0	0.0001688	0	23782	0	0	10070	0	46	18726	0	0	24092	0	0	124440	0	0	34308	0	0	6396	0	0	30698	0		0.015	D	0.995	D	2.71	D	-4.26	D	0.995	D	D
APOA4	11	116691729	C	A	rs769994902	p.Asp349Tyr	c.1045G>T	missense	1	246244	0	4.06e-06	1	15304	0	0	9848	0	0	17248	0	0	22300	0	0	111694	0	0	33582	0	0	5486	0	0	30782	0		0.002	D	1	D	2.625	D	-3.53	D	0.995	D	D
APOA4	11	116691861	G	A	rs150264487	p.Arg305Cys	c.913C>T	missense	19	276154	0	6.88e-05	2	23790	0	0	10122	0	0	18856	0	0	25792	0	16	125962	0	1	34404	0	0	6450	0	0	30778	0		0.004	D	1	D	2.635	D	-3.49	D	0.995	D	D
APOA4	11	116692440	G	C	rs755577773	p.Arg112Gly	c.334C>G	missense	2	231532	0	8.64e-06	0	14250	0	0	9572	0	0	16654	0	0	21270	0	2	102004	0	0	32480	0	0	5218	0	0	30084	0		0.003	D	0.853	D	2.075	D	-2.86	D	0.995	D	D
APOA4	11	116691843	C	G	rs377752186	p.Gly311Arg	c.931G>C	missense	1	245764	0	4.07e-06	0	15218	0	0	9836	0	0	17244	0	0	22300	0	0	111332	0	0	33574	0	0	5478	0	1	30782	0		0.263	N	1	D	2.725	D	-2.75	D	0.995	D	D
APOA4	11	116691843	C	T	rs377752186	p.Gly311Arg	c.931G>A	missense	8	245764	0	3.26e-05	1	15218	0	0	9836	0	5	17244	0	0	22300	0	0	111332	0	1	33574	0	0	5478	0	1	30782	0		0.263	N	1	D	2.725	D	-2.75	D	0.995	D	D
APOA4	11	116691796	C	A	rs371977184	p.Arg326Ser	c.978G>T	missense	1	246252	0	4.06e-06	1	15302	0	0	9850	0	0	17248	0	0	22300	0	0	111702	0	0	33582	0	0	5486	0	0	30782	0		0.003	D	0.951	D	2.965	D	-2.62	D	0.995	D	D
APOA4	11	116691858	G	A	rs201021435	p.Arg306Trp	c.916C>T	missense	9	276224	0	3.26e-05	0	23818	0	0	10124	0	0	18858	0	0	25792	0	9	125992	0	0	34408	0	0	6452	0	0	30780	0		0.017	D	0.997	D	1.495	N	-1.75	N	0.995	D	D
APOA4	11	116692331	G	A	rs149339479	p.Thr148Met	c.443C>T	missense	6	272960	0	2.2e-05	0	23822	0	0	10056	0	0	18756	0	0	24626	0	4	124304	0	1	34310	0	0	6396	0	1	30690	0		0.066	N	1	D	2.34	D	-0.59	N	0.995	D	D
APOA4	11	116693889	C	T	rs773611334	p.Val7Ile	c.19G>A	missense	1	246038	0	4.06e-06	0	15304	0	0	9848	0	0	17246	0	0	22300	0	1	111500	0	0	33582	0	0	5476	0	0	30782	0		0.04	D	0.02	N	2.375	D	-0.04	N	0.995	D	D
APOA4	11	116693457	A	T	rs765355262	p.Trp32Arg	c.94T>A	missense	1	246268	0	4.06e-06	0	15304	0	0	9850	0	0	17248	0	0	22300	0	1	111716	0	0	33582	0	0	5486	0	0	30782	0		0	D	1	D	2.8	D	-11.1	D	0.996	D	D
APOA4	11	116692101	G	C	rs764495827	p.Pro225Ala	c.673C>G	missense	1	246228	0	4.06e-06	0	15304	0	0	9850	0	0	17248	0	0	22288	0	1	111690	0	0	33582	0	0	5486	0	0	30780	0		0	D	1	D	3.235	D	-7.51	D	0.996	D	D
APOA4	11	116691968	G	A	.	p.Pro269Leu	c.806C>T	missense	1	244502	0	4.09e-06	0	15082	0	0	9802	0	0	17210	0	0	21902	0	0	110716	0	1	33558	0	0	5452	0	0	30780	0		0.039	D	0.969	D	2.35	D	-5.49	D	0.996	D	D
APOA4	11	116692298	G	C	rs752265547	p.Pro159Arg	c.476C>G	missense	4	242166	0	1.65e-05	0	15114	0	0	9788	0	0	17132	0	0	20562	0	2	109916	0	1	33500	0	1	5426	0	0	30728	0		0.005	D	0.986	D	2.97	D	-4.47	D	0.996	D	D
APOA4	11	116692233	G	T	.	p.Pro181Thr	c.541C>A	missense	2	245586	0	8.14e-06	0	15302	0	0	9848	0	0	17248	0	0	22014	0	2	111342	0	0	33576	0	0	5474	0	0	30782	0		0.009	D	0.999	D	2.93	D	-4.29	D	0.996	D	D
APOA4	11	116692314	G	C	rs150633651	p.Arg154Gly	c.460C>G	missense	2	241582	0	8.28e-06	0	15062	0	0	9768	0	0	17112	0	0	20602	0	0	109466	0	0	33466	0	0	5408	0	2	30698	0		0.011	D	0.984	D	2.71	D	-4	D	0.996	D	D
APOA4	11	116691818	A	C	rs773393056	p.Val319Gly	c.956T>G	missense	1	246188	0	4.06e-06	1	15284	0	0	9850	0	0	17246	0	0	22300	0	0	111658	0	0	33582	0	0	5486	0	0	30782	0		0.113	N	1	D	2.585	D	-2.97	D	0.996	D	D
APOA4	11	116692577	A	C	rs772925313	p.Leu66Arg	c.197T>G	missense	1	243622	0	4.11e-06	1	15300	0	0	9844	0	0	17248	0	0	22172	0	0	109230	0	0	33582	0	0	5464	0	0	30782	0		0.001	D	0.975	D	2.645	D	-2.89	D	0.996	D	D
APOA4	11	116692343	G	A	rs755648505	p.Thr144Ile	c.431C>T	missense	2	241448	0	8.28e-06	0	15108	0	0	9734	0	0	17150	0	0	21290	0	0	108632	0	0	33434	0	0	5404	0	2	30696	0		0.032	D	0.955	D	1.91	D	-2.74	D	0.996	D	D
APOA4	11	116693440	C	G	rs541758650	p.Gln37His	c.111G>C	missense	3	277242	0	1.08e-05	3	24040	0	0	10152	0	0	18868	0	0	25792	0	0	126722	0	0	34420	0	0	6466	0	0	30782	0		0.058	N	0.788	D	1.545	N	-2.4	N	0.996	D	D
APOA4	11	116693434	G	T	rs775868803	p.Ser39Arg	c.117C>A	missense	1	246268	0	4.06e-06	0	15304	0	0	9850	0	1	17248	0	0	22298	0	0	111720	0	0	33582	0	0	5484	0	0	30782	0		0.019	D	0.985	D	1.905	D	-2.2	N	0.996	D	D
APOA4	11	116693877	C	T	rs781477772	p.Ala11Thr	c.31G>A	missense	1	245880	0	4.07e-06	0	15304	0	0	9848	0	0	17246	0	0	22296	0	0	111342	0	1	33582	0	0	5480	0	0	30782	0		0.006	D	0.111	N	2.455	D	-1.94	N	0.996	D	D
APOA4	11	116692041	T	C	.	p.Met245Val	c.733A>G	missense	1	246180	0	4.06e-06	0	15302	0	0	9846	0	0	17248	0	0	22288	0	1	111652	0	0	33580	0	0	5482	0	0	30782	0		0.005	D	1	D	2.765	D	-1.93	N	0.996	D	D
APOA4	11	116693864	A	G	.	p.Val15Ala	c.44T>C	missense	1	30944	0	3.23e-05	1	8724	0	0	302	0	0	1622	0	0	3492	0	0	14984	0	0	838	0	0	982	0	0	0	0		0.003	D	0.608	D	1.445	N	-1.75	N	0.996	D	D
APOA4	11	116691863	C	T	rs150624574	p.Arg304Gln	c.911G>A	missense	27	245072	0	0.0001102	1	15038	0	10	9816	0	0	17238	0	0	22300	0	13	110870	0	0	33562	0	0	5468	0	3	30780	0		0.156	N	0.956	D	2.015	D	-1.7	N	0.996	D	D
APOA4	11	116692039	C	T	.	p.Met245Ile	c.735G>A	missense	1	246174	0	4.06e-06	0	15304	0	0	9846	0	0	17248	0	0	22286	0	1	111648	0	0	33580	0	0	5480	0	0	30782	0		0.067	N	1	D	2.215	D	-1.53	N	0.996	D	D
APOA4	11	116692075	C	A	rs745380863	p.Lys233Asn	c.699G>T	missense	1	246216	0	4.06e-06	0	15302	0	0	9850	0	0	17248	0	0	22292	0	1	111676	0	0	33580	0	0	5486	0	0	30782	0		0.091	N	0.851	D	2.76	D	-1.52	N	0.996	D	D
APOA4	11	116692186	C	G	rs748186729	p.Glu196Asp	c.588G>C	missense	2	277004	0	7.22e-06	0	24028	0	0	10152	0	0	18870	0	0	25766	0	1	126524	0	1	34418	0	0	6464	0	0	30782	0		0.062	N	0.993	D	2.71	D	-1.5	N	0.996	D	D
APOA4	11	116693895	C	T	rs759823309	p.Ala5Thr	c.13G>A	missense	1	246074	0	4.06e-06	0	15304	0	0	9850	0	0	17248	0	0	22300	0	1	111528	0	0	33582	0	0	5480	0	0	30782	0		0.007	D	0.999	D	2.67	D	-1.49	N	0.996	D	D
APOA4	11	116691826	T	A	rs775248272	p.Lys316Asn	c.948A>T	missense	1	246104	0	4.06e-06	0	15264	0	0	9842	0	0	17246	0	0	22300	0	1	111606	0	0	33582	0	0	5484	0	0	30780	0		0.016	D	0.987	D	2.56	D	-1.48	N	0.996	D	D
APOA4	11	116692119	G	T	rs751787167	p.Leu219Met	c.655C>A	missense	1	246224	0	4.06e-06	0	15304	0	0	9850	0	0	17248	0	0	22278	0	0	111694	0	1	33582	0	0	5486	0	0	30782	0		0	D	1	D	2.87	D	-1.44	N	0.996	D	D
APOA4	11	116691708	T	C	.	p.Ser356Gly	c.1066A>G	missense	1	246262	0	4.06e-06	0	15304	0	0	9850	0	0	17248	0	0	22300	0	1	111710	0	0	33582	0	0	5486	0	0	30782	0		0.068	N	0.124	N	2.595	D	-1.18	N	0.996	D	D
APOA4	11	116693402	T	C	rs777882407	p.Gln50Arg	c.149A>G	missense	23	246256	0	9.34e-05	2	15304	0	0	9850	0	0	17248	0	0	22290	0	13	111716	0	7	33582	0	1	5484	0	0	30782	0		0.037	D	0.543	D	1.225	N	-0.75	N	0.996	D	D
APOA4	11	116691672	G	A	rs753408858	p.Leu368Phe	c.1102C>T	missense	1	30954	0	3.23e-05	1	8726	0	0	302	0	0	1622	0	0	3494	0	0	14990	0	0	838	0	0	982	0	0	0	0		0.078	N	0.984	D	2.08	D	-0.66	N	0.996	D	D
APOA4	11	116692481	A	C	rs775300231	p.Leu98Arg	c.293T>G	missense	46	273736	1	0.000168	1	23934	0	0	10130	0	0	18782	0	0	25746	0	0	123614	0	0	34366	0	0	6422	0	45	30742	1		0.001	D	0.951	D	3.105	D	-5.27	D	0.997	D	D
APOA4	11	116692298	G	A	rs752265547	p.Pro159Leu	c.476C>T	missense	1	242166	0	4.13e-06	0	15114	0	0	9788	0	0	17132	0	0	20562	0	0	109916	0	1	33500	0	0	5426	0	0	30728	0		0.09	N	0.986	D	2.62	D	-4.64	D	0.997	D	D
APOA4	11	116691983	C	A	rs2238008	p.Arg264Leu	c.791G>T	missense	1	245420	0	4.08e-06	0	15192	0	0	9830	0	0	17236	0	0	22106	0	1	111230	0	0	33572	0	0	5472	0	0	30782	0		0.007	D	0.929	D	2.87	D	-4.59	D	0.997	D	D
APOA4	11	116692506	G	A	rs373725484	p.Arg90Cys	c.268C>T	missense	5	243752	0	2.05e-05	1	15282	0	0	9846	0	0	17242	0	0	22294	0	0	109258	0	3	33580	0	0	5468	0	1	30782	0		0.001	D	0.318	N	2.565	D	-4.58	D	0.997	D	D
APOA4	11	116693378	A	C	rs750636202	p.Leu58Arg	c.173T>G	missense	1	246266	0	4.06e-06	0	15304	0	0	9850	0	0	17248	0	0	22296	0	0	111720	0	0	33582	0	0	5484	0	1	30782	0		0.001	D	1	D	2.63	D	-4.07	D	0.997	D	D
APOA4	11	116691786	C	A	.	p.Gly330Cys	c.988G>T	missense	1	246256	0	4.06e-06	0	15302	0	0	9850	0	1	17248	0	0	22300	0	0	111706	0	0	33582	0	0	5486	0	0	30782	0		0.003	D	1	D	2.735	D	-3.59	D	0.997	D	D
APOA4	11	116691821	A	C	.	p.Leu318Arg	c.953T>G	missense	1	246168	0	4.06e-06	0	15280	0	0	9848	0	0	17246	0	0	22300	0	0	111644	0	0	33582	0	0	5486	0	1	30782	0		0.001	D	1	D	2.685	D	-3.37	D	0.997	D	D
APOA4	11	116692213	C	A	rs770122685	p.Lys187Asn	c.561G>T	missense	4	245960	0	1.63e-05	0	15304	0	0	9846	0	4	17248	0	0	22236	0	0	111482	0	0	33578	0	0	5484	0	0	30782	0		0.009	D	0.998	D	2.975	D	-3.26	D	0.997	D	D
APOA4	11	116692454	T	C	rs200871477	p.Glu107Gly	c.320A>G	missense	67	267970	0	0.00025	0	23376	0	0	10024	0	0	18552	0	53	25250	0	11	120150	0	0	33916	0	2	6314	0	1	30388	0		0.003	D	0.075	N	2.13	D	-3.23	D	0.997	D	D
APOA4	11	116692061	A	C	rs749210578	p.Leu238Arg	c.713T>G	missense	1	246200	0	4.06e-06	0	15300	0	0	9848	0	0	17248	0	0	22294	0	1	111664	0	0	33580	0	0	5484	0	0	30782	0		0.002	D	1	D	2.56	D	-3.12	D	0.997	D	D
APOA4	11	116692286	C	A	rs760973596	p.Arg163Leu	c.488G>T	missense	1	30942	0	3.23e-05	0	8720	0	0	302	0	0	1622	0	0	3494	0	1	14984	0	0	838	0	0	982	0	0	0	0		0.03	D	0.99	D	2.595	D	-2.68	D	0.997	D	D
APOA4	11	116692401	C	T	rs546075642	p.Gly125Arg	c.373G>A	missense	22	258226	0	8.52e-05	0	22766	0	0	9844	0	0	17932	0	0	24436	0	4	114620	0	16	32566	0	1	6140	0	1	29922	0		0.011	D	0.997	D	2.72	D	-2.5	N	0.997	D	D
APOA4	11	116691987	G	C	rs769553343	p.Leu263Val	c.787C>G	missense	1	245584	0	4.07e-06	0	15216	0	0	9836	0	0	17236	0	0	22132	0	0	111336	0	0	33574	0	0	5472	0	1	30782	0		0.003	D	1	D	2.36	D	-2.25	N	0.997	D	D
APOA4	11	116691785	C	T	.	p.Gly330Asp	c.989G>A	missense	1	246254	0	4.06e-06	1	15304	0	0	9850	0	0	17248	0	0	22300	0	0	111702	0	0	33582	0	0	5486	0	0	30782	0		0.058	N	0.991	D	2.735	D	-2.21	N	0.997	D	D
APOA4	11	116693436	T	G	rs761034055	p.Ser39Arg	c.115A>C	missense	4	277234	0	1.44e-05	0	24034	0	0	10152	0	0	18868	0	0	25790	0	3	126722	0	1	34420	0	0	6466	0	0	30782	0		0.019	D	0.985	D	1.905	D	-2.2	N	0.997	D	D
APOA4	11	116692455	C	T	rs771829056	p.Glu107Lys	c.319G>A	missense	2	237410	0	8.42e-06	0	14678	0	0	9734	0	0	16936	0	0	21778	0	0	105404	0	0	33112	0	0	5344	0	2	30424	0		0.007	D	0.131	N	2.13	D	-2.2	N	0.997	D	D
APOA4	11	116693468	G	C	.	p.Ala28Gly	c.83C>G	missense	1	30962	0	3.23e-05	1	8730	0	0	302	0	0	1622	0	0	3494	0	0	14994	0	0	838	0	0	982	0	0	0	0		0.065	N	0.996	D	2.3	D	-1.91	N	0.997	D	D
APOA4	11	116692045	G	C	rs747859712	p.Phe243Leu	c.729C>G	missense	1	246170	0	4.06e-06	0	15302	0	0	9848	0	0	17248	0	0	22278	0	0	111652	0	1	33580	0	0	5480	0	0	30782	0		0.105	N	0.965	D	2.735	D	-1.91	N	0.997	D	D
APOA4	11	116693469	C	G	rs752498966	p.Ala28Pro	c.82G>C	missense	1	246242	0	4.06e-06	0	15304	0	0	9850	0	0	17248	0	0	22290	0	0	111702	0	0	33582	0	0	5484	0	1	30782	0		0.031	D	0.998	D	2.3	D	-1.9	N	0.997	D	D
APOA4	11	116691825	C	T	rs771207711	p.Ala317Thr	c.949G>A	missense	1	246138	0	4.06e-06	0	15266	0	0	9846	0	1	17246	0	0	22300	0	0	111630	0	0	33582	0	0	5486	0	0	30782	0		0.105	N	0.986	D	2.625	D	-1.72	N	0.997	D	D
APOA4	11	116691789	G	C	rs755486311	p.Leu329Val	c.985C>G	missense	12	246252	0	4.87e-05	0	15302	0	12	9850	0	0	17248	0	0	22300	0	0	111702	0	0	33582	0	0	5486	0	0	30782	0		0.003	D	1	D	2.72	D	-1.7	N	0.997	D	D
APOA4	11	116692186	C	A	rs748186729	p.Glu196Asp	c.588G>T	missense	1	246052	0	4.06e-06	0	15304	0	0	9850	0	0	17248	0	0	22272	0	1	111534	0	0	33580	0	0	5482	0	0	30782	0		0.062	N	0.993	D	2.71	D	-1.5	N	0.997	D	D
APOA4	11	116692486	C	A	.	p.Glu96Asp	c.288G>T	missense	1	243218	0	4.11e-06	0	15246	0	0	9832	0	0	17188	0	0	22258	0	1	108922	0	0	33556	0	0	5450	0	0	30766	0		0.322	N	0.958	D	2.265	D	-1.38	N	0.997	D	D
APOA4	11	116691731	C	T	.	p.Arg348Lys	c.1043G>A	missense	1	246252	0	4.06e-06	0	15304	0	0	9850	0	0	17248	0	0	22300	0	1	111700	0	0	33582	0	0	5486	0	0	30782	0		0.022	D	1	D	2.47	D	-1.35	N	0.997	D	D
APOA4	11	116692037	T	C	.	p.Lys246Arg	c.737A>G	missense	1	246172	0	4.06e-06	0	15304	0	0	9846	0	0	17248	0	0	22290	0	1	111640	0	0	33580	0	0	5482	0	0	30782	0		0.232	N	0.966	D	2.185	D	-0.87	N	0.997	D	D
APOA4	11	116692128	C	T	.	p.Val216Met	c.646G>A	missense	2	246228	0	8.12e-06	0	15304	0	0	9850	0	0	17248	0	0	22284	0	2	111692	0	0	33582	0	0	5486	0	0	30782	0		0.081	N	0.988	D	2.835	D	-0.2	N	0.997	D	D
APOA4	11	116692232	G	A	rs374005376	p.Pro181Leu	c.542C>T	missense	4	245654	0	1.63e-05	0	15300	0	0	9848	0	0	17248	0	0	22066	0	4	111354	0	0	33576	0	0	5480	0	0	30782	0		0.002	D	1	D	2.93	D	-5.81	D	0.998	D	D
APOA4	11	116692311	G	A	rs558629714	p.Arg155Cys	c.463C>T	missense	6	241532	0	2.48e-05	1	15070	0	0	9772	0	0	17110	0	0	20454	0	0	109530	0	0	33472	0	0	5420	0	5	30704	0		0.008	D	1	D	2.69	D	-3.89	D	0.998	D	D
APOA4	11	116691782	G	C	rs565211148	p.Pro331Arg	c.992C>G	missense	1	246256	0	4.06e-06	0	15302	0	0	9850	0	1	17248	0	0	22300	0	0	111706	0	0	33582	0	0	5486	0	0	30782	0		0.011	D	0.998	D	3.03	D	-3.3	D	0.998	D	D
APOA4	11	116692176	G	A	rs142050734	p.Arg200Cys	c.598C>T	missense	33	277012	0	0.0001191	1	24026	0	0	10150	0	1	18868	0	0	25768	0	24	126534	0	5	34418	0	1	6466	0	1	30782	0		0.148	N	1	D	2.28	D	-3.17	D	0.998	D	D
APOA4	11	116692269	G	A	rs142295954	p.Arg169Trp	c.505C>T	missense	3	244094	0	1.23e-05	1	15264	0	0	9840	0	0	17214	0	0	21012	0	1	110964	0	1	33560	0	0	5460	0	0	30780	0		0.002	D	1	D	2.455	D	-3.04	D	0.998	D	D
APOA4	11	116692180	C	A	.	p.Lys198Asn	c.594G>T	missense	1	246062	0	4.06e-06	0	15304	0	0	9848	0	0	17248	0	0	22278	0	1	111538	0	0	33580	0	0	5484	0	0	30782	0		0.002	D	1	D	2.87	D	-3.02	D	0.998	D	D
APOA4	11	116691716	G	A	rs747488895	p.Ser353Phe	c.1058C>T	missense	6	246258	0	2.44e-05	0	15304	0	0	9850	0	0	17248	0	0	22300	0	6	111706	0	0	33582	0	0	5486	0	0	30782	0		0.001	D	0.999	D	2.635	D	-2.69	D	0.998	D	D
APOA4	11	116692069	G	T	.	p.Asn235Lys	c.705C>A	missense	1	246194	0	4.06e-06	0	15302	0	0	9848	0	0	17248	0	0	22290	0	1	111660	0	0	33580	0	0	5484	0	0	30782	0		0.012	D	0.998	D	2.635	D	-2.66	D	0.998	D	D
APOA4	11	116692323	C	T	rs768855419	p.Glu151Lys	c.451G>A	missense	4	272706	0	1.47e-05	1	23796	0	0	10070	0	0	18738	0	0	24372	0	1	124350	0	0	34304	0	0	6390	0	2	30686	0		0.197	N	0.924	D	2.93	D	-2.47	N	0.998	D	D
APOA4	11	116692076	T	G	.	p.Lys233Thr	c.698A>C	missense	1	246226	0	4.06e-06	0	15302	0	0	9850	0	1	17248	0	0	22290	0	0	111686	0	0	33582	0	0	5486	0	0	30782	0		0.07	N	0.929	D	2.415	D	-2.39	N	0.998	D	D
APOA4	11	116692127	A	G	.	p.Val216Ala	c.647T>C	missense	1	246238	0	4.06e-06	0	15304	0	0	9850	0	0	17248	0	0	22292	0	1	111694	0	0	33582	0	0	5486	0	0	30782	0		0.075	N	0.986	D	2.14	D	-2.33	N	0.998	D	D
APOA4	11	116692123	C	A	rs749157527	p.Glu217Asp	c.651G>T	missense	1	246240	0	4.06e-06	0	15304	0	0	9850	0	0	17248	0	0	22290	0	1	111698	0	0	33582	0	0	5486	0	0	30782	0		0.014	D	0.999	D	2.725	D	-2.31	N	0.998	D	D
APOA4	11	116691764	T	C	.	p.Glu337Gly	c.1010A>G	missense	1	246264	0	4.06e-06	0	15304	0	0	9850	0	0	17248	0	0	22300	0	0	111712	0	0	33582	0	0	5486	0	1	30782	0		0.066	N	0.288	N	2.735	D	-2.29	N	0.998	D	D
APOA4	11	116691960	C	T	.	p.Glu272Lys	c.814G>A	missense	3	244322	0	1.23e-05	0	15084	0	0	9788	0	0	17200	0	0	21908	0	0	110550	0	3	33556	0	0	5456	0	0	30780	0		0.03	D	0.991	D	2.785	D	-2.13	N	0.998	D	D
APOA4	11	116692244	G	A	.	p.Ala177Val	c.530C>T	missense	1	245376	0	4.08e-06	0	15302	0	0	9844	0	0	17244	0	0	21864	0	1	111290	0	0	33576	0	0	5476	0	0	30780	0		0.177	N	0.958	D	2.19	D	-2.11	N	0.998	D	D
APOA4	11	116692160	G	A	.	p.Ala205Val	c.614C>T	missense	1	30956	0	3.23e-05	1	8724	0	0	302	0	0	1622	0	0	3494	0	0	14996	0	0	838	0	0	980	0	0	0	0		0.034	D	0.893	D	2.67	D	-1.83	N	0.998	D	D
APOA4	11	116692266	C	T	rs200824051	p.Glu170Lys	c.508G>A	missense	5	244324	0	2.05e-05	0	15272	0	1	9840	0	0	17222	0	0	21142	0	4	111044	0	0	33560	0	0	5462	0	0	30782	0		0.014	D	0.955	D	1.825	N	-1.73	N	0.998	D	D
APOA4	11	116693384	T	C	rs758615168	p.Gln56Arg	c.167A>G	missense	1	246266	0	4.06e-06	0	15304	0	0	9850	0	0	17248	0	0	22296	0	0	111720	0	0	33582	0	1	5484	0	0	30782	0		0.157	N	0.992	D	2.76	D	-1.6	N	0.998	D	D
APOA4	11	116692194	C	T	rs532465339	p.Val194Met	c.580G>A	missense	25	276986	0	9.03e-05	1	24028	0	0	10152	0	15	18870	0	6	25762	0	2	126510	0	1	34418	0	0	6466	0	0	30780	0		0.164	N	1	D	1.69	N	-1.59	N	0.998	D	D
APOA4	11	116692070	T	C	rs148724513	p.Asn235Ser	c.704A>G	missense	14	277156	0	5.05e-05	3	24028	0	0	10150	0	0	18870	0	1	25786	0	8	126658	0	1	34418	0	1	6464	0	0	30782	0		0.254	N	0.916	D	1.94	D	-1.31	N	0.998	D	D
APOA4	11	116693415	C	T	rs778322182	p.Val46Met	c.136G>A	missense	2	246266	0	8.12e-06	0	15304	0	0	9850	0	1	17248	0	0	22296	0	0	111720	0	0	33582	0	0	5484	0	1	30782	0		0.1	N	0.988	D	1.96	D	-0.91	N	0.998	D	D
APOA4	11	116693400	T	C	rs756047025	p.Lys51Glu	c.151A>G	missense	1	246262	0	4.06e-06	0	15304	0	0	9850	0	0	17248	0	0	22296	0	1	111716	0	0	33582	0	0	5484	0	0	30782	0		0.169	N	0.819	D	1.385	N	-0.75	N	0.998	D	D
APOA4	11	116691723	C	T	rs748191355	p.Val351Ile	c.1051G>A	missense	3	246254	0	1.22e-05	0	15304	0	0	9850	0	1	17248	0	0	22300	0	1	111702	0	0	33582	0	0	5486	0	1	30782	0		0.039	D	0.994	D	2.705	D	-0.12	N	0.998	D	D
APOA4	11	116692166	G	A	rs770247001	p.Pro203Leu	c.608C>T	missense	4	277094	0	1.44e-05	0	24026	0	0	10152	0	0	18870	0	0	25784	0	4	126600	0	0	34416	0	0	6464	0	0	30782	0		0.001	D	1	D	2.85	D	-9.57	D	0.999	D	D
APOA4	11	116692019	A	G	rs754363730	p.Leu252Pro	c.755T>C	missense	2	246080	0	8.13e-06	0	15288	0	0	9844	0	0	17246	0	0	22256	0	2	111602	0	0	33580	0	0	5482	0	0	30782	0		0.001	D	1	D	3.07	D	-5.53	D	0.999	D	D
APOA4	11	116692116	G	A	rs375764097	p.Arg220Cys	c.658C>T	missense	14	277172	1	5.05e-05	7	24034	0	0	10152	0	0	18870	0	0	25766	0	3	126682	0	0	34420	0	0	6466	0	4	30782	1		0	D	1	D	3.07	D	-5.43	D	0.999	D	D
APOA4	11	116692314	G	A	rs150633651	p.Arg154Trp	c.460C>T	missense	10	241582	0	4.14e-05	0	15062	0	0	9768	0	0	17112	0	0	20602	0	5	109466	0	5	33466	0	0	5408	0	0	30698	0		0.002	D	1	D	2.71	D	-4.94	D	0.999	D	D
APOA4	11	116692431	G	A	.	p.Pro115Ser	c.343C>T	missense	1	227396	0	4.4e-06	0	14002	0	0	9500	0	0	16408	0	0	20938	0	0	99672	0	0	31826	0	0	5158	0	1	29892	0		0	D	0.999	D	3.205	D	-4.8	D	0.999	D	D
APOA4	11	116692113	G	A	rs780189684	p.Arg221Cys	c.661C>T	missense	3	246216	0	1.22e-05	0	15304	0	0	9850	0	0	17248	0	0	22280	0	3	111684	0	0	33582	0	0	5486	0	0	30782	0		0.004	D	1	D	2.75	D	-4.72	D	0.999	D	D
APOA4	11	116692448	A	G	.	p.Leu109Pro	c.326T>C	missense	2	234604	0	8.53e-06	0	14500	0	0	9668	0	0	16816	0	0	21540	0	1	103728	0	1	32810	0	0	5262	0	0	30280	0		0.001	D	0.996	D	3.11	D	-4.67	D	0.999	D	D
APOA4	11	116691782	G	A	rs565211148	p.Pro331Leu	c.992C>T	missense	1	246256	0	4.06e-06	0	15302	0	0	9850	0	0	17248	0	0	22300	0	0	111706	0	0	33582	0	0	5486	0	1	30782	0		0.003	D	0.999	D	3.03	D	-4.16	D	0.999	D	D
APOA4	11	116691849	G	A	.	p.Pro309Ser	c.925C>T	missense	1	245402	0	4.08e-06	0	15128	0	0	9820	0	0	17238	0	0	22294	0	1	111098	0	0	33570	0	0	5474	0	0	30780	0		0.022	D	0.999	D	2.805	D	-3.86	D	0.999	D	D
APOA4	11	116692347	G	A	rs756971543	p.Arg143Cys	c.427C>T	missense	5	241102	0	2.07e-05	0	15084	0	0	9724	0	1	17136	0	0	21308	0	4	108352	0	0	33408	0	0	5404	0	0	30686	0		0.003	D	1	D	2.395	D	-3.78	D	0.999	D	D
APOA4	11	116691951	G	A	rs751283052	p.Arg275Cys	c.823C>T	missense	17	275106	0	6.18e-05	0	23786	0	0	10090	0	2	18814	0	0	25386	0	12	125432	0	0	34392	0	1	6430	0	2	30776	0		0.001	D	1	D	1.995	D	-3.76	D	0.999	D	D
APOA4	11	116692490	G	A	rs142176503	p.Ser95Leu	c.284C>T	missense	15	274444	0	5.47e-05	3	23980	0	3	10144	0	4	18846	0	0	25768	0	1	124088	0	2	34406	0	1	6436	0	1	30776	0		0.002	D	0.995	D	2.27	D	-3.56	D	0.999	D	D
APOA4	11	116692440	G	A	rs755577773	p.Arg112Trp	c.334C>T	missense	15	231532	0	6.48e-05	0	14250	0	0	9572	0	0	16654	0	0	21270	0	4	102004	0	1	32480	0	1	5218	0	9	30084	0		0.001	D	0.999	D	2.42	D	-3.52	D	0.999	D	D
APOA4	11	116693478	C	T	.	p.Asp25Asn	c.73G>A	missense	1	246212	0	4.06e-06	1	15304	0	0	9850	0	0	17248	0	0	22282	0	0	111680	0	0	33580	0	0	5486	0	0	30782	0		0.007	D	1	D	2.815	D	-2.93	D	0.999	D	D
APOA4	11	116691993	C	T	rs773234824	p.Glu261Lys	c.781G>A	missense	4	276528	0	1.45e-05	0	23944	0	0	10130	0	0	18856	0	0	25628	0	3	126322	0	0	34412	0	0	6454	0	1	30782	0		0.014	D	0.991	D	2.69	D	-2.82	D	0.999	D	D
APOA4	11	116692112	C	T	.	p.Arg221His	c.662G>A	missense	2	277168	0	7.22e-06	1	24032	0	0	10152	0	0	18870	0	0	25780	0	0	126668	0	1	34418	0	0	6466	0	0	30782	0		0.025	D	0.995	D	2.75	D	-2.57	D	0.999	D	D
APOA4	11	116692125	C	T	rs757200131	p.Glu217Lys	c.649G>A	missense	1	246238	0	4.06e-06	1	15304	0	0	9850	0	0	17248	0	0	22296	0	0	111690	0	0	33582	0	0	5486	0	0	30782	0		0.005	D	1	D	2.725	D	-2.36	N	0.999	D	D
APOA4	11	116692241	G	A	.	p.Ser178Leu	c.533C>T	missense	1	245392	0	4.08e-06	0	15302	0	0	9844	0	1	17246	0	0	21880	0	0	111290	0	0	33576	0	0	5474	0	0	30780	0		0.1	N	1	D	2.035	D	-2.1	N	0.999	D	D
APOA4	11	116691744	C	T	rs773341406	p.Glu344Lys	c.1030G>A	missense	3	246254	0	1.22e-05	0	15304	0	0	9848	0	0	17248	0	0	22300	0	3	111704	0	0	33582	0	0	5486	0	0	30782	0		0	D	1	D	2.79	D	-2.03	N	0.999	D	D
APOA4	11	116692358	G	A	rs139762470	p.Ala139Val	c.416C>T	missense	5	270688	0	1.85e-05	0	23720	0	0	10050	0	0	18678	0	1	24974	0	2	122100	0	0	34160	0	0	6360	0	2	30646	0		0.012	D	0.999	D	2.425	D	-1.95	N	0.999	D	D
APOA4	11	116692026	C	T	rs121909576	p.Glu250Lys	c.748G>A	missense	104	277042	1	0.0003754	0	24014	0	88	10146	1	0	18868	0	0	25744	0	11	126608	0	5	34418	0	0	6462	0	0	30782	0		0.098	N	0.999	D	2.79	D	-1.85	N	0.999	D	D
APOA4	11	116692029	C	T	rs758492950	p.Ala249Thr	c.745G>A	missense	9	246112	0	3.66e-05	0	15294	0	4	9846	0	0	17248	0	0	22262	0	3	111620	0	1	33578	0	1	5482	0	0	30782	0		0.017	D	0.997	D	2.085	D	-1.81	N	0.999	D	D
APOA4	11	116692056	C	G	rs777480921	p.Gly240Arg	c.718G>C	missense	1	246194	0	4.06e-06	1	15300	0	0	9850	0	0	17248	0	0	22292	0	0	111660	0	0	33580	0	0	5482	0	0	30782	0		0.01	D	1	D	2.64	D	-1.76	N	0.999	D	D
APOA4	11	116693412	C	T	.	p.Glu47Lys	c.139G>A	missense	1	246270	0	4.06e-06	0	15304	0	0	9850	0	1	17248	0	0	22300	0	0	111720	0	0	33582	0	0	5484	0	0	30782	0		0.016	D	0.998	D	1.375	N	-1.73	N	0.999	D	D
APOA4	11	116692035	T	C	rs780328988	p.Lys247Glu	c.739A>G	missense	9	277114	0	3.25e-05	1	24026	0	0	10150	0	0	18868	0	0	25780	0	6	126628	0	1	34418	0	1	6462	0	0	30782	0		0.008	D	1	D	2.765	D	-1.52	N	0.999	D	D
APOA4	11	116692115	C	T	rs541515376	p.Arg220His	c.659G>A	missense	51	277164	0	0.000184	0	24036	0	0	10152	0	0	18870	0	0	25772	0	7	126668	0	1	34420	0	1	6464	0	42	30782	0		0.263	N	1	D	2.265	D	-1.44	N	0.999	D	D
APOA4	11	116691776	G	A	rs113263292	p.Ala333Val	c.998C>T	missense	8	277194	0	2.89e-05	1	24026	0	0	10152	0	0	18870	0	0	25794	0	5	126686	0	0	34418	0	0	6466	0	2	30782	0		0.024	D	0.971	D	2.865	D	-1.19	N	0.999	D	D
APOA4	11	116693463	C	T	rs750526475	p.Val30Met	c.88G>A	missense	1	246256	0	4.06e-06	1	15304	0	0	9850	0	0	17248	0	0	22288	0	0	111716	0	0	33582	0	0	5486	0	0	30782	0		0.059	N	1	D	1.95	D	-1.04	N	0.999	D	D
APOA4	11	116692076	T	C	.	p.Lys233Arg	c.698A>G	missense	1	246226	0	4.06e-06	0	15302	0	0	9850	0	0	17248	0	0	22290	0	1	111686	0	0	33582	0	0	5486	0	0	30782	0		0.127	N	0.984	D	1.96	D	-0.63	N	0.999	D	D
APOA5	11	116661125	G	C	rs769276750	p.Pro274Ala	c.820C>G	missense	1	241134	0	4.15e-06	0	15204	0	0	9840	0	0	17196	0	0	17948	0	0	111174	0	0	33558	0	0	5440	0	1	30774	0		0.334	N	0.749	D	2.35	D	0.2	N	0.532	N	D
APOA5	11	116661680	G	T	rs772266582	p.Pro89Thr	c.265C>A	missense	1	243062	0	4.11e-06	0	14574	0	0	9738	0	0	17192	0	0	22220	0	0	109606	0	0	33552	0	0	5434	0	1	30746	0		0.664	N	0.626	D	1.955	D	1.6	N	0.669	N	D
APOA5	11	116662386	C	G	rs548745995	p.Gly26Ala	c.77G>C	missense	2	236580	0	8.45e-06	0	14390	0	0	9622	0	1	16658	0	0	21288	0	0	106854	0	0	32810	0	0	5294	0	1	29664	0		1	N	0.536	D	2.035	D	0.88	N	0.712	N	D
APOA5	11	116662341	A	T	.	p.Val41Glu	c.122T>A	missense	1	30954	0	3.23e-05	0	8726	0	0	302	0	1	1622	0	0	3492	0	0	14992	0	0	838	0	0	982	0	0	0	0		0.033	D	0	N	1.355	N	-2.8	D	0.781	N	D
APOA5	11	116661286	C	G	.	p.Ser220Thr	c.659G>C	missense	2	219666	0	9.11e-06	0	13158	0	0	9100	0	0	16680	0	0	13724	0	0	99256	0	2	32680	0	0	5034	0	0	30034	0		0.737	N	0.998	D	2.4	D	-0.14	N	0.824	N	D
APOA5	11	116661266	A	G	rs748861443	p.Cys227Arg	c.679T>C	missense	1	229222	0	4.36e-06	1	13990	0	0	9534	0	0	16960	0	0	15188	0	0	104374	0	0	33330	0	0	5248	0	0	30598	0		0.712	N	0.985	D	1.955	D	1.02	N	0.856	N	D
APOA5	11	116661130	G	T	rs772922485	p.Pro272Gln	c.815C>A	missense	5	240746	0	2.08e-05	0	15196	0	0	9836	0	0	17190	0	0	17598	0	1	111164	0	4	33558	0	0	5432	0	0	30772	0		0.362	N	0.637	D	1.95	D	-0.62	N	0.896	N	D
APOA5	11	116661166	G	A	.	p.Ala260Val	c.779C>T	missense	2	268884	0	7.44e-06	0	23786	0	0	10118	0	2	18782	0	0	18960	0	0	125738	0	0	34362	0	0	6388	0	0	30750	0		0.365	N	0.959	D	2.3	D	-1.1	N	0.928	N	D
APOA5	11	116661126	G	T	.	p.Asp273Glu	c.819C>A	missense	1	30946	0	3.23e-05	1	8726	0	0	302	0	0	1622	0	0	3492	0	0	14986	0	0	838	0	0	980	0	0	0	0		0.035	D	1	D	2.4	D	-0.1	N	0.933	N	D
APOA5	11	116661416	G	T	rs758058040	p.Gln177Lys	c.529C>A	missense	1	244614	0	4.09e-06	0	15198	0	0	9832	0	0	17200	0	0	21726	0	1	110878	0	0	33556	0	0	5454	0	0	30770	0		0.699	N	0.856	D	2.135	D	-0.38	N	0.938	N	D
APOA5	11	116662398	T	C	.	p.Gln22Arg	c.65A>G	missense	1	30946	0	3.23e-05	1	8732	0	0	302	0	0	1620	0	0	3494	0	0	14978	0	0	838	0	0	982	0	0	0	0		0.03	D	0.164	N	2.455	D	-2.25	N	0.945	N	D
APOA5	11	116661397	T	A	rs760475712	p.His183Leu	c.548A>T	missense	3	243764	0	1.23e-05	0	15078	0	0	9800	0	0	17172	0	0	21776	0	2	110196	0	1	33546	0	0	5432	0	0	30764	0		0.011	D	0.954	D	2.48	D	-4.05	D	0.963	N	D
APOA5	11	116660966	C	G	.	p.Glu327Gln	c.979G>C	missense	1	246204	0	4.06e-06	0	15304	0	0	9848	0	0	17248	0	0	22296	0	0	111668	0	1	33580	0	0	5480	0	0	30780	0		0.013	D	0.952	D	2.075	D	-0.23	N	0.964	N	D
APOA5	11	116661679	G	A	rs746011485	p.Pro89Leu	c.266C>T	missense	2	242994	0	8.23e-06	0	14568	0	0	9734	0	0	17192	0	0	22216	0	2	109568	0	0	33550	0	0	5434	0	0	30732	0		0.039	D	0.904	D	2.3	D	-1.19	N	0.965	N	D
APOA5	11	116660973	G	C	.	p.Phe324Leu	c.972C>G	missense	1	246216	0	4.06e-06	0	15304	0	0	9848	0	0	17248	0	0	22300	0	1	111670	0	0	33580	0	0	5486	0	0	30780	0		0.006	D	0.996	D	2.19	D	-1.18	N	0.968	N	D
APOA5	11	116661238	G	T	rs751344537	p.Thr236Lys	c.707C>A	missense	6	231250	0	2.6e-05	0	14328	0	0	9636	0	0	16990	0	0	14412	0	6	106522	0	0	33392	0	0	5300	0	0	30670	0		0.876	N	0.999	D	2.135	D	0.32	N	0.968	N	D
APOA5	11	116661097	T	C	rs140206085	p.Gln283Arg	c.848A>G	missense	9	244500	0	3.68e-05	0	15300	0	4	9848	0	0	17242	0	0	20998	0	3	111294	0	2	33572	0	0	5464	0	0	30782	0		0.287	N	0.45	D	2.35	D	-1.27	N	0.969	N	D
APOA5	11	116660983	T	A	rs201201147	p.His321Leu	c.962A>T	missense	281	277152	2	0.001014	0	24024	0	0	10150	0	0	18870	0	157	25792	1	109	126654	1	0	34416	0	14	6464	0	1	30782	0		0.001	D	0.995	D	2.14	D	-1.77	N	0.97	N	D
APOA5	11	116661281	C	T	rs772514533	p.Ala222Thr	c.664G>A	missense	4	257618	0	1.55e-05	2	22302	0	0	9738	0	0	18504	0	0	19128	0	1	117234	0	1	34086	0	0	6156	0	0	30470	0		0.201	N	0.904	D	2.08	D	-0.68	N	0.97	N	D
APOA5	11	116660908	T	A	.	p.Asp346Val	c.1037A>T	missense	1	246202	0	4.06e-06	0	15302	0	0	9850	0	0	17248	0	0	22294	0	0	111664	0	1	33578	0	0	5484	0	0	30782	0		0.011	D	0.906	D	2.14	D	-1.55	N	0.972	N	D
APOA5	11	116661766	A	T	rs773988647	p.Leu60His	c.179T>A	missense	1	238786	0	4.19e-06	0	14134	0	0	9630	0	0	17066	0	0	21360	0	1	107252	0	0	33416	0	0	5370	0	0	30558	0		0.002	D	0.994	D	2.19	D	-3.02	D	0.974	N	D
APOA5	11	116661382	T	C	.	p.Lys188Arg	c.563A>G	missense	1	242798	0	4.12e-06	0	14924	0	0	9770	0	0	17166	0	0	21756	0	1	109478	0	0	33540	0	0	5416	0	0	30748	0		0.07	N	0.967	D	2.555	D	-1.35	N	0.978	N	D
APOA5	11	116661445	T	A	rs762999453	p.Asp167Val	c.500A>T	missense	1	245172	0	4.08e-06	0	15246	0	0	9832	0	1	17214	0	0	21744	0	0	111326	0	0	33566	0	0	5466	0	0	30778	0		0.001	D	0.246	N	2.14	D	-3.64	D	0.981	N	D
APOA5	11	116661656	G	T	rs201079485	p.Gln97Lys	c.289C>A	missense	1	243584	0	4.11e-06	0	14706	0	0	9764	0	0	17192	0	0	22196	0	0	109984	0	1	33552	0	0	5442	0	0	30748	0		0.205	N	0.951	D	2.39	D	-1.39	N	0.981	N	D
APOA5	11	116661181	T	C	rs543375884	p.Glu255Gly	c.764A>G	missense	216	237076	1	0.0009111	0	14924	0	0	9794	0	0	17142	0	0	15194	0	0	110376	0	0	33516	0	1	5382	0	215	30748	1		0.018	D	0.042	N	1.95	D	-2.19	N	0.982	N	D
APOA5	11	116661143	C	T	rs574363219	p.Glu268Lys	c.802G>A	missense	36	239772	2	0.0001501	0	15156	0	0	9834	0	0	17182	0	0	16804	0	0	111074	0	0	33542	0	0	5418	0	36	30762	2		0.01	D	0.262	N	2.35	D	-1.54	N	0.984	N	D
APOA5	11	116662555	G	C	.	p.Leu8Val	c.22C>G	missense	1	30966	0	3.23e-05	1	8730	0	0	302	0	0	1622	0	0	3494	0	0	14998	0	0	838	0	0	982	0	0	0	0		0.043	D	0.053	N	2.2	D	-0.75	N	0.984	N	D
APOA5	11	116661769	C	A	.	p.Ser59Ile	c.176G>T	missense	1	238180	0	4.2e-06	0	14102	0	0	9616	0	0	17038	0	0	21116	0	0	107034	0	0	33380	0	1	5358	0	0	30536	0		0.019	D	0.1	N	2.19	D	-1.63	N	0.985	N	D
APOA5	11	116661406	A	T	rs34543602	p.Val180Glu	c.539T>A	missense	1	244194	0	4.1e-06	0	15138	0	0	9806	0	0	17172	0	0	21766	0	1	110556	0	0	33550	0	0	5440	0	0	30766	0		0.001	D	0.997	D	2.4	D	-4.08	D	0.988	N	D
APOA5	11	116661026	T	C	rs772118863	p.Thr307Ala	c.919A>G	missense	2	277064	0	7.22e-06	0	24024	0	0	10152	0	0	18870	0	0	25790	0	2	126570	0	0	34416	0	0	6460	0	0	30782	0		0.249	N	0.996	D	2.05	D	-0.84	N	0.988	N	D
APOA5	11	116661058	A	C	rs761343549	p.Ile296Arg	c.887T>G	missense	10	276674	0	3.61e-05	0	24030	0	0	10150	0	0	18866	0	0	25704	0	0	126266	0	8	34416	0	2	6460	0	0	30782	0		0.02	D	1	D	2.44	D	-1.26	N	0.989	N	D
APOA5	11	116661101	G	T	rs778114184	p.Arg282Ser	c.844C>A	missense	6	243820	0	2.46e-05	0	15296	0	0	9850	0	0	17240	0	0	20344	0	5	111276	0	1	33568	0	0	5466	0	0	30780	0		0.149	N	0.8	D	2.2	D	-0.56	N	0.989	N	D
APOA5	11	116661212	G	A	rs376196775	p.Arg245Cys	c.733C>T	missense	4	234202	0	1.71e-05	3	14586	0	0	9736	0	0	17056	0	0	14524	0	1	108766	0	0	33456	0	0	5342	0	0	30736	0		0.002	D	0.974	D	2.08	D	-4.16	D	0.99	N	D
APOA5	11	116661585	C	G	rs770946707	p.Trp120Cys	c.360G>C	missense	2	245812	0	8.14e-06	0	15240	0	0	9836	0	0	17230	0	0	22276	0	0	111398	0	2	33574	0	0	5478	0	0	30780	0		0.022	D	0.996	D	2.3	D	-2.2	N	0.99	N	D
APOA5	11	116662407	G	C	rs3135506	p.Ser19Trp	c.56C>G	missense	17829	263432	760	0.06768	1417	22796	41	673	9892	22	5	17958	0	1516	24658	47	7588	119416	234	5053	33040	374	471	6234	18	1106	29438	24		0.002	D	0.993	D	2.075	D	-1.34	N	0.99	N	D
APOA5	11	116660918	G	T	rs763777417	p.Arg343Ser	c.1027C>A	missense	3	246206	0	1.22e-05	0	15304	0	0	9850	0	0	17248	0	0	22298	0	0	111662	0	3	33578	0	0	5484	0	0	30782	0		0.174	N	0.959	D	2.19	D	-0.14	N	0.99	N	D
APOA5	11	116662379	C	G	.	p.Trp28Cys	c.84G>C	missense	1	238232	0	4.2e-06	0	14564	0	0	9670	0	0	16758	0	0	21420	0	1	107682	0	0	32992	0	0	5322	0	0	29824	0		0	D	0.996	D	2.695	D	-9.53	D	0.991	D	D
APOA5	11	116661250	G	C	.	p.Ser232Cys	c.695C>G	missense	1	30920	0	3.23e-05	0	8704	0	0	302	0	0	1620	0	0	3488	0	1	14986	0	0	838	0	0	982	0	0	0	0		0.002	D	1	D	2.44	D	-2.87	D	0.991	D	D
APOA5	11	116661499	T	G	.	p.Glu149Ala	c.446A>C	missense	1	245758	0	4.07e-06	0	15270	0	0	9846	0	1	17238	0	0	22074	0	0	111506	0	0	33572	0	0	5474	0	0	30778	0		0.1	N	0.998	D	2.4	D	-2.38	N	0.991	D	D
APOA5	11	116662359	C	T	rs184390502	p.Ser35Asn	c.104G>A	missense	11	238140	0	4.62e-05	0	14614	0	0	9698	0	10	16796	0	0	21328	0	0	107524	0	0	33030	0	0	5344	0	1	29806	0		0.005	D	0.9	D	2.505	D	-1.01	N	0.991	D	D
APOA5	11	116661313	C	A	rs747958115	p.Arg211Leu	c.632G>T	missense	6	227696	0	2.64e-05	0	13738	0	0	9520	0	0	16896	0	0	16026	0	6	102628	0	0	33226	0	0	5190	0	0	30472	0		0.075	N	1	D	2.095	D	-3.98	D	0.993	D	D
APOA5	11	116661664	C	A	rs778302124	p.Arg94Leu	c.281G>T	missense	1	243530	0	4.11e-06	0	14708	0	0	9764	0	0	17194	0	0	22214	0	1	109928	0	0	33546	0	0	5440	0	0	30736	0		0.004	D	0.022	N	0.345	N	-2.48	N	0.993	D	D
APOA5	11	116661289	G	A	.	p.Ala219Val	c.656C>T	missense	1	30906	0	3.24e-05	1	8700	0	0	298	0	0	1622	0	0	3490	0	0	14976	0	0	838	0	0	982	0	0	0	0		0.148	N	0.043	N	2.3	D	-1.4	N	0.993	D	D
APOA5	11	116661295	G	T	rs775809738	p.Ala217Asp	c.650C>A	missense	2	220044	0	9.09e-06	0	13078	0	0	9212	0	0	16690	0	0	14006	0	0	99186	0	2	32752	0	0	5030	0	0	30090	0		0.001	D	0.983	D	2.44	D	-4.23	D	0.994	D	D
APOA5	11	116661651	C	G	rs143382500	p.Glu98Asp	c.294G>C	missense	3	274916	0	1.09e-05	0	23516	0	0	10088	0	0	18818	0	0	25720	0	3	125190	0	0	34396	0	0	6432	0	0	30756	0		0.005	D	0.856	D	2.08	D	-1.95	N	0.994	D	D
APOA5	11	116661725	G	T	.	p.Leu74Met	c.220C>A	missense	1	241102	0	4.15e-06	0	14380	0	0	9620	0	0	17124	0	0	22138	0	1	108530	0	0	33308	0	0	5400	0	0	30602	0		0.004	D	1	D	2.52	D	-1.45	N	0.994	D	D
APOA5	11	116661394	G	C	rs201229911	p.Thr184Ser	c.551C>G	missense	29	243726	0	0.000119	0	15086	0	0	9796	0	29	17168	0	0	21792	0	0	110138	0	0	33546	0	0	5438	0	0	30762	0		0.008	D	0.892	D	2.52	D	-1.31	N	0.994	D	D
APOA5	11	116661441	C	G	rs370837638	p.Glu168Asp	c.504G>C	missense	2	245110	0	8.16e-06	0	15244	0	0	9834	0	0	17214	0	0	21718	0	2	111290	0	0	33566	0	0	5466	0	0	30778	0		0.139	N	0.762	D	2.35	D	-1	N	0.994	D	D
APOA5	11	116661197	G	T	rs772805108	p.Leu250Met	c.748C>A	missense	8	235954	0	3.39e-05	0	14754	0	0	9764	0	0	17094	0	0	14972	0	8	109770	0	0	33488	0	0	5362	0	0	30750	0		0.035	D	1	D	2.44	D	-0.51	N	0.994	D	D
APOA5	11	116661263	C	T	rs777235686	p.Val228Met	c.682G>A	missense	10	229116	0	4.37e-05	0	13990	0	0	9524	0	0	16964	0	0	14940	0	0	104542	0	0	33320	0	0	5248	0	10	30588	0		0.248	N	0.874	D	1.555	N	-0.12	N	0.994	D	D
APOA5	11	116661044	G	C	.	p.Arg301Gly	c.901C>G	missense	2	276900	0	7.22e-06	2	24030	0	0	10150	0	0	18870	0	0	25762	0	0	126424	0	0	34416	0	0	6466	0	0	30782	0		0.059	N	0.821	D	2.015	D	-2.38	N	0.995	D	D
APOA5	11	116661041	C	T	.	p.Ala302Thr	c.904G>A	missense	1	245924	0	4.07e-06	0	15302	0	0	9848	0	0	17248	0	0	22274	0	1	111408	0	0	33578	0	0	5484	0	0	30782	0		0.091	N	0.944	D	1.405	N	-1.63	N	0.995	D	D
APOA5	11	116661376	A	G	rs770016674	p.Leu190Pro	c.569T>C	missense	1	242248	0	4.13e-06	0	14882	0	0	9762	0	0	17154	0	0	21640	0	0	109144	0	0	33528	0	1	5402	0	0	30736	0		0.206	N	0.992	D	2.44	D	-1.31	N	0.995	D	D
APOA5	11	116662386	C	A	rs548745995	p.Gly26Val	c.77G>T	missense	1	236580	0	4.23e-06	0	14390	0	0	9622	0	1	16658	0	0	21288	0	0	106854	0	0	32810	0	0	5294	0	0	29664	0		0.23	N	0.89	D	1.41	N	1.1	N	0.995	D	D
APOA5	11	116661392	C	A	rs2075291	p.Gly185Cys	c.553G>T	missense	1689	274180	53	0.00616	63	23700	1	0	10092	0	1290	18784	51	11	25256	0	41	124806	0	9	34386	0	15	6398	0	260	30758	1		0.021	D	0.999	D	2.015	D	-3.44	D	0.996	D	D
APOA5	11	116661338	C	G	rs778493133	p.Gly203Arg	c.607G>C	missense	4	30892	0	0.0001295	3	8698	0	0	300	0	1	1622	0	0	3488	0	0	14968	0	0	838	0	0	978	0	0	0	0		0.043	D	0.099	N	2.4	D	-2.36	N	0.996	D	D
APOA5	11	116661560	G	T	rs199974844	p.Leu129Met	c.385C>A	missense	1	245848	0	4.07e-06	1	15250	0	0	9836	0	0	17232	0	0	22260	0	0	111438	0	0	33578	0	0	5474	0	0	30780	0		0.003	D	1	D	2.24	D	-1.4	N	0.996	D	D
APOA5	11	116661207	G	C	rs759950783	p.Ile246Met	c.738C>G	missense	5	235098	0	2.13e-05	0	14654	0	0	9746	0	0	17080	0	0	14764	0	5	109288	0	0	33470	0	0	5354	0	0	30742	0		0.001	D	0.992	D	2.48	D	-1.29	N	0.996	D	D
APOA5	11	116661071	T	G	rs766805532	p.Thr292Pro	c.874A>C	missense	1	245510	0	4.07e-06	1	15302	0	0	9848	0	0	17246	0	0	22062	0	0	111210	0	0	33578	0	0	5482	0	0	30782	0		0.009	D	1	D	2.44	D	-1.1	N	0.996	D	D
APOA5	11	116661071	T	C	rs766805532	p.Thr292Ala	c.874A>G	missense	2	245510	0	8.15e-06	0	15302	0	0	9848	0	0	17246	0	0	22062	0	0	111210	0	0	33578	0	0	5482	0	2	30782	0		0.042	D	0.998	D	2.44	D	-0.86	N	0.996	D	D
APOA5	11	116661410	G	A	rs756703832	p.Arg179Cys	c.535C>T	missense	1	244318	0	4.09e-06	0	15174	0	0	9820	0	1	17190	0	0	21724	0	0	110640	0	0	33552	0	0	5448	0	0	30770	0		0.001	D	0.984	D	2.35	D	-3.88	D	0.997	D	D
APOA5	11	116661365	A	G	rs769230421	p.Tyr194His	c.580T>C	missense	1	241062	0	4.15e-06	0	14806	0	0	9746	0	0	17142	0	0	21398	0	1	108332	0	0	33516	0	0	5394	0	0	30728	0		0.054	N	1	D	2.52	D	-3.33	D	0.997	D	D
APOA5	11	116661305	C	G	.	p.Ala214Pro	c.640G>C	missense	1	223558	0	4.47e-06	0	13476	0	0	9384	0	0	16788	0	0	14508	0	1	100884	0	0	33074	0	0	5098	0	0	30346	0		0.003	D	0.997	D	2.35	D	-3.25	D	0.997	D	D
APOA5	11	116661115	A	G	rs375950328	p.Leu277Pro	c.830T>C	missense	1	243012	0	4.12e-06	0	15282	0	0	9848	0	0	17226	0	0	19510	0	1	111336	0	0	33572	0	0	5460	0	0	30778	0		0	D	0.215	N	2.35	D	-3.04	D	0.997	D	D
APOA5	11	116661189	C	G	.	p.Gln252His	c.756G>C	missense	1	236492	0	4.23e-06	0	14838	0	0	9780	0	0	17124	0	0	15028	0	0	110090	0	0	33504	0	1	5378	0	0	30750	0		0.002	D	0.053	N	2.3	D	-2.5	N	0.997	D	D
APOA5	11	116661198	G	T	rs748918554	p.Asn249Lys	c.747C>A	missense	3	236052	0	1.27e-05	0	14782	0	0	9768	0	0	17098	0	3	14998	0	0	109794	0	0	33488	0	0	5374	0	0	30750	0		0.158	N	1	D	2.48	D	-2.18	N	0.997	D	D
APOA5	11	116661427	A	G	rs781745888	p.Leu173Pro	c.518T>C	missense	2	244994	0	8.16e-06	0	15216	0	0	9830	0	0	17204	0	0	21786	0	2	111166	0	0	33560	0	0	5456	0	0	30776	0		0.002	D	1	D	2.44	D	-1.86	N	0.997	D	D
APOA5	11	116662407	G	A	rs3135506	p.Ser19Leu	c.56C>T	missense	3	30944	0	9.7e-05	3	8726	0	0	300	0	0	1622	0	0	3494	0	0	14982	0	0	838	0	0	982	0	0	0	0		0.007	D	0.672	D	2.075	D	-1.57	N	0.997	D	D
APOA5	11	116660909	C	T	rs369952307	p.Asp346Asn	c.1036G>A	missense	1	246196	0	4.06e-06	1	15304	0	0	9850	0	0	17246	0	0	22294	0	0	111660	0	0	33578	0	0	5482	0	0	30782	0		0.322	N	0.906	D	2.14	D	-0.84	N	0.997	D	D
APOA5	11	116661205	T	C	rs774692220	p.Gln247Arg	c.740A>G	missense	4	266286	0	1.5e-05	4	23394	0	0	10052	0	0	18702	0	0	18300	0	0	124450	0	0	34314	0	0	6334	0	0	30740	0		0.064	N	0.994	D	2.4	D	-0.82	N	0.997	D	D
APOA5	11	116661533	C	G	rs756677678	p.Glu138Gln	c.412G>C	missense	2	245872	0	8.13e-06	0	15262	0	0	9844	0	0	17232	0	0	22242	0	2	111460	0	0	33576	0	0	5476	0	0	30780	0		0.119	N	0.96	D	2.44	D	-0.8	N	0.997	D	D
APOA5	11	116661394	G	A	rs201229911	p.Thr184Ile	c.551C>T	missense	1	30904	0	3.24e-05	0	8702	0	0	302	0	0	1622	0	0	3488	0	0	14970	0	0	838	0	1	982	0	0	0	0		0.035	D	0.773	D	2.52	D	-0.28	N	0.997	D	D
[truncated: 297 more rows]

## Sheet: Other APO genes_CNV
Gene	CNV type	Position		Frequency
			CNV length	Non-Finnish EUR	Finnish	AFR	EAS	SAS	AMR
[truncated: 27 more rows]
