# Supplementary material for: Global genetic diversity of human apolipoproteins and effects on cardiovascular disease risk
Source: J Lipid Res. 2018 Aug 3;59(10):1987–2000. doi: 10.1194/jlr.P086710 (PMC6168301; doi:10.1194/jlr.P086710)
Supplement: Supplemental Data [file 10.1194_P086710_jlr.P086710-7.xlsx]

## Sheet: Sheet1
Gene name	Mean coverage	Inaccessible genome (%)	GC content (%)	Human paralogues	% paralogue identity
APOA1	75.4	8.23101	62.5	APOA4; APOA5	15.404; 15.0273
APOA2	66.2	5.52651	53.51	None	N/A
APOA4	87.7	0	57.65	APOA5; APOA1	23.7705; 22.8464
APOA5	72.9	1.31019	60.22	APOA4; APOA1	21.9697; 20.5993
APOB	83	11.2654	42.97	None	N/A
APOC1	58.7	91.5915	53.46	None	N/A
APOC2	83	56.6285	53.38	None	N/A
APOC3	76	28.164	56.46	None	N/A
APOE	56	48.9695	60.96	None	N/A
APOH	57.4	43.0257	42.88	CD46; C4BPA; BX248415.1; CFHR2; CD55; CFHR1; CFHR5; SELE; F13B	18.5464; 16.4154; 15.9259; 15.9259; 13.7387; 13.6364; 12.6538; 11.9672; 10.4387
APOM	66.2	25.8889	50.13	None	N/A
